# Supplementary material for: Active Video Games for Rehabilitation in Respiratory Conditions: Systematic Review and Meta-Analysis
Source: JMIR Serious Games. 2019 Feb 25;7(1):e10116. doi: 10.2196/10116 (PMC6409512; doi:10.2196/10116)
Supplement: Multimedia Appendix 2 [file games_v7i1e10116_app2.zip]

Archive with 10 entries (10 files):
- journal-of-medical-internet-research2.csl
- rcode_datamanip.rmd
- rcode_metaanalysis.rmd
- rcode_prismadiagram.rmd
- rcode_sensanalysis.rmd
- readme.txt
- references_all_abbr.bib
- template_manuscript.docx
- text_main.rmd
- text_supp.rmd
