# Supplementary material for: Active Video Games for Rehabilitation in Respiratory Conditions: Systematic Review and Meta-Analysis
Source: JMIR Serious Games. 2019 Feb 25;7(1):e10116. doi: 10.2196/10116 (PMC6409512; doi:10.2196/10116)
Supplement: Multimedia Appendix 2 [file games_v7i1e10116_app2.zip › rcode_datamanip.rmd]

```{r datamanipulation-chunk, include=FALSE}
#this document contains the code to read the extracted outcome measure data and perform any calculations or assumptions necessary to perform the meta-analysis


#Get data from data extraction
HRdat <- read.csv("meanHRdata.csv")
DYSdat <- read.csv("meanDYSdata.csv")
ENJdat <- read.csv("meanENJdata.csv")
O2dat <- read.csv("meanSPO2data.csv")

#Get additional raw data provided by individual authors and add to above data
GomesHRdata <- read.csv("Data from Gomes and Costa.csv")

Gomes_row <- subset(HRdat, Source=="Gomes 2015")
Gomes_row$n_exp <- max(GomesHRdata$subject_VG, na.rm=TRUE)
Gomes_row$m_exp <- mean(GomesHRdata$HR_median_VG, na.rm=TRUE) #it says median but Prof. Gomes confirmed it is average (2-May-2017)
Gomes_row$sd_exp <- sd(GomesHRdata$HR_median_VG, na.rm=TRUE)
Gomes_row$n_con <- max(GomesHRdata$subject_TM, na.rm=TRUE)
Gomes_row$m_con <- mean(GomesHRdata$HR_median_TM, na.rm=TRUE)
Gomes_row$sd_con <- sd(GomesHRdata$HR_median_TM, na.rm=TRUE)

HRdat[which(HRdat$Source=="Gomes 2015"),] <- Gomes_row #replace the existing Gomes data row with new one

#Get data read visually from charts using WebPlotDigitizer
SaloniniENJdata <- read.csv("Salonini_enjoyment_WebPlotDigitizer.csv")

#convert from relative frequency (percentage) to absolute frequency for more accurate rounding (because we know there were no fractions of a participant). e.g. 24.5% of n=40 becomes 9.8, so most likely 10
nXbox <- subset(ENJdat, Source=="Salonini 2015")$n_exp #extract the n
nCycle <- subset(ENJdat, Source=="Salonini 2015")$n_con
SaloniniENJdata$Number <- round(SaloniniENJdata$Percentage/100*nCycle) #do the calculation and rounding
SaloniniENJdata[which(SaloniniENJdata$Group=="Xbox"),]$Number <- round(SaloniniENJdata[which(SaloniniENJdata$Group=="Xbox"),]$Percentage/100*nXbox)

#transform ordinal data into interval/ratio and add to above data
SaloniniENJdata$Response <- factor(SaloniniENJdata$Response, levels=c("None","Little","Some","Much","VeryMuch"))
SaloniniENJdata$ResponseNumerical <- as.integer(SaloniniENJdata$Response)-1

#equations to turn Likert scales into means and SD
means_from_frequencies <- function(responses, frequencies){
mean <- sum(responses * frequencies)/sum(frequencies)
return(mean)
}

sd_from_frequencies <- function(responses, frequencies, mean){
SD <- sqrt(sum((responses - mean)^2*frequencies)/(sum(frequencies)-1))
return(SD)
}


#apply above functions to Likert data
meanENJ_Xbox <- means_from_frequencies(subset(SaloniniENJdata, Group=="Xbox")$ResponseNumerical, subset(SaloniniENJdata, Group=="Xbox")$Number)
meanENJ_Cycle <- means_from_frequencies(subset(SaloniniENJdata, Group=="Cycle")$ResponseNumerical, subset(SaloniniENJdata, Group=="Cycle")$Number)
stdevENJ_Xbox <- sd_from_frequencies(subset(SaloniniENJdata, Group=="Xbox")$ResponseNumerical, subset(SaloniniENJdata, Group=="Xbox")$Number,meanENJ_Xbox)
stdevENJ_Cycle <- sd_from_frequencies(subset(SaloniniENJdata, Group=="Cycle")$ResponseNumerical, subset(SaloniniENJdata, Group=="Cycle")$Number,meanENJ_Cycle)

#put resulting means and SD into new rows
Salonini_row <- subset(ENJdat, Source=="Salonini 2015")
Salonini_row$m_exp <- meanENJ_Xbox
Salonini_row$sd_exp <- stdevENJ_Xbox
Salonini_row$m_con <- meanENJ_Cycle
Salonini_row$sd_con <- stdevENJ_Cycle

#replace old row with new row with new data
ENJdat[which(ENJdat$Source=="Salonini 2015"),] <- Salonini_row

#Do the same with LeGear

LeGearENJdata <- read.csv("LeGearTable4Item1.csv")

LeGearENJdata$Response <- factor(LeGearENJdata$Response, levels=c("StronglyDisagree","Disagree","Undecided","Agree","StronglyAgree"))
LeGearENJdata$ResponseNumerical <- as.integer(LeGearENJdata$Response)-3

meanENJ_Wii <- means_from_frequencies(subset(LeGearENJdata, Group=="Wii")$ResponseNumerical, subset(LeGearENJdata, Group=="Wii")$Number)
meanENJ_Treadmill <- means_from_frequencies(subset(LeGearENJdata, Group=="Treadmill")$ResponseNumerical, subset(LeGearENJdata, Group=="Treadmill")$Number)
stdevENJ_Wii <- sd_from_frequencies(subset(LeGearENJdata, Group=="Wii")$ResponseNumerical, subset(LeGearENJdata, Group=="Wii")$Number,meanENJ_Wii)
stdevENJ_Treadmill <- sd_from_frequencies(subset(LeGearENJdata, Group=="Treadmill")$ResponseNumerical, subset(LeGearENJdata, Group=="Treadmill")$Number,meanENJ_Treadmill)

LeGear_row <- subset(ENJdat, Source=="LeGear 2016")
LeGear_row$n_exp <- sum(subset(LeGearENJdata, Group=="Wii")$Number)
LeGear_row$m_exp <- meanENJ_Wii
LeGear_row$sd_exp <- stdevENJ_Wii
LeGear_row$n_con <- sum(subset(LeGearENJdata, Group=="Treadmill")$Number)
LeGear_row$m_con <- meanENJ_Treadmill
LeGear_row$sd_con <- stdevENJ_Treadmill

ENJdat[which(ENJdat$Source=="LeGear 2016"),] <- LeGear_row

#Converting median and IQR to mean and SD
#Function based on equation 14 from Wan et al 2014
medianIQR_to_mean <- function(m,q1,q3){
mean<-((q1+m+q3)/3)
return(mean)
}

#Function based on equation 16 from Wan et al 2014
medianIQR_to_SD <- function(q1,q3,n){
SD<-((q3-q1)/(2*qnorm(((0.75*n)-0.125)/(n+0.25))))
return(SD)
}

#Perform conversions from median and IQR to mean and SD
DYSdat$m_exp[is.na(DYSdat$m_exp)] <- medianIQR_to_mean(DYSdat$med_exp[is.na(DYSdat$m_exp)],DYSdat$q1_exp[is.na(DYSdat$m_exp)],DYSdat$q3_exp[is.na(DYSdat$m_exp)])

DYSdat$m_con[is.na(DYSdat$m_con)] <- medianIQR_to_mean(DYSdat$med_con[is.na(DYSdat$m_con)],DYSdat$q1_con[is.na(DYSdat$m_con)],DYSdat$q3_con[is.na(DYSdat$m_con)])

DYSdat$sd_exp[is.na(DYSdat$sd_exp)] <- medianIQR_to_SD(DYSdat$q1_exp[is.na(DYSdat$sd_exp)],DYSdat$q3_exp[is.na(DYSdat$sd_exp)],DYSdat$n_exp[is.na(DYSdat$sd_exp)])

DYSdat$sd_con[is.na(DYSdat$sd_con)] <- medianIQR_to_SD(DYSdat$q1_con[is.na(DYSdat$sd_con)],DYSdat$q3_con[is.na(DYSdat$sd_con)],DYSdat$n_con[is.na(DYSdat$sd_con)])

#trim the dataframe of the median and IQR columns
DYSdat <- subset(DYSdat, select = -c(med_exp:q3_con))

#create pooled estimates for del Corral which had k (=3) experimental conditions, instead of individual means for each group

means_to_pooledmean <- function(means,samplesizes) {
sum(means*samplesizes)/sum(samplesizes)
}

k <- 3 #number of groups/conditions

delCorral_row <- subset(HRdat, Source=="del Corral 2014")
pooledmean <- means_to_pooledmean(c(delCorral_row$m_exp,delCorral_row$m_exp2,delCorral_row$m_exp3),c(delCorral_row$n_exp,delCorral_row$n_exp2,delCorral_row$n_exp3))
pooledSD <- sqrt(sum(delCorral_row$sd_exp^2, delCorral_row$sd_exp2^2, delCorral_row$sd_exp3^2)/k)
delCorral_row$m_exp <- pooledmean
delCorral_row$sd_exp <- pooledSD
HRdat[which(HRdat$Source=="del Corral 2014"),] <- delCorral_row

delCorral_row <- subset(DYSdat, Source=="del Corral 2014")
pooledmean <- means_to_pooledmean(c(delCorral_row$m_exp,delCorral_row$m_exp2,delCorral_row$m_exp3),c(delCorral_row$n_exp,delCorral_row$n_exp2,delCorral_row$n_exp3))
pooledSD <- sqrt(sum(delCorral_row$sd_exp^2, delCorral_row$sd_exp2^2, delCorral_row$sd_exp3^2)/k)
delCorral_row$m_exp <- pooledmean
delCorral_row$sd_exp <- pooledSD
DYSdat[which(DYSdat$Source=="del Corral 2014"),] <- delCorral_row

delCorral_row <- subset(O2dat, Source=="del Corral 2014")
pooledmean <- means_to_pooledmean(c(delCorral_row$m_exp,delCorral_row$m_exp2,delCorral_row$m_exp3),c(delCorral_row$n_exp,delCorral_row$n_exp2,delCorral_row$n_exp3))
pooledSD <- sqrt(sum(delCorral_row$sd_exp^2, delCorral_row$sd_exp2^2, delCorral_row$sd_exp3^2)/k)
delCorral_row$m_exp <- pooledmean
delCorral_row$sd_exp <- pooledSD
O2dat[which(O2dat$Source=="del Corral 2014"),] <- delCorral_row


#trim the data frames of all the individual groups
HRdat <- subset(HRdat, select = -c(n_exp2:sd_exp3))
DYSdat <- subset(DYSdat, select = -c(n_exp2:sd_exp3))
O2dat <- subset(O2dat, select = -c(n_exp2:sd_exp3))

#Later decided to exclude non-experimental trials (so all that del Corral work was for naught)
HRdat <- subset(HRdat, Type=="Experimental")
DYSdat <- subset(DYSdat, Type=="Experimental")
O2dat <- subset(O2dat, Type=="Experimental")

```
