# Supplementary material for: Active Video Games for Rehabilitation in Respiratory Conditions: Systematic Review and Meta-Analysis
Source: JMIR Serious Games. 2019 Feb 25;7(1):e10116. doi: 10.2196/10116 (PMC6409512; doi:10.2196/10116)
Supplement: Multimedia Appendix 2 [file games_v7i1e10116_app2.zip › rcode_metaanalysis.rmd]

```{r metaanalysis-chunk, include=FALSE}
#this document contains the code to perform the meta-analysis and draw the resulting forest plots

library(metafor)

#PAIRED DATA
#Add in the appropriate correlation to treat data from crossovers as paired

#using the normal distribution will give confidence intervals on the forest plot matching exactly to
#those reported in the corresponding paper, but it's not as accurate an estimate of correlation
CI_to_correlation_normal <- function(conf_level,CI_upper_bound,samplesize,mean1,stdev1,mean2,stdev2) {
mean_diff <- abs(mean1-mean2)
CI_margin <- abs(CI_upper_bound-mean_diff)
z_val <- qnorm(1-(1-conf_level)/2)
stdev_differences <- stdev_differences <- (CI_margin*sqrt(samplesize))/z_val
rho <- ((stdev1)^2 + (stdev2)^2 - (stdev_differences)^2)/(2*(stdev1)*(stdev2)) #from Elbourne 2002
return(rho)
}

#actually should use the t-distribution, assuming paired data (df=n-1).
#this means the forest plot will have CIs that differ slightly to those in the papers
CI_to_correlation_t <- function(conf_level,CI_upper_bound,samplesize,mean1,stdev1,mean2,stdev2) {
mean_diff <- abs(mean1-mean2)
CI_margin <- abs(CI_upper_bound-mean_diff)
t_stat <- qt(1-(1-conf_level)/2,samplesize-1)
stdev_differences <- stdev_differences <- (CI_margin*sqrt(samplesize))/t_stat
rho <- ((stdev1)^2 + (stdev2)^2 - (stdev_differences)^2)/(2*(stdev1)*(stdev2)) #from Elbourne 2002
return(rho)
}

#for HR data, extract variables necessary to do the correlation calculation
HR.CIs <- HRdat[which(!is.na(HRdat$ci_diff_ub)),]$ci_diff_ub
HR.n <- HRdat[which(!is.na(HRdat$ci_diff_ub)),]$n_exp
HR.m1 <- HRdat[which(!is.na(HRdat$ci_diff_ub)),]$m_exp
HR.sd1 <- HRdat[which(!is.na(HRdat$ci_diff_ub)),]$sd_exp
HR.m2 <- HRdat[which(!is.na(HRdat$ci_diff_ub)),]$m_con
HR.sd2 <- HRdat[which(!is.na(HRdat$ci_diff_ub)),]$sd_con

#Add a row for correlations
HRdat["Correlation"] <- numeric(nrow(HRdat))
HRdat[which(!is.na(HRdat$ci_diff_ub)),]$Correlation <- CI_to_correlation_t(0.95,HR.CIs,HR.n,HR.m1,HR.sd1,HR.m2,HR.sd2)
#Assume all other crossover-trials had similar correlation to Kuys et al in the absence of other information
HRdat[which(HRdat$Paired=="TRUE" & is.na(HRdat$ci_diff_ub)),]$Correlation <- subset(HRdat, Source=="Kuys 2011")$Correlation


#for DYS data, extract variables necessary to do the correlation calculation
DYS.CIs <- DYSdat[which(!is.na(DYSdat$ci_diff_ub)),]$ci_diff_ub
DYS.n <- DYSdat[which(!is.na(DYSdat$ci_diff_ub)),]$n_exp
DYS.m1 <- DYSdat[which(!is.na(DYSdat$ci_diff_ub)),]$m_exp
DYS.sd1 <- DYSdat[which(!is.na(DYSdat$ci_diff_ub)),]$sd_exp
DYS.m2 <- DYSdat[which(!is.na(DYSdat$ci_diff_ub)),]$m_con
DYS.sd2 <- DYSdat[which(!is.na(DYSdat$ci_diff_ub)),]$sd_con

#Add a row for correlations
DYSdat["Correlation"] <- numeric(nrow(DYSdat))
DYSdat[which(!is.na(DYSdat$ci_diff_ub)),]$Correlation <- CI_to_correlation_t(0.95,DYS.CIs,DYS.n,DYS.m1,DYS.sd1,DYS.m2,DYS.sd2)
#Assume all other crossover-trials had similar correlation to Kuys et al in the absence of other information
DYSdat[which(DYSdat$Paired=="TRUE" & is.na(DYSdat$ci_diff_ub)),]$Correlation <- subset(DYSdat, Source=="Kuys 2011")$Correlation

#for SpO2 data, extract variables necessary to do the correlation calculation
O2.CIs <- O2dat[which(!is.na(O2dat$ci_diff_ub)),]$ci_diff_ub
O2.n <- O2dat[which(!is.na(O2dat$ci_diff_ub)),]$n_exp
O2.m1 <- O2dat[which(!is.na(O2dat$ci_diff_ub)),]$m_exp
O2.sd1 <- O2dat[which(!is.na(O2dat$ci_diff_ub)),]$sd_exp
O2.m2 <- O2dat[which(!is.na(O2dat$ci_diff_ub)),]$m_con
O2.sd2 <- O2dat[which(!is.na(O2dat$ci_diff_ub)),]$sd_con

#Add a row for correlations
O2dat["Correlation"] <- numeric(nrow(O2dat))
O2dat[which(!is.na(O2dat$ci_diff_ub)),]$Correlation <- CI_to_correlation_t(0.95,O2.CIs,O2.n,O2.m1,O2.sd1,O2.m2,O2.sd2)
#Assume all other crossover-trials had similar correlation to Kuys et al in the absence of other information
O2dat[which(O2dat$Paired=="TRUE" & is.na(O2dat$ci_diff_ub)),]$Correlation <- subset(O2dat, Source=="Kuys 2011")$Correlation


#for ENJ data, extract variables necessary to do the correlation calculation
ENJ.CIs <- ENJdat[which(!is.na(ENJdat$ci_diff_ub)),]$ci_diff_ub
ENJ.n <- ENJdat[which(!is.na(ENJdat$ci_diff_ub)),]$n_exp
ENJ.m1 <- ENJdat[which(!is.na(ENJdat$ci_diff_ub)),]$m_exp
ENJ.sd1 <- ENJdat[which(!is.na(ENJdat$ci_diff_ub)),]$sd_exp
ENJ.m2 <- ENJdat[which(!is.na(ENJdat$ci_diff_ub)),]$m_con
ENJ.sd2 <- ENJdat[which(!is.na(ENJdat$ci_diff_ub)),]$sd_con

#Add a row for correlations
ENJdat["Correlation"] <- numeric(nrow(ENJdat))
ENJdat[which(!is.na(ENJdat$ci_diff_ub)),]$Correlation <- CI_to_correlation_t(0.95,ENJ.CIs,ENJ.n,ENJ.m1,ENJ.sd1,ENJ.m2,ENJ.sd2)
#Assume all other crossover-trials had similar correlation to Kuys et al in the absence of other information
ENJdat[which(ENJdat$Paired=="TRUE" & is.na(ENJdat$ci_diff_ub)),]$Correlation <- subset(ENJdat, Source=="Kuys 2011")$Correlation

###META-ANALYSIS###

###Heart-rate###

#calculate effect sizes for HR data
HRdat2 <- escalc(measure="MD",m1i=m_exp, sd1i=sd_exp,n1i=n_exp,m2i=m_con,sd2i=sd_con,n2i=n_con,data=HRdat)

#do paired model instead of assuming independent groups
HRdat2_paired <- escalc(measure="MC", m1i=m_exp, sd1i=sd_exp, ni=n_exp, m2i=m_con, sd2i=sd_con, ri=Correlation, data=HRdat)
#note here equal sample sizes are assumed, so the results for unpaired studies will be wrong.
#Thus, only replace the data from the paired studies
HRdat2[which(HRdat2$Paired=="TRUE"),] <-  HRdat2_paired[which(HRdat2_paired$Paired=="TRUE"),]

HRres2 <- rma(yi,vi, data=HRdat2, slab=Source, test="knha") #combined effect size using Knapp-Hartung
HRres.CF <- rma(yi,vi, data=HRdat2, slab=Source,subset=(Population=="CF"),test="knha") #subgroup effect of just one type (the CF trials)
HRres2.DSL <- rma(yi,vi, data=HRdat2, slab=Source) #using deSimonian-Laird method like usual for comparison
HRres2.CI90 <- rma(yi,vi, data=HRdat2, level=90, slab=Source,test="knha")
HRhetero <- data.frame(confint(HRres2)[1])

#add other things to be plotted
HRdat2["weights"] <- round(weights(HRres2),digits=1)
HRdat2["CrossSymbol"] <- ifelse(HRdat2$Paired==TRUE, '\u00d7', "=")
HRdat2["Total_n"] <- ifelse(HRdat2$Paired==TRUE, HRdat2$n_exp, HRdat2$n_exp+HRdat2$n_con)

###SpO2###

O2dat2 <- escalc(measure="MD",m1i=m_exp, sd1i=sd_exp,n1i=n_exp,m2i=m_con,sd2i=sd_con,n2i=n_con,data=O2dat)

#do paired model instead of assuming independent groups
O2dat2_paired <- escalc(measure="MC", m1i=m_exp, sd1i=sd_exp, ni=n_exp, m2i=m_con, sd2i=sd_con, ri=Correlation, data=O2dat)
#note here equal sample sizes are assumed, so the results for unpaired studies will be wrong.
#Thus, only replace the data from the paired studies
O2dat2[which(O2dat2$Paired=="TRUE"),] <-  O2dat2_paired[which(O2dat2_paired$Paired=="TRUE"),]

O2res2 <- rma(yi,vi, data=O2dat2, slab=Source, test="knha")
O2res.t <- rma(yi,vi, data=O2dat2, slab=Source,subset=(Type=="Experimental"), test="knha")
O2res2.CI90 <- rma(yi,vi, data=O2dat2, level=90, slab=Source, test="knha")
O2res2.DSL <- rma(yi,vi, data=O2dat2, slab=Source)
O2hetero <- data.frame(confint(O2res2)[1])

O2dat2["weights"] <- round(weights(O2res2),digits=1)
O2dat2["CrossSymbol"] <- ifelse(O2dat2$Paired==TRUE, '\u00d7', "=")
O2dat2["Total_n"] <- ifelse(O2dat2$Paired==TRUE, O2dat2$n_exp, O2dat2$n_exp+O2dat2$n_con)

###Dyspnoea###

DYSdat2 <- escalc(measure="MD",m1i=m_exp, sd1i=sd_exp,n1i=n_exp,m2i=m_con,sd2i=sd_con,n2i=n_con,data=DYSdat)
#do paired model instead of assuming independent groups
DYSdat2_paired <- escalc(measure="MC", m1i=m_exp, sd1i=sd_exp, ni=n_exp, m2i=m_con, sd2i=sd_con, ri=Correlation, data=DYSdat)
#note here equal sample sizes are assumed, so the results for unpaired studies will be wrong.
#Thus, only replace the data from the paired studies
DYSdat2[which(DYSdat2$Paired=="TRUE"),] <-  DYSdat2_paired[which(DYSdat2_paired$Paired=="TRUE"),]


DYSres2 <- rma(yi,vi, data=DYSdat2, slab=Source, test="knha")
DYSres.t <- rma(yi,vi, data=DYSdat2, slab=Source,subset=(Type=="Experimental"), test="knha")
DYSres2.CI90 <- rma(yi,vi, data=DYSdat2, level=90, slab=Source, test="knha")
DYSres2.DSL <- rma(yi,vi, data=DYSdat2, slab=Source)
DYShetero <- data.frame(confint(DYSres2)[1])

DYSdat2["weights"] <- round(weights(DYSres2),digits=1)
DYSdat2["CrossSymbol"] <- ifelse(DYSdat2$Paired==TRUE, '\u00d7', "=")
DYSdat2["Total_n"] <- ifelse(DYSdat2$Paired==TRUE, DYSdat2$n_exp, DYSdat2$n_exp+DYSdat2$n_con)

###Enjoyment###

ENJdat1 <- escalc(measure="SMD",m1i=m_exp, sd1i=sd_exp,n1i=n_exp,m2i=m_con,sd2i=sd_con,n2i=n_con,data=ENJdat)

#ENJdat1 <- subset(ENJdat1, Type=="Experimental") #Not that there are any, but to be complete
#do paired model instead of assuming independent groups
#ENJdat1_paired <- escalc(measure="SMCR", m1i=m_exp, sd1i=sd_exp, ni=n_exp, m2i=m_con, sd2i=sd_con, ri=Correlation, data=ENJdat) #is this right? for now just treating them as if they come from independent groups
#note here equal sample sizes are assumed, so the results for unpaired studies will be wrong.
#Thus, only replace the data from the paired studies
#ENJdat1[which(ENJdat1$Paired=="TRUE"),] <-  ENJdat1_paired[which(ENJdat1_paired$Paired=="TRUE"),]
ENJres1 <- rma(yi,vi, data=ENJdat1, slab=Source, test="knha")
ENJres1.DSL <- rma(yi,vi, data=ENJdat1, slab=Source)
ENJhetero <- data.frame(confint(ENJres1)[1])

ENJdat1["weights"] <- round(weights(ENJres1),digits=1)
ENJdat1["CrossSymbol"] <- ifelse(ENJdat1$Paired==TRUE, '\u00d7', "=")
ENJdat1["Total_n"] <- ifelse(ENJdat1$Paired==TRUE, ENJdat1$n_exp, ENJdat1$n_exp+ENJdat1$n_con)

###FOREST PLOTS###

#can un-comment this png command (and comment the postscript part) to generate a PNG instead
#png(height=600,width=800,filename="forestALL_1_web.png",type="cairo")
cairo_ps(file="forestALL_web_paired2_cairo.eps",family="sans",onefile=FALSE, width=12,height=9)
par(mfrow=c(2,2)) #plotted on a 2x2 grid

par(mar=c(5,4,0,2)) #adjust margins
plot_left <- -150
plot_right <- 70
plot_top <- HRres2$k+3 #should adjust the height depending on the number of studies
plot_bottom <- -2
plot_width <- abs(plot_left)+abs(plot_right)
plot_height <- abs(plot_top)+abs(plot_bottom)
col_x_pop <- plot_left+(0.244*plot_width) #set how far from the left side this column will go
col_x_n <- plot_left+(0.3525*plot_width)
col_x_symbol <- plot_left+(0.429*plot_width)
col_x_weight <- plot_left+(0.55*plot_width)
forest(HRres2.DSL, xlab="", order=order(HRdat2$Population, decreasing=FALSE), ilab=cbind(as.character(HRdat2$Population) , HRdat2$Total_n, HRdat2$CrossSymbol , HRdat2$weights),  mlab="Summary estimate (RE, DSL)", ilab.xpos=c(col_x_pop,col_x_n,col_x_symbol,col_x_weight), xlim=c(plot_left,plot_right),ylim=c(plot_bottom,plot_top))
#addpoly(HRres.CF,row=4,mlab="Subgroup estimate (RE, HKSJ)") #not plotting the subgroup anymore
#text(plot_left, c(0.75*plot_top,3,1.3), c("CF", "Asthma","COPD"), pos=4, font=2) don't need these anymore
text(plot_left, 0.75*plot_top, "Author, Year", pos = 4, font=2)
text(col_x_pop, 0.75*plot_top, "Pop.", font=2)
text(col_x_n, 0.75*plot_top, "n", font=2)
text(col_x_symbol, 0.75*plot_top, "Design", font=2)
text(col_x_weight, 0.75*plot_top, "Weight (%)", font=2)
text(plot_right, 0.75*plot_top, "MD [95% CI]", pos = 2, font=2)
addpoly(HRres2,row=-1.5,mlab="Summary estimate (RE, HKSJ)")
text(0,plot_bottom-(3/22*plot_height), "Mean Difference", pos=1, xpd=TRUE)
text(-plot_width/6,plot_bottom-(2/11*plot_height), expression(paste(""%<-%" ","Higher in CON")), pos=1, xpd=TRUE)
text(plot_width/6, plot_bottom-(2/11*plot_height),expression(paste("Higher in EXP",""%->%"")), pos=1, xpd=TRUE)
text(plot_left,plot_top-(plot_height/10),pos=4,font=2,cex=2,"A) Heart rate",xpd=TRUE)

par(mar=c(5,4,0,2))
plot_left <- -15
plot_right <- 9
plot_top <- O2res2$k+3
plot_bottom <- -2
plot_width <- abs(plot_left)+abs(plot_right)
plot_height <- abs(plot_top)+abs(plot_bottom)
col_x_pop <- plot_left+(0.244*plot_width)
col_x_n <- plot_left+(0.3525*plot_width)
col_x_symbol <- plot_left+(0.429*plot_width)
col_x_weight <- plot_left+(0.55*plot_width)
forest(O2res2.DSL, xlab="", order=order(O2dat2$Population, decreasing=FALSE), ilab=cbind(as.character(O2dat2$Population) , O2dat2$Total_n, O2dat2$CrossSymbol , O2dat2$weights),  mlab="Summary estimate (RE, DSL)", ilab.xpos=c(col_x_pop,col_x_n,col_x_symbol,col_x_weight), xlim=c(plot_left,plot_right),ylim=c(plot_bottom,plot_top))
#addpoly(O2res.t,row=2.85,mlab="Subgroup estimate (RE)")
text(plot_left, 0.7*plot_top, "Author, Year", pos = 4, font=2)
text(col_x_pop, 0.7*plot_top, "Pop.", font=2)
text(col_x_n, 0.7*plot_top, "n", font=2)
text(col_x_symbol, 0.7*plot_top, "Design", font=2)
text(col_x_weight, 0.7*plot_top, "Weight (%)", font=2)
text(plot_right, 0.7*plot_top, "MD [95% CI]", pos = 2, font=2)
addpoly(O2res2,row=-1.5,mlab="Summary estimate (RE, HKSJ)")
text(0,plot_bottom-(3/22*plot_height), "Mean Difference", pos=1, xpd=TRUE)
text(-plot_width/6,plot_bottom-(2/11*plot_height), expression(paste(""%<-%" ","Higher in CON")), pos=1, xpd=TRUE)
text(plot_width/6, plot_bottom-(2/11*plot_height),expression(paste("Higher in EXP",""%->%"")), pos=1, xpd=TRUE)
text(plot_left,plot_top-(plot_height/10),pos=4,cex=2,expression(bold("B) S"["pO"["2"]])),xpd=TRUE)

par(mar=c(5,4,0,2))
plot_left <- -8
plot_right <- 4
plot_top <- DYSres2$k+3
plot_bottom <- -2
plot_width <- abs(plot_left)+abs(plot_right)
plot_height <- abs(plot_top)+abs(plot_bottom)
col_x_pop <- plot_left+(0.244*plot_width)
col_x_n <- plot_left+(0.3525*plot_width)
col_x_symbol <- plot_left+(0.429*plot_width)
col_x_weight <- plot_left+(0.55*plot_width)
forest(DYSres2.DSL, xlab="", order=order(DYSdat2$Population, decreasing=FALSE), ilab=cbind(as.character(DYSdat2$Population) , DYSdat2$Total_n, DYSdat2$CrossSymbol , DYSdat2$weights),  mlab="Summary estimate (RE, DSL)", ilab.xpos=c(col_x_pop,col_x_n,col_x_symbol,col_x_weight), xlim=c(plot_left,plot_right),ylim=c(plot_bottom,plot_top))
#addpoly(O2res.t,row=2.85,mlab="Subgroup estimate (RE)")
text(plot_left, 0.7*plot_top, "Author, Year", pos = 4, font=2)
text(col_x_pop, 0.7*plot_top, "Pop.", font=2)
text(col_x_n, 0.7*plot_top, "n", font=2)
text(col_x_symbol, 0.7*plot_top, "Design", font=2)
text(col_x_weight, 0.7*plot_top, "Weight (%)", font=2)
text(plot_right, 0.7*plot_top, "MD [95% CI]", pos = 2, font=2)
addpoly(DYSres2,row=-1.5,mlab="Summary estimate (RE, HKSJ)")
text(0,plot_bottom-(3/22*plot_height), "Mean Difference", pos=1, xpd=TRUE)
text(-plot_width/6,plot_bottom-(2/11*plot_height), expression(paste(""%<-%" ","Higher in CON")), pos=1, xpd=TRUE)
text(plot_width/6, plot_bottom-(2/11*plot_height),expression(paste("Higher in EXP",""%->%"")), pos=1, xpd=TRUE)
text(plot_left,plot_top-(plot_height/10),pos=4,font=2,cex=2,"C) Dyspnoea",xpd=TRUE)

par(mar=c(5,4,0,2))
plot_left <- -9.5
plot_right <- 5.5
plot_top <- ENJres1$k+3
plot_bottom <- -2
plot_width <- abs(plot_left)+abs(plot_right)
plot_height <- abs(plot_top)+abs(plot_bottom)
col_x_pop <- plot_left+(0.244*plot_width)
col_x_n <- plot_left+(0.3525*plot_width)
col_x_symbol <- plot_left+(0.429*plot_width)
col_x_weight <- plot_left+(0.55*plot_width)
forest(ENJres1.DSL, xlab="", order=order(ENJdat1$Population, decreasing=FALSE), ilab=cbind(as.character(ENJdat1$Population) , ENJdat1$Total_n, ENJdat1$CrossSymbol , ENJdat1$weights),  mlab="Summary estimate (RE, DSL)", ilab.xpos=c(col_x_pop,col_x_n,col_x_symbol,col_x_weight), xlim=c(plot_left,plot_right),ylim=c(plot_bottom,plot_top))
#plot_top <- par("usr")[4] #just use the defaults
#plot_bottom <- par("usr")[3]
text(plot_left, 0.7*plot_top, "Author, Year", pos = 4, font=2)
text(col_x_pop, 0.7*plot_top, "Pop.", font=2)
text(col_x_n, 0.7*plot_top, "n", font=2)
text(col_x_symbol, 0.7*plot_top, "Design", font=2)
text(col_x_weight, 0.7*plot_top, "Weight (%)", font=2)
text(plot_right, 0.7*plot_top, "SMD [95% CI]", pos = 2, font=2)
addpoly(ENJres1,row=-1.5,mlab="Summary estimate (RE, HKSJ)")
text(0,plot_bottom-(3/22*plot_height), "Standardised Mean Difference", pos=1, xpd=TRUE)
text(-plot_width/6,plot_bottom-(2/11*plot_height), expression(paste(""%<-%" ","Higher in CON")), pos=1, xpd=TRUE)
text(plot_width/6, plot_bottom-(2/11*plot_height),expression(paste("Higher in EXP",""%->%"")), pos=1, xpd=TRUE)
text(plot_left,plot_top-(plot_height/10),pos=4,font=2,cex=2,"D) Enjoyment",xpd=TRUE)

dev.off()
```
