# Supplementary material for: Active Video Games for Rehabilitation in Respiratory Conditions: Systematic Review and Meta-Analysis
Source: JMIR Serious Games. 2019 Feb 25;7(1):e10116. doi: 10.2196/10116 (PMC6409512; doi:10.2196/10116)
Supplement: Multimedia Appendix 2 [file games_v7i1e10116_app2.zip › rcode_prismadiagram.rmd]

```{r PRISMAdiagram-chunk, include=FALSE}
#this document contains the code to generate the prisma diagram based on the underlying data file (which is a Covidence extracted file with additional columns representing which database the references came from)

library(diagram)
library(grid)
library(gridBase)

#Get data table from Covidence
#This table is a composite of the extracted tables for irrelevant studies (excluded in title/abstract screen),
#excluded studies (excluded in full-text screen) and included studies.
#I added an additional set of columns corresponding to which database(s) each result were found in.
searchdat <- read.csv("screen_results.csv",header=TRUE)

#total number of records found in all databases
n_total <- sum(
	sum(searchdat$CINAHL,na.rm = TRUE),
	sum(searchdat$EMBASE,na.rm = TRUE),
	sum(searchdat$IEEEXplore,na.rm = TRUE),
	sum(searchdat$PubMed,na.rm = TRUE),
	sum(searchdat$Scopus,na.rm = TRUE),
	sum(searchdat$WOS,na.rm = TRUE)
	)

#total number found through citation tracking via Google Scholar
n_other <- sum(searchdat$Other,na.rm = TRUE)
#records after duplicates removed
n_no_duplicates <- nrow(searchdat)
#records excluded as irrelevant at first screen
n_irrelevant <- summary(searchdat$Tags)["Irrelevant"]
#records excluded with reasons in second (full-text) screen
n_excluded <- summary(searchdat$Tags)["Excluded"]
#records included in narrative synthesis
n_included <- summary(searchdat$Tags)["Included"]
#records screened in second screen
n_screened <- n_excluded+n_included

#Finding exclusion reasons
exclusionreasons<-subset(searchdat,searchdat$Tag=="Excluded")$Notes
reason1<-length(grep("Exclusion reason: No subjects with respiratory conditions", exclusionreasons))
reason2<-length(grep("Exclusion reason: Data reported more completely elsewhere", exclusionreasons))
reason3<-length(grep("Exclusion reason: Not published in full-text", exclusionreasons))
reason4<-length(grep("Exclusion reason: Doesn't give clinically-relevant outcome measures", exclusionreasons))
reason5<-length(grep("Exclusion reason: Insufficient information", exclusionreasons))
reason6<-length(grep("Exclusion reason: No relevant study", exclusionreasons))
reason7<-length(grep("Exclusion reason: Not an active video game", exclusionreasons))
reason8<-length(grep("Exclusion reason: No data reported", exclusionreasons))
reason9<-length(grep("Exclusion reason: Not an original study", exclusionreasons))
reason10<-length(grep("Exclusion reason: Inappropriate comparison", exclusionreasons))

##PRISMA DIAGRAM##
#for this one I just converted the .EPS file to .PNG using InkScape to generate the web/preview version
cairo_ps(file="prisma_diagram_cairo.eps",family="sans",onefile=FALSE, width=12,height=8.5) #start cairo device before generating image
par(mar = c(0, 0, 5, 0)) #make top margin bigger to give room for the tall first boxes
par(xpd=TRUE) #allow things to be drawn outside of plot margins
openplotmat()
elpos <- coordinates (c(2, 1, 3, 3, 3, 3)) #generate coordinates for 2 boxes in the first row, 1 in the next, etc
elpos[ ,1] <- elpos[ ,1]-0.025 #shift entire plot slightly to the left
hsf <- (5/4.25) #horizontal scaling factor to slightly stretch the coordinates to be closer to the margins
elpos[, 1] <- elpos[ ,1] + ((0.5-elpos[ ,1])*(1-hsf)) #apply hsf to x values in proportion to distance from midpoint
#note that the hsf will also appear in width (x direction) values
BS <- 0.05 #box_size multiplier variable - all boxes heights/widths are a multiple of this
TS <- 1 #text_size variable
topboxsep<-0.075 #horizontal adjustment factor for top box positions
topboxup<- 2.5#extra height multiplier of the first box

#define xy midpoints of boxes
box1mid <- c(elpos[1,1]+topboxsep,elpos[1,2]+((topboxup-1)*BS)) #box1 = "Records identified through database searching..."
box2mid <- c(elpos[2,1]-topboxsep,elpos[2,2]+(2*(topboxup-1)*BS)) #box2 = "Records identified through other sources
box3mid <- elpos[3,] #box3 = "Records after duplicates removed"
box5mid <- elpos[5,] #box5 = "Records screened"
box6mid <- elpos[6,] #box6 = "Records excluded"
box8mid <- c(elpos[8,1],elpos[8,2]+((BS/3))) #box 8 is "Full-text articles assessed for eligibility"
box11mid <- c(elpos[11,1],elpos[11,2]+((BS/3))) #box 11 is "Studies included in narrative synthesis"
bigboxmid<-c(elpos[12,1],elpos[12,2]+((4*BS/3)-BS)/2) #box 12 is the big box with exclusion reasons
box14mid <- c(elpos[14,1],elpos[14,2]+((BS/3))) #box 14 is "Studies included in meta-analysis"

#define heights of boxes
box1height <- topboxup*BS
box2height <- BS
box3height <- BS
box5height <- BS
box6height <- BS
box8height <- BS
box11height <- BS
bigboxheight<-(elpos[8,2]-elpos[14,2]+BS+(4*BS/3)) #big box is box 12
box14height <- 4/3*BS

#define widths of boxes
box1width <- hsf*3*BS
box2width <- hsf*3*BS
box3width <- hsf*4*BS
defaultboxwidth <- hsf*2*BS #for every other box
bigboxwidth <- hsf*(2*BS)*2

#add in arrows
arrowoffset<-0.06*2*(3*BS) #arrows from top 2 boxes are slightly offset from centre
straightarrow (to = c(box1mid[1]+arrowoffset,box3mid[2]+box3height), from = c(box1mid[1]+arrowoffset,box1mid[2]), lwd = 1.5, arr.pos = 1, arr.length = 0.2) 
straightarrow (to = c(box2mid[1]-arrowoffset,box3mid[2]+box3height), from = c(box2mid[1]-arrowoffset,box2mid[2]), lwd = 1.5, arr.pos = 1, arr.length = 0.2)
straightarrow (to = c(box5mid[1],box5mid[2]+box5height), from = box3mid, lwd = 1.5, arr.pos = 1, arr.length = 0.2)
straightarrow (to = c(box6mid[1]-(defaultboxwidth),box6mid[2]), from = box5mid, lwd = 1.5, arr.pos = 1, arr.length = 0.2) #draw arrow from box 5 to box 6
straightarrow (to = c(elpos[12,1]-(defaultboxwidth),box8mid[2]), from = box8mid, lwd = 1.5, arr.pos = 1, arr.length = 0.2) #draw arrow from box 8 to box 12
straightarrow (to = c(box8mid[1],box8mid[2]+box8height), from = box5mid, lwd = 1.5, arr.pos = 1, arr.length = 0.2)
straightarrow (to = c(box11mid[1],box11mid[2]+box11height), from = box8mid, lwd = 1.5, arr.pos = 1, arr.length = 0.2)
straightarrow (to = c(box14mid[1],box14mid[2]+box14height),, from = box11mid, lwd = 1.5, arr.pos = 1, arr.length = 0.2)

#draw boxes (over the top of arrows)
textrect(mid=box1mid, radx=box1width,rady=box1height, lab = 
c("Records identified through",
"database searching",
paste("(n=",n_total,")",sep=""),
paste("CINAHL (n=",sum(searchdat$CINAHL,na.rm = TRUE),")",sep=""),
paste("EMBASE (n=",sum(searchdat$EMBASE,na.rm = TRUE),")",sep=""),
paste("IEEEXplore (n=",sum(searchdat$IEEEXplore,na.rm = TRUE),")",sep=""),
paste("PubMed (n=",sum(searchdat$PubMed,na.rm = TRUE),")",sep=""),
paste("Scopus (n=",sum(searchdat$Scopus,na.rm = TRUE),")",sep=""),
paste("Web of Science (n=",sum(searchdat$WOS,na.rm = TRUE),")",sep="")),
cex = TS, box.col = "white", shadow.size = 0.0) #draws the first box, with text on multiple lines
textrect(mid=box2mid, radx=box2width,rady=box2height, lab = c("Records identified through","other sources",paste("(n=",n_other,")",sep="")), cex = TS, box.col = "white", shadow.size = 0.0)
textrect(mid=box3mid, radx=box3width,rady=box3height, lab = c("Records after duplicates removed",paste("(n=",n_no_duplicates,")",sep="")), cex = TS, box.col = "white", shadow.size = 0.0)
textrect(mid=box5mid, radx=defaultboxwidth,rady=box5height, lab = c("Records screened" , paste("(n=",n_no_duplicates,")",sep="")), cex = TS, box.col = "white", shadow.size = 0.0)
textrect(mid=box6mid, radx=defaultboxwidth,rady=box6height, lab = c("Records excluded" ,paste("(n=",n_irrelevant,")",sep="")), cex = TS, box.col = "white", shadow.size = 0.0)
textrect(mid=box8mid, radx=defaultboxwidth,rady=box8height, lab = c("Full-text articles assessed","for eligibility",paste("(n=",n_screened,")",sep="")), cex = TS, box.col = "white", shadow.size = 0.0)
textrect(mid=box11mid, radx=defaultboxwidth,rady=box11height, lab = c("Studies included in", "narrative synthesis", paste("(n=",n_included,")",sep="")), cex = TS, box.col = "white", shadow.size = 0.0)

bigboxlabel<-
  c("Full-text articles and abstracts",
  paste("excluded (n=",n_excluded,")",sep=""),
  paste('\u2022',"Participants do not predominantly",sep=""),
  paste("have respiratory conditions (n=",reason1,")",sep=""),
  paste('\u2022',"Data reported more",sep=""),
  paste("completely elsewhere (n=",reason2,")",sep=""),
  paste('\u2022',"Not published in full-text (n=",reason3,")",sep=""),
  paste('\u2022',"No physiological outcome",sep=""),
  paste("measures (n=",reason4,")",sep=""),
  paste('\u2022',"Insufficient information to",sep=""),
  paste("include (n=",reason5,")",sep=""),
  paste('\u2022',"Conference proceedings with",sep=""),
  paste("no relevant abstract (n=",reason6,")",sep=""),
  paste('\u2022',"Not an active video game (n=",reason7,")",sep=""),
  paste('\u2022',"No data reported (n=",reason8,")",sep=""),
  paste('\u2022',"Review or news article (n=",reason9,")",sep=""),
  paste('\u2022',"Inappropriate comparator (n=",reason10,")",sep="")
	)
bigboxlabellength<-length(bigboxlabel)
firstset<-2 #what lines in the label are to be centre-justified
secondset<-bigboxlabellength-firstset #what lines in the label are to be left-justified
textrect(mid=bigboxmid, radx=bigboxwidth/2,rady=bigboxheight/2,
  lab = "",  cex = TS, box.col = "white", shadow.size = 0.0) #draw the big box with no text

overlap<-0.012 #how much the top of the big box overlaps the bottom of the box to keep the vertical alignment right

#draw the top box where the text is centred
textrect(mid=c(bigboxmid[1],bigboxmid[2]+((secondset/bigboxlabellength)/2)*bigboxheight-overlap),
  radx=bigboxwidth/2,rady=((firstset/bigboxlabellength)/2)*bigboxheight+overlap,lab=bigboxlabel[1:firstset],
  box.col=NA, lcol=NA, cex=TS, adj=0.5, shadow.size = 0.0)
  
#draw the second portion where text is left-justified
textrect(mid=c(bigboxmid[1]-(0.9*bigboxwidth/2),bigboxmid[2]-((firstset/bigboxlabellength)/2)*bigboxheight),
  radx=bigboxwidth/2,rady=((secondset/bigboxlabellength)/2)*bigboxheight,
  lab = bigboxlabel[3:bigboxlabellength],
  box.col=NA, lcol=NA, cex=TS, adj=0, shadow.size = 0.0)

textrect(mid=box14mid, radx=defaultboxwidth,rady=box14height, lab = c("Studies included in","quantitative synthesis", "(meta-analysis)", paste("(n=","3-4",")",sep="")), cex = TS, box.col = "white", shadow.size = 0.0)


#diagram package doesn't draw rounded rectangles properly
#textround(mid=c(elpos[1,1]-0.2,elpos[1,2]),radx=BS,rady=BS/2,angle=90, lab="Identification",cex=TS,srt=90,font=2,box.col=NA,lcol=NA,shadow.size = 0.0,rx=BS/5)
#
#switch to grid package

vps <- baseViewports() #make a viewport that correponds with the one already drawn
pushViewport(vps$inner,vps$figure,vps$plot) #push the main plot area viewport so grid package uses the base coordinates properly
 
#now draw proper rounded rectangles
# grid.roundrect(x=elpos[1,1]-0.2,y=elpos[1,2],height=BS*3, gp=gpar(fill=rgb(204,236,255,max = 255)),  width=BS ,r=unit(BS*6,"npc"))
# textround(mid=c(elpos[1,1]-0.2,elpos[1,2]),radx=BS,rady=BS/2,angle=90, lab="Identification",cex=TS,srt=90,font=2,box.col=NA,lcol=NA,shadow.size = 0.0,rx=BS/5)

bluebox_sep_x <- 0.14 #how far the blue boxes are from the middle of the top left box
topbluebox_y <- elpos[1,2]
bottombluebox_y <- mean(c(elpos[12,2],elpos[14,2]))
blueboxes_y <- 
	c(topbluebox_y,
	bottombluebox_y+2*(topbluebox_y-bottombluebox_y)/3,
	bottombluebox_y+(topbluebox_y-bottombluebox_y)/3,
	bottombluebox_y) #y coordinates of the left blue boxes so they're all equally spaced
blueboxtexts <- c("Identification","Screening","Eligibility","Included")
for (i in 1:4) {
	grid.roundrect(x=elpos[1,1]-bluebox_sep_x,y=blueboxes_y[i],height=BS*4, gp=gpar(fill=rgb(204,236,255,max = 255)), width=BS ,r=unit(BS*6,"npc"))
	grid.text(blueboxtexts[i], gp=gpar(cex=TS*1.1,fontface="bold"), just="centre",rot=90,
	x=elpos[1,1]-bluebox_sep_x,y=blueboxes_y[i], default.units="npc")	
} #draws the boxes and then writes text on them

#for some reason the blue box code only works for a new graphics device. The vertical alignment is lost if re-run in a currently open graphics device. Fortunately that will never happen because this code closes the device after each run.
dev.off()
#

```
