# Supplementary material for: Active Video Games for Rehabilitation in Respiratory Conditions: Systematic Review and Meta-Analysis
Source: JMIR Serious Games. 2019 Feb 25;7(1):e10116. doi: 10.2196/10116 (PMC6409512; doi:10.2196/10116)
Supplement: Multimedia Appendix 2 [file games_v7i1e10116_app2.zip › rcode_sensanalysis.rmd]

```{r sensitivity-analysis-chunk, include=FALSE}
#this document contains the code to perform the sensitivity analysis.

#create duplicate data frames to work with
HRdat_sens0 <- HRdat
HRdat_sens1 <- HRdat
HRdat2_sens0 <- HRdat2
HRdat2_sens1 <- HRdat2
#Assume correlation is 0 or 1
HRdat_sens0[which(HRdat_sens0$Paired=="TRUE" & is.na(HRdat_sens0$ci_diff_ub)),]$Correlation <- 0
HRdat_sens1[which(HRdat_sens1$Paired=="TRUE" & is.na(HRdat_sens1$ci_diff_ub)),]$Correlation <- 1
#recalculate effects
HRdat2_paired_sens0 <- escalc(measure="MC", m1i=m_exp, sd1i=sd_exp, ni=n_exp, m2i=m_con, sd2i=sd_con, ri=Correlation, data=HRdat_sens0)
HRdat2_paired_sens1 <- escalc(measure="MC", m1i=m_exp, sd1i=sd_exp, ni=n_exp, m2i=m_con, sd2i=sd_con, ri=Correlation, data=HRdat_sens1)
#replace old effect sizes with new ones
HRdat2_sens0[which(HRdat2_paired_sens0$Paired=="TRUE"),] <-  HRdat2_paired_sens0[which(HRdat2_paired_sens0$Paired=="TRUE"),]
HRdat2_sens1[which(HRdat2_paired_sens1$Paired=="TRUE"),] <-  HRdat2_paired_sens1[which(HRdat2_paired_sens1$Paired=="TRUE"),]
#re-calculate summary estimates
HRres2_sens0 <- rma(yi,vi, data=HRdat2_sens0, slab=Source, test="knha")
HRres2_sens1 <- rma(yi,vi, data=HRdat2_sens1, slab=Source, test="knha") 


#create duplicate data frames to work with
DYSdat_sens0 <- DYSdat
DYSdat_sens1 <- DYSdat
DYSdat2_sens0 <- DYSdat2
DYSdat2_sens1 <- DYSdat2
#Assume correlation is 0 or 1
DYSdat_sens0[which(DYSdat_sens0$Paired=="TRUE" & is.na(DYSdat_sens0$ci_diff_ub)),]$Correlation <- 0
DYSdat_sens1[which(DYSdat_sens1$Paired=="TRUE" & is.na(DYSdat_sens1$ci_diff_ub)),]$Correlation <- 1
#recalculate effects
DYSdat2_paired_sens0 <- escalc(measure="MC", m1i=m_exp, sd1i=sd_exp, ni=n_exp, m2i=m_con, sd2i=sd_con, ri=Correlation, data=DYSdat_sens0)
DYSdat2_paired_sens1 <- escalc(measure="MC", m1i=m_exp, sd1i=sd_exp, ni=n_exp, m2i=m_con, sd2i=sd_con, ri=Correlation, data=DYSdat_sens1)
#replace old effect sizes with new ones
DYSdat2_sens0[which(DYSdat2_paired_sens0$Paired=="TRUE"),] <-  DYSdat2_paired_sens0[which(DYSdat2_paired_sens0$Paired=="TRUE"),]
DYSdat2_sens1[which(DYSdat2_paired_sens1$Paired=="TRUE"),] <-  DYSdat2_paired_sens1[which(DYSdat2_paired_sens1$Paired=="TRUE"),]
#re-calculate summary estimates
DYSres2_sens0 <- rma(yi,vi, data=DYSdat2_sens0, slab=Source, test="knha")
DYSres2_sens1 <- rma(yi,vi, data=DYSdat2_sens1, slab=Source, test="knha") 

#create duplicate data frames to work with
O2dat_sens0 <- O2dat
O2dat_sens1 <- O2dat
O2dat2_sens0 <- O2dat2
O2dat2_sens1 <- O2dat2
#Assume correlation is 0 or 1
O2dat_sens0[which(O2dat_sens0$Paired=="TRUE" & is.na(O2dat_sens0$ci_diff_ub)),]$Correlation <- 0
O2dat_sens1[which(O2dat_sens1$Paired=="TRUE" & is.na(O2dat_sens1$ci_diff_ub)),]$Correlation <- 1
#recalculate effects
O2dat2_paired_sens0 <- escalc(measure="MC", m1i=m_exp, sd1i=sd_exp, ni=n_exp, m2i=m_con, sd2i=sd_con, ri=Correlation, data=O2dat_sens0)
O2dat2_paired_sens1 <- escalc(measure="MC", m1i=m_exp, sd1i=sd_exp, ni=n_exp, m2i=m_con, sd2i=sd_con, ri=Correlation, data=O2dat_sens1)
#replace old effect sizes with new ones
O2dat2_sens0[which(O2dat2_paired_sens0$Paired=="TRUE"),] <-  O2dat2_paired_sens0[which(O2dat2_paired_sens0$Paired=="TRUE"),]
O2dat2_sens1[which(O2dat2_paired_sens1$Paired=="TRUE"),] <-  O2dat2_paired_sens1[which(O2dat2_paired_sens1$Paired=="TRUE"),]
#re-calculate summary estimates
O2res2_sens0 <- rma(yi,vi, data=O2dat2_sens0, slab=Source, test="knha")
O2res2_sens1 <- rma(yi,vi, data=O2dat2_sens1, slab=Source, test="knha")
```
