# Supplementary material for: Active Video Games for Rehabilitation in Respiratory Conditions: Systematic Review and Meta-Analysis
Source: JMIR Serious Games. 2019 Feb 25;7(1):e10116. doi: 10.2196/10116 (PMC6409512; doi:10.2196/10116)
Supplement: Multimedia Appendix 2 [file games_v7i1e10116_app2.zip › readme.txt]

#To run this, set the directory containing all included *.rmd files 
#and the raw data from the other appendices
#(and the included .csl file for JMIR, and the included .bib file containing the bibtex references
# and the formatted template .docx file)
#as the working directory in R.

#Ensure you have the rmarkdown package loaded
library(rmarkdown)

#To output a word document, you will also need to ensure pandoc is installed on your system

#The following R command creates the manuscript from "text_main.rmd", using all child .rmd files
rmarkdown::render("text_main.rmd", output_file="text_main.docx")

#the above command will also create .EPS files containing the figures

#to convert the supplementary file
rmarkdown::render("text_supp.rmd", output_file="SuppFile.docx")
