# Supplementary material for: Active Video Games for Rehabilitation in Respiratory Conditions: Systematic Review and Meta-Analysis
Source: JMIR Serious Games. 2019 Feb 25;7(1):e10116. doi: 10.2196/10116 (PMC6409512; doi:10.2196/10116)
Supplement: Multimedia Appendix 2 [file games_v7i1e10116_app2.zip › references_all_abbr.bib]

@article{caspersen1985physicalact,
  title={Physical activity, exercise, and physical fitness: definitions and distinctions for health-related research.},
  author={Caspersen, Carl J and Powell, Kenneth E and Christenson, Gregory M},
  journal={Public Health Rep},
  volume={100},
  number={2},
  pages={126--131},
  year={1985},
  pmid={3920711}
}

@incollection{oikonomou2014computer,
  title={Computer games physiotherapy for children with cystic fibrosis},
  author={Oikonomou, Andreas and Hartescu, Dan and Day, David and Ma, Minhua},
  booktitle={Virtual, {A}ugmented {R}eality and {S}erious {G}ames for {H}ealthcare 1},
  pages={411--443},
  year={2014},
  publisher={Springer},
  isbn={978-3-642-54816-1},
  doi={10.1007/978-3-642-54816-1_21}
}

@article{garber2011quantity,
  title={Quantity and quality of exercise for developing and maintaining cardiorespiratory, musculoskeletal, and neuromotor fitness in apparently healthy adults: guidance for prescribing exercise},
  author={Garber, Carol Ewing and Blissmer, Bryan and Deschenes, Michael R and Franklin, Barry A and Lamonte, Michael J and Lee, I-Min and Nieman, David C and Swain, David P},
  journal={Med Sci Sports Exerc.},
  volume={43},
  number={7},
  pages={1334--1359},
  year={2011},
  doi = {10.1249/MSS.0b013e318213fefb},
  pmid={21694556},
}

@article{del_corral_effectiveness_2017-10,
  title={Effectiveness of a Home-Based Active Video Game Programme in Young Cystic Fibrosis Patients},
  author={{del Corral}, Tamara and Cebri{\`a} i Iranzo, Maria {\`A}ngels and L{\'o}pez-de-Uralde-Villanueva, Ibai and Mart{\'\i}nez-Alejos, Roberto and Blanco, Isabel and Vilar{\'o}, Jordi},
  journal={Respiration},
  year={2017},
  doi = {10.1159/000481264},
  pmid ={29045949},
}

@article{arnold2006adherence,
  title={Adherence to pulmonary rehabilitation: a qualitative study},
  author={Arnold, Elisabeth and Bruton, Anne and Ellis-Hill, Caroline},
  journal={Resp. Med.},
  volume={100},
  number={10},
  pages={1716--1723},
  year={2006},
  doi = {10.1016/j.rmed.2006.02.007},
  pmid = {16554147},
}

@article{bateman_global_2008,
  title = {Global Strategy for Asthma Management and Prevention: {{GINA}} Executive Summary},
  volume = {31},
  number = {1},
  doi = {10.1183/09031936.00138707},
  pmid = {18166595},
  timestamp = {2017-03-14T02:30:10Z},
  journal = {Eur. Respir. J.},
  author = {Bateman, E. D. and Hurd, S. S. and Barnes, P. J. and Bousquet, J. and Drazen, J. M. and FitzGeralde, M. and Gibson, P. and Ohta, K. and O'Byrne, P. and Pedersen, S. E. and Pizzichini, E. and Sullivanee, S. D. and Wenzel, S. E. and Zar, H. J.},
  year = {2008},
  keywords = {asthma,chronic disease,Guidelines,human},
  pages = {143--178}
}

@article{begg2008burden,
  title={Burden of disease and injury in {A}ustralia in the new millennium: measuring health loss from diseases, injuries and risk factors},
  author={Begg, Stephen J and Vos, Theo and Barker, Bridget and Stanley, Lucy and Lopez, Alan D},
  journal={Med. J. Aust.},
  volume={188},
  number={1},
  pages={36--40},
  year={2008}
}

@article{willcox2014chronic,
  title={Chronic diseases in {A}ustralia: the case for changing course: Background and policy paper},
  author={Willcox, Sharon},
  year={2014},
  publisher={Australian Health Policy Collaboration}
}

@article{bonnechere_use_2016-1,
  title = {The Use of Commercial Video Games in Rehabilitation: A Systematic Review},
  volume = {39},
  number = {4},
  issn = {0342-5282},
  shorttitle = {The Use of Commercial Video Games in Rehabilitation},
  doi = {10.1097/MRR.0000000000000190},
  pmid = {27508968},
  language = {en},
  journal = {Int. J. Rehabil. Res.},
  author = {Bonnech{\`e}re, Bruno and Jansen, Bart and Omelina, Lubos and Van Sint Jan, Serge},
  year = {2016},
  pages = {277--290}
}

@article{button2016physiotherapy,
  title={Physiotherapy for cystic fibrosis in {A}ustralia and {N}ew {Z}ealand: A clinical practice guideline},
  author={Button, B. M. and Wilson, Christine and Dentice, Ruth and Cox, N. S. and Middleton, Anna and Tannenbaum, Esta and Bishop, Jennifer and Cobb, Robyn and Burton, Kate and Wood, Michelle and Moran, Fiona and Black, Ryan and Bowen, Summar and Day, Rosemary and Depiazzi, Julie and Doiron, Katherine and Doumit, Michael and Dwyer, Tiffany and Elliot, Alison and Fuller, Louise and Hall, K. and Hutchins, Matthew and Kerr, Melinda and Lee, Annemarie L. and Mans, Christina and O'Connor, Lauren and Steward, Ranjana and Potter, Angela and Rasekaba, Tshepo and Scoones, Rebecca and Tarrant, Ben and Ward, Nathan and West, Samantha and White, Dianne and Wilson, Lisa and Wood, Jamie and Holland, A. E.},
  journal={Respirology},
  volume={21},
  number={4},
  pages={656-667},
  year={2016},
  doi = {10.1111/resp.12764},
  pmid = {27086904},
}


@article{qaseem2011diagnosis,
  author = {Qaseem, A. and Wilt, T. J. and Weinberger, S. E. and Hanania, N. A. and Criner, G. and van der Molen, T. and Marciniuk, D. D. and Denberg, T. and Schünemann, H. and Wedzicha, W. and MacDonald R. and Shekelle P.},
  title = {Diagnosis and management of stable chronic obstructive pulmonary disease: a clinical practice guideline update from the {American College of Physicians, American College of Chest Physicians, American Thoracic Society, and European Respiratory Society}},
  journal = {Ann. Intern. Med.},
  volume = {155},
  number = {3},
  pages = {179-191},
  year = {2011},
  doi = {10.7326/0003-4819-155-3-201108020-00008},
  pmid = {21810710},
}

@article{carson_physical_2013,
  title = {Physical Training for Asthma},
  issn = {1465-1858},
  doi = {10.1002/14651858.CD001116.pub4},
  pmid = {24085631},
  timestamp = {2017-03-14T02:30:11Z},
  journal = {Cochrane Database Syst. Rev.},
  author = {Carson, Kristin V. and Chandratilleke, Madhu G. and Picot, Joanna and Brinn, Malcolm P. and Esterman, Adrian J. and Smith, Brian J.},
  year = {2013},
  pages = {CD001116},
  keywords = {Asthma [rehabilitation],Exercise [physiology],health status,Humans[checkword],Physical Fitness [physiology],Randomized Controlled Trials as Topic,Respiratory Function Tests}
}

@inproceedings{costa_systematic_2015-1,
  title={A systematic review on the usage of games for healthcare},
  author={Costa, T{\'u}lio H and Soares, Nayron M and Reis, Wasington A and Bublitz, Frederico M},
  booktitle={{2015 IEEE 5th International Conference on Consumer Electronics-Berlin (ICCE-Berlin)}},
  pages={480--484},
  year={2015},
  doi = {10.1109/ICCE-Berlin.2015.7391316},
}

@article{cox_physical_2016,
  title = {Physical Activity Participation by Adults with Cystic Fibrosis: {{An}} Observational Study},
  volume = {21},
  number = {3},
  doi = {10.1111/resp.12719},
  pmid = {26715596},
  timestamp = {2017-03-14T02:30:12Z},
  journal = {Respirology},
  author = {Cox, N. S. and Alison, J. A. and Button, B. M. and Wilson, J. W. and Morton, J. M. and Holland, A. E.},
  year = {2016},
  keywords = {Cystic fibrosis,Exercise,habitual activity,hospitalization,Physical activity},
  pages = {511--518}
}

@article{cutting_cystic_2015,
  title = {Cystic Fibrosis Genetics: {{From}} Molecular Understanding to Clinical Application},
  volume = {16},
  number = {1},
  doi = {10.1038/nrg3849},
  pmid = {25404111},
  timestamp = {2017-03-14T02:30:12Z},
  journal = {Nat. Rev. Genet.},
  author = {Cutting, G. R.},
  year = {2015},
  pages = {45--56}
}

@article{depew_how_2012,
  title = {How Many Steps Are Enough to Avoid Severe Physical Inactivity in Patients with Chronic Obstructive Pulmonary Disease?},
  volume = {17},
  number = {6},
  doi = {10.1111/j.1440-1843.2012.02207.x},
  pmid = {22672739},
  timestamp = {2017-03-14T02:30:12Z},
  journal = {Respirology},
  author = {De{P}ew, Z. S. and Novotny, P. J. and Benzo, R. P.},
  year = {2012},
  keywords = {Chronic obstructive pulmonary disease,Exercise,pedometry,Physical activity,Pulmonary rehabilitation},
  pages = {1026--1027}
}

@article{eijkemans_physical_2012,
  title = {Physical Activity and Asthma: {{A}} Systematic Review and Meta-Analysis},
  volume = {7},
  number={12},
  doi = {10.1371/journal.pone.0050775},
  pmid = {23284646},
  timestamp = {2017-03-14T02:30:12Z},
  journal = {PLoS ONE},
  author = {Eijkemans, M. and Mommers, M. and Draaisma, J. M. T. and Thijs, C. and Prins, M. H.},
  year = {2012}
}

@article{ferguson_health_2012,
  title = {Health Games Come of Age: An Expert Panel Discussion},
  volume = {1},
  number = {1},
  issn = {2161-783X},
  doi = {10.1089/g4h.2012.1014},
  pmid = {26196427},
  timestamp = {2017-03-14T02:30:12Z},
  journal = {Games Health J.},
  author = {Ferguson, Bill and Baranowski, Tom and Bingham, Peter and Lieberman, Debra and Medina, Ernie and Schell, Jesse and Yohannan, Sam K.},
  month = feb,
  year = {2012},
  pages = {11--17}
}

@article{flume_cystic_2009,
  title = {Cystic Fibrosis Pulmonary Guidelines: {{Airway}} Clearance Therapies},
  volume = {54},
  number={4},
  timestamp = {2017-03-14T02:30:12Z},
  journal = {Respir. Care},
  author = {Flume, P. A. and Robinson, K. A. and O'Sullivan, B. P. and Finder, J. D. and Vender, R. L. and Willey-Courand, D. B. and White, T. B. and Marshall, B. C. and Bujan, J. and Downs, A. and Finder, J. and Goss, C. and Hazle, L. and Lester, M. and Marshall, B. and Mogayzel, P. and Quittell, L. and Rosenblatt, R. and Sabadosa, K. and Vender, R.},
  year = {2009},
  keywords = {Active cycle of breathing,airway clearance,Autogenic drainage,Cystic fibrosis,Exercise,Guidelines,High frequency chest wall compression,Oscillating pep,PEP,Systematic review},
  pages = {522--537}
}

@article{ford_leisure-time_2003,
  title = {Leisure-Time Physical Activity Patterns among {{US}} Adults with Asthma},
  volume = {124},
  number = {2},
  doi = {10.1378/chest.124.2.432},
  pmid = {12907526},
  timestamp = {2017-03-14T02:30:12Z},
  journal = {Chest},
  author = {Ford, E. S. and Heath, G. W. and Mannino, D. M. and Redd, S. C.},
  year = {2003},
  keywords = {asthma,Cross-Sectional Studies,Exercise,Health Surveys},
  pages = {432--437}
}

@article{mancuso2006barriers,
  title={Barriers and facilitators to healthy physical activity in asthma patients},
  author={Mancuso, Carol A and Sayles, Wendy and Robbins, Laura and Phillips, Erica G and Ravenell, Karima and Duffy, Christine and Wenderoth, Suzanne and Charlson, Mary E},
  journal={J. Asthma},
  volume={43},
  number={2},
  pages={137--143},
  year={2006},
  doi = {10.1080/02770900500498584},
  pmid = {16517430},
}

@article{o2007but,
  title={… But watch out for the weather: factors affecting adherence to progressive resistance exercise for persons with {COPD}},
  author={O'{S}hea, Simone D and Taylor, Nicholas F and Paratz, Jennifer D},
  journal={J. Cardiopulm. Rehabil. Prev.},
  volume={27},
  number={3},
  pages={166--174},
  year={2007},
  doi = {10.1097/01.HCR.0000270686.78763.c8},
  pmid = {17558200},
}

@article{swisher2008perceptions,
  title={Perceptions of physical activity in a group of adolescents with cystic fibrosis},
  author={Swisher, Anne K and Erickson, Mia},
  journal={Cardiopulm. Phys. Ther. J.},
  volume={19},
  number={4},
  pages={107--114},
  year={2008},
  pmid = {20467507},
}

@article{gimeno-santos_determinants_2014,
  title = {Determinants and Outcomes of Physical Activity in Patients with {{COPD}}: {{A}} Systematic Review},
  volume = {69},
  number = {8},
  doi = {10.1136/thoraxjnl-2013-204763},
  pmid = {24558112},
  timestamp = {2017-03-14T02:30:12Z},
  journal = {Thorax},
  author = {Gimeno-Santos, E. and Frei, A. and Steurer-Stey, C. and De Batlle, J. and Rabinovich, R. A. and Raste, Y. and Hopkinson, N. S. and Polkey, M. I. and Van Remoortel, H. and Troosters, T. and Kulich, K. and Karlsson, N. and Puhan, M. A. and Garcia- Aymerich, J.},
  year = {2014},
  pages = {731--739}
}

@article{hartman2013self,
  title={Self-efficacy for physical activity and insight into its benefits are modifiable factors associated with physical activity in people with {COPD}: a mixed-methods study},
  author={Hartman, Jorine E and {ten Hacken}, Nick H.T. and Boezen, H. Marike and {de Greef}, Mathieu H.G.},
  journal={J. Physiother.},
  volume={59},
  number={2},
  pages={117--124},
  year={2013},
  doi = {10.1016/S1836-9553(13)70164-4},
  pmid = {23663797},
}

@article{westergren2015nested,
  title={A nested case--control study: personal, social and environmental correlates of vigorous physical activity in adolescents with asthma},
  author={Westergren, Thomas and Ommundsen, Yngvar and L{\o}drup Carlsen, Karin C and Carlsen, Kai-H{\aa}kon and Mowinckel, Petter and Fegran, Liv and Berntsen, Sveinung},
  journal={J. Asthma},
  volume={52},
  number={2},
  pages={155--161},
  year={2015},
  doi = {10.3109/02770903.2014.955190},
  pmid = {25134784},
}

@article{hayton_barriers_2013,
  title = {Barriers to Pulmonary Rehabilitation: {{Characteristics}} That Predict Patient Attendance and Adherence},
  volume = {107},
  number = {3},
  doi = {10.1016/j.rmed.2012.11.016},
  pmid = {23261311},
  timestamp = {2017-03-14T02:30:13Z},
  journal = {Resp. {M}ed.},
  author = {Hayton, C. and Clark, A. and Olive, S. and Browne, P. and Galey, P. and Knights, E. and Staunton, L. and Jones, A. and Coombes, E. and Wilson, A. M.},
  year = {2013},
  keywords = {Adherence,Attendance,Barriers,Pulmonary rehabilitation,smoking},
  pages = {401--407}
}

@article{hogg_effectiveness_2012,
  title = {Effectiveness, Attendance, and Completion of an Integrated, System-Wide Pulmonary Rehabilitation Service for {{COPD}}: {{Prospective}} Observational Study},
  volume = {9},
  number = {5},
  doi = {10.3109/15412555.2012.707258},
  pmid = {23030586},
  timestamp = {2017-03-14T02:30:13Z},
  journal = {COPD},
  author = {Hogg, L. and Garrod, R. and Thornton, H. and McDonnell, L. and Bellas, H. and White, P.},
  year = {2012},
  keywords = {Community,Integrated care,Pulmonary,Referral,Rehabilitation,Utilisation},
  pages = {546--554}
}

@article{holland_how_2013-1,
  title = {How to Adapt the Pulmonary Rehabilitation Programme to Patients with Chronic Respiratory Disease Other than {{COPD}}},
  volume = {22},
  number = {130},
  doi = {10.1183/09059180.00005613},
  pmid = {24293474},
  timestamp = {2017-03-14T02:30:13Z},
  journal = {Eur. Respir. Rev.},
  author = {Holland, A. E. and Wadell, K. and Spruit, M. A.},
  year = {2013},
  pages = {577--586}
}

@article{ides_airway_2011,
  title = {Airway Clearance in {{COPD}}: {{Need}} for a Breath of Fresh Air? {{A}} Systematic Review},
  volume = {8},
  number = {3},
  doi = {10.3109/15412555.2011.560582},
  pmid = {21513439},
  timestamp = {2017-03-14T02:30:13Z},
  journal = {COPD},
  author = {Ides, K. and Vissers, D. and De Backer, L. and Leemans, G. and De Backer, W.},
  year = {2011},
  keywords = {airway clearance,COPD,Physical therapy,physiotherapy},
  pages = {196--205}
}

@article{jones_pulmonary_2014,
  title = {Pulmonary Rehabilitation Following Hospitalisation for Acute Exacerbation of {{COPD}}: {{Referrals}}, Uptake and Adherence},
  volume = {69},
  number = {2},
  doi = {10.1136/thoraxjnl-2013-204227},
  pmid = {23945168},
  timestamp = {2017-03-14T02:30:13Z},
  journal = {Thorax},
  author = {Jones, S. E. and Green, S. A. and Clark, A. L. and Dickson, M. J. and Nolan, A. M. and Moloney, C. and Kon, S. S. C. and Kamal, F. and Godden, J. and Howe, C. and Bell, D. and Fleming, S. and Haselden, B. M. and Man, W. D. C.},
  year = {2014},
  pages = {181--182}
}


@article{lange_game-based_2009-1,
  title = {Game-Based Telerehabilitation},
  volume = {45},
  number = {1},
  timestamp = {2017-03-14T02:30:13Z},
  journal = {Eur. J. Phys. Rehabil. Med.},
  author = {Lange, B. and Flynn, S. M. and Rizzo, A. A.},
  year = {2009},
  keywords = {Physical therapy (specialty) video games,Rehabilitation,Telemedicine},
  pages = {143--151},
  pmid = {19282807},
}


@article{lyons_engagement_2014,
  title = {Engagement, Enjoyment, and Energy Expenditure during Active Video Game Play},
  volume = {33},
  number = {2},
  issn = {1930-7810},
  doi = {10.1037/a0031947},
  pmid = {23527520},
  language = {eng},
  timestamp = {2017-03-14T02:30:13Z},
  journal = {Health Psychol.},
  author = {Lyons, E. J. and Tate, D. F. and Ward, D. S. and Ribisl, K. M. and Bowling, J. M. and Kalyanaraman, S.},
  month = feb,
  year = {2014},
  keywords = {adolescent,Adult,body mass index,Calorimetry; Indirect,dancing,energy metabolism,Female,Health Promotion,Humans,Interpersonal Relations,Male,Personal Satisfaction,Physical fitness,Psychometrics,sedentary lifestyle,Surveys and Questionnaires,Time Factors,Video games,young adult},
  pages = {174--81},
  pmcid = {PMC4100462},
}

@article{Maio2006,
	author = {Maio, S. and Baldacci, S. and Carrozzi, L. and Pistelli, F. and Viegi, G.},
	title = {The global burden of chronic respiratory diseases},
	volume = {3},
	number = {1},
	pages = {20--29},
	year = {2006},
	doi = {10.1183/18106838.0301.20},
	issn = {1810-6838},
	URL = {http://breathe.ersjournals.com/content/3/1/20},
	journal = {Breathe}
}


@article{mccarthy_pulmonary_2015,
  title = {Pulmonary Rehabilitation for Chronic Obstructive Pulmonary Disease},
  issn = {1465-1858},
  doi = {10.1002/14651858.CD003793.pub3},
  pmid = {25705944},
  timestamp = {2017-03-14T02:30:13Z},
  journal = {Cochrane Database Syst. Rev.},
  author = {McCarthy, Bernard and Casey, Dympna and Devane, Declan and Murphy, Kathy and Murphy, Edel and Lacasse, Yves},
  year = {2015},
  pages = {CD003793},
  keywords = {Dyspnea [rehabilitation],exercise tolerance,Female[checkword],health status,Humans[checkword],Male[checkword],Pulmonary Disease; Chronic Obstructive [psychology] [rehabilitation],Quality of life,Randomized Controlled Trials as Topic}
}

@article{moher2009preferred,
    author = {Moher, David and Liberati, Alessandro and Tetzlaff, Jennifer and Altman, Douglas G. and {The PRISMA Group}},
    journal = {PLoS Med.},
    title = {Preferred Reporting Items for Systematic Reviews and Meta-Analyses: {T}he {PRISMA} Statement},
    year = {2009},
    month = {07},
    volume = {6},
    pages = {e1000097},
    number = {7},
    doi = {10.1371/journal.pmed.1000097},
	pmid= {19621072},
}

@article{narayanan_adherence_2017-1,
  title = {Adherence to Therapies in Cystic Fibrosis: A Targeted Literature Review},
  volume = {11},
  number = {2},
  issn = {1747-6348},
  doi = {10.1080/17476348.2017.1280399},
  pmid = {28107795},
  timestamp = {2017-03-14T02:30:13Z},
  journal = {Expert Rev. Respir. Med.},
  author = {Narayanan, Siva and Mainz, Jochen G. and Gala, Smeet and Tabori, Harold and Grossoehme, Daniel},
  month = feb,
  year = {2017},
  pages = {129--145}
}

@article{odonohoe_adherence_2014-1,
  title = {Adherence of Subjects With Cystic Fibrosis to Their Home Program: {{A}} Systematic Review},
  volume = {59},
  number = {11},
  issn = {0020-1324, 1943-3654},
  shorttitle = {Adherence of {{Subjects With Cystic Fibrosis}} to {{Their Home Program}}},
  doi = {10.4187/respcare.02990},
  pmid = {25233386},
  language = {en},
  timestamp = {2017-03-14T02:30:13Z},
  urldate = {2016-12-09},
  journal = {Respir. Care},
  author = {O'Donohoe, R. and Fullen, B. M.},
  month = nov,
  year = {2014},
  pages = {1731--1746}
}

@inproceedings{oh_defining_2010-1,
  title={Defining exergames and exergaming},
  author={Oh, Yoonsin and Yang, Stephen},
  journal={Proceedings of Meaningful Play},
  pages={1--17},
  year={2010}
}

@article{pope_effects_2017,
  title = {The Effects of Active Video Games on Patients' Rehabilitative Outcomes: {{A}} Meta-Analysis},
  volume = {95},
  doi = {10.1016/j.ypmed.2016.12.003},
  pmid = {27939260},
  timestamp = {2017-03-14T02:30:14Z},
  journal = {Prev. Med.},
  author = {Pope, Z. and Zeng, N. and Gao, Z.},
  year = {2017},
  keywords = {age,Balance,Falls efficacy,Physical functioning,Quality of life},
  pages = {38--46}
}

@article{rabe_global_2007,
  title = {Global Strategy for the Diagnosis, Management, and Prevention of Chronic Obstructive Pulmonary Disease: {{GOLD}} Executive Summary},
  volume = {176},
  number = {6},
  doi = {10.1164/rccm.200703-456SO},
  pmid = {17507545},
  timestamp = {2017-03-14T02:30:14Z},
  journal = {Am. J. Respir. Crit. Care Med.},
  author = {Rabe, K. F. and Hurd, S. and Anzueto, A. and Barnes, P. J. and Buist, S. A. and Calverley, P. and Fukuchi, Y. and Jenkins, C. and Rodriguez-Roisin, R. and Van Weel, C. and Zielinski, J.},
  year = {2007},
  keywords = {chronic disease,COPD,Guidelines,human},
  pages = {532--555}
}

@article{radtke_physical_2015-1,
  title = {Physical Exercise Training for Cystic Fibrosis},
  volume = {6},
  doi = {10.1002/14651858.CD002768.pub3},
  pmid = {26116828},
  timestamp = {2017-03-14T02:30:14Z},
  journal = {Cochrane Database Syst. Rev.},
  author = {Radtke, T. and Nolan, S. J. and Hebestreit, H. and Kriemler, S.},
  year = {2015},
  pages = {CD002768}
}

@article{ravenek_scoping_2016-1,
  title = {A Scoping Review of Video Gaming in Rehabilitation},
  volume = {11},
  number = {6},
  doi = {10.3109/17483107.2015.1029538},
  pmid = {25815680},
  timestamp = {2017-03-14T02:30:14Z},
  journal = {Disabil. Rehabil. Assist. Technol.},
  author = {Ravenek, K. E. and Wolfe, D. L. and Hitzig, S. L.},
  year = {2016},
  keywords = {Intervention studies,Rehabilitation,Video games},
  pages = {445--453}
}

@article{rhodes_review_2009,
  title = {A Review and Meta-Analysis of Affective Judgments and Physical Activity in Adult Populations},
  volume = {38},
  number = {3},
  issn = {1532-4796},
  doi = {10.1007/s12160-009-9147-y},
  pmid = {20082164},
  language = {eng},
  timestamp = {2017-03-14T02:30:14Z},
  journal = {Ann. Behav. Med.},
  author = {Rhodes, R. E. and Fiala, B. and Conner, M.},
  month = dec,
  year = {2009},
  keywords = {Adult,affect,Humans,Judgment,Motivation,Motor activity},
  pages = {180--204}
}

@article{rhodes_can_2015-1,
  title = {Can the Affective Response to Exercise Predict Future Motives and Physical Activity Behavior? A Systematic Review of Published Evidence},
  volume = {49},
  number = {5},
  issn = {1532-4796},
  doi = {10.1007/s12160-015-9704-5},
  pmid = {25921307},
  language = {eng},
  timestamp = {2017-03-14T02:30:14Z},
  journal = {Ann. Behav. Med.},
  author = {Rhodes, R. E. and Kates, A.},
  month = oct,
  year = {2015},
  keywords = {affect,Exercise,Humans,Intention,Motivation,Self Efficacy},
  pages = {715--731}
}

@article{rhodes_predicting_2009,
  title = {Predicting the Effect of Interactive Video Bikes on Exercise Adherence: {{An}} Efficacy Trial},
  volume = {14},
  number = {6},
  issn = {1465-3966},
  doi = {10.1080/13548500903281088},
  pmid = {20183536},
  language = {eng},
  timestamp = {2017-03-14T02:30:14Z},
  journal = {Psychol. Health. Med.},
  author = {Rhodes, R. E. and Warburton, D. E. and Bredin, S. S.},
  month = dec,
  year = {2009},
  keywords = {Bicycling,Exercise,Humans,Male,Patient compliance,Prospective Studies,Social Perception,Surveys and Questionnaires,Videotape Recording,young adult},
  pages = {631-640}
}

@article{rochester_pulmonary_2014-1,
  title = {Pulmonary Rehabilitation for Respiratory Disorders Other than Chronic Obstructive Pulmonary Disease},
  volume = {35},
  number = {2},
  issn = {02725231},
  doi = {10.1016/j.ccm.2014.02.016},
  pmid = {24874132},
  language = {en},
  timestamp = {2017-03-14T02:30:14Z},
  urldate = {2016-12-09},
  journal = {Clin. Chest Med.},
  author = {Rochester, Carolyn L. and Fairburn, Carl and Crouch, Rebecca H.},
  month = jun,
  year = {2014},
  pages = {369--389}
}

@article{saunders_objectively_2016,
  title = {Objectively Measured Steps/Day in Patients with Chronic Obstructive Pulmonary Disease: {{A}} Systematic Review and Meta-Analysis},
  volume = {13},
  number = {11},
  doi = {10.1123/jpah.2016-0087},
  pmid = {27334811},
  timestamp = {2017-03-14T02:30:14Z},
  journal = {J. Phys. Act. Health},
  author = {Saunders, T. and Campbell, N. and Jason, T. and Dechman, G. and Hernandez, P. and Thompson, K. and Blanchard, C. M.},
  year = {2016},
  keywords = {Accelerometer,Ambulation,Exercise,Pedometer,Physical activity,Walking},
  pages = {1275--1283}
}

@article{schneiderman_longitudinal_2014-1,
  title = {Longitudinal Relationship between Physical Activity and Lung Health in Patients with Cystic Fibrosis},
  volume = {43},
  number = {3},
  doi = {10.1183/09031936.00055513},
  pmid = {24176992},
  timestamp = {2017-03-14T02:30:14Z},
  journal = {Eur. Respir. J.},
  author = {Schneiderman, J. E. and Wilkes, D. L. and Atenafu, E. G. and Nguyen, T. and Wells, G. D. and Alarie, N. and Tullis, E. and Lands, L. C. and Coates, A. L. and Corey, M. and Ratjen, F.},
  year = {2014},
  pages = {817--823}
}

@article{staiano_therapeutic_2014,
  title = {Therapeutic Uses of Active Videogames: A Systematic Review},
  volume = {3},
  number = {6},
  doi = {10.1089/g4h.2013.0100},
  pmid = {26192642},
  timestamp = {2017-03-14T02:30:14Z},
  journal = {Games Health J.},
  author = {Staiano, A. E. and Flynn, R.},
  year = {2014},
  pages = {351--365}
}


@article{verlaet_physical_2013,
  title = {Physical Activity in Adults with Controlled and Uncontrolled Asthma as Compared to Healthy Adults: A Cross-Sectional Study},
  volume = {3},
  number = {1},
  doi = {10.1186/2045-7022-3-1},
  pmid = {23320405},
  timestamp = {2017-03-14T02:30:14Z},
  journal = {Clin. Transl. Allergy},
  author = {Verlaet, A. and Moreira, A. and S{\'a}-Sousa, A. and Barros, R. and Santos, R. and Moreira, P. and Fonseca, J.},
  year = {2013},
  keywords = {asthma,Asthma control,Bronchoconstriction,Exercise,International physical activity questionnaire,Physical activity},
  pages = {1--8}
}

@article{williams_exploring_2008,
  title = {Exploring and Explaining Low Participation in Physical Activity among Children and Young People with Asthma: {{A}} Review},
  volume = {9},
  doi = {10.1186/1471-2296-9-40},
  pmid = {18590558},
  timestamp = {2017-03-14T02:30:14Z},
  journal = {BMC Fam. Pract.},
  author = {Williams, B. and Powell, A. and Hoskins, G. and Neville, R.},
  year = {2008}
}


@article{downs1998feasibility,
  title={The feasibility of creating a checklist for the assessment of the methodological quality both of randomised and non-randomised studies of health care interventions},
  author={Downs, Sara H and Black, Nick},
  journal={J. Epidemiol. Community Health},
  volume={52},
  number={6},
  pages={377--384},
  year={1998},
  doi = {10.1136/jech.52.6.377},
  pmid = {9764259},
}

@Misc{CAGR2013,
 author = {{Cochrane Airways}},
 title = {Search methods for the {C}ochrane {A}irways {G}roup {S}pecialised {R}egister },
 year = {2013},
 url = {http://airways.cochrane.org/sites/airways.cochrane.org/files/public/uploads/Search%20strategies%20document_2013_0.pdf},
 address = {St George’s Hospital Medical School, London, UK},
}

@software{endnoteX8,
  author = {{Clarivate Analytics}},
  title = {EndNote {X}8},
  url = {http://endnote.com/},
  year = {2016},
  version = {18.0.0},
  address = {Philadelphia, PA, USA},
}

@software{zotero,
  author = {{Center for History and New Media, George Mason University}},
  title = {Zotero},
  url = {http://zotero.org/},
  year = {2016},
  version = {4.0},
  address = {Fairfax, VA, USA},
}

@software{covidence,
  author = {{Veritas Health Innovation}},
  title = {Covidence systematic review software},
  url = {http://www.covidence.org/},
  year = {2016},
  address = {Melbourne, VIC, Australia},
}

@software{excel2013,
  author = {{Microsoft Corporation}},
  title = {Microsoft {E}xcel 2013},
  url = {https://products.office.com/},
  year = {2013},
  version = {15.0},
  address = {Redmond, WA, USA},
}

@Manual{RCoreTeam,
     title = {R: A Language and Environment for Statistical Computing},
     author = {{R Core Team}},
     organization = {R Foundation for Statistical Computing},
     address = {Vienna, Austria},
     year = {2014},
     url = {http://www.R-project.org/},
}


@article{viechtbauer2010conducting,
  title={Conducting meta-analyses in {R} with the metafor package},
  author={Viechtbauer, Wolfgang},
  journal={J. Stat. Softw.},
  volume={36},
  number={3},
  pages={1--48},
  year={2010},
  doi = {10.18637/jss.v036.i03},
}

@article{hartung2001tests,
  title={On tests of the overall treatment effect in meta-analysis with normally distributed responses},
  author={Hartung, Joachim and Knapp, Guido},
  journal={Stat. Med.},
  volume={20},
  number={12},
  pages={1771--1782},
  year={2001},
  doi = {10.1002/sim.791},
  pmid = {11406840},
}

@article{sidik2002simple,
  title={A simple confidence interval for meta-analysis},
  author={Sidik, Kurex and Jonkman, Jeffrey N},
  journal={Stat. Med.},
  volume={21},
  number={21},
  pages={3153--3159},
  year={2002},
  doi = {10.1002/sim.1262},
  pmid = {12375296},
}

@article{IntHout2014,
  author={Int{H}out, Joanna and Ioannidis, John P.A. and Borm, George F.},
  title={The {Hartung-Knapp-Sidik-Jonkman} method for random effects meta-analysis is straightforward and considerably outperforms the standard {DerSimonian-Laird} method},
  journal={BMC Med. Res. Methodol.},
  year={2014},
  volume={14},
  number={1},
  pages={25},
  doi = {10.1186/1471-2288-14-25},
  pmid={24548571},
}

@article{cornell2014random,
  title={Random-effects meta-analysis of inconsistent effects: a time for change},
  author={Cornell, John E and Mulrow, Cynthia D and Localio, Russell and Stack, Catharine B and Meibohm, Anne R and Guallar, Eliseo and Goodman, Steven N},
  journal={Ann. Intern. Med.},
  volume={160},
  number={4},
  pages={267--270},
  year={2014},
  doi = {10.7326/M13-2886},
  pmid = {24727843},
}

@article{baumer2014r,
  title={R Markdown: Integrating a reproducible analysis tool into introductory statistics},
  author={Baumer, Ben and Cetinkaya-Rundel, Mine and Bray, Andrew and Loi, Linda and Horton, Nicholas J},
  journal={arXiv preprint arXiv:1402.1894},
  year={2014}
}

@article{hedges1981distribution,
  title={Distribution theory for {G}lass's estimator of effect size and related estimators},
  author={Hedges, Larry V},
  journal={J. Educ. Behav. Stat.},
  volume={6},
  number={2},
  pages={107--128},
  year={1981},
  doi = {10.3102/10769986006002107},
}

@article{elbourne2002meta,
  title={Meta-analyses involving cross-over trials: methodological issues},
  author={Elbourne, Diana R and Altman, Douglas G and Higgins, Julian PT and Curtin, Francois and Worthington, Helen V and Vail, Andy},
  journal={Int. J. Epidemiol.},
  volume={31},
  number={1},
  pages={140--149},
  year={2002},
  doi = {10.1093/ije/31.1.140},
  pmid = {11914310},
}

@article{wan2014estimating,
  title={Estimating the sample mean and standard deviation from the sample size, median, range and/or interquartile range},
  author={Wan, Xiang and Wang, Wenqian and Liu, Jiming and Tong, Tiejun},
  journal={BMC Med. Res. Methodol.},
  volume={14},
  number={1},
  pages={135},
  year={2014},
  doi = {10.1186/1471-2288-14-135},
  pmid={25524443},
}

@article{ries2005minimally,
  title={Minimally clinically important difference for the {UCSD} {S}hortness of {B}reath {Q}uestionnaire, {B}org scale, and visual analog scale},
  author={Ries, Andrew L},
  journal={COPD},
  volume={2},
  number={1},
  pages={105--110},
  year={2005},
  doi = {10.1081/COPD-200050655},
  pmid = {17136970},
}

@article{walker2011understanding,
  title={Understanding equivalence and noninferiority testing},
  author={Walker, Esteban and Nowacki, Amy S},
  journal={J. Gen. Intern. Med.},
  volume={26},
  number={2},
  pages={192--196},
  year={2011},
  doi = {10.1007/s11606-010-1513-8},
  pmid = {20857339},
}

@article{casanova2008distance,
  title={Distance and oxygen desaturation during the 6-min walk test as predictors of long-term mortality in patients with {COPD}},
  author={Casanova, Ciro and Cote, Claudia and Marin, Jos{\'e} M and Pinto-Plata, V{\'\i}ctor and {de Torres}, Juan P and Aguirre-Ja{\'\i}me, Armando and Vassaux, Carlos and Celli, Bartolome R},
  journal={Chest},
  volume={134},
  number={4},
  pages={746--752},
  year={2008},
  doi = {10.1378/chest.08-0520},
  pmid = {18625667},
}

@article{jenkins2011six,
  title={Six-minute walk test: observed adverse events and oxygen desaturation in a large cohort of patients with chronic lung disease},
  author={Jenkins, S and {\v{C}}e{\v{c}}ins, N},
  journal={Intern. Med. J.},
  volume={41},
  number={5},
  pages={416--422},
  year={2011},
  doi = {10.1111/j.1445-5994.2010.02169.x},
  pmid = {20059599},
}

@article{ruf2009exercise,
  title={Exercise-induced hypoxemia and cardiac arrhythmia in cystic fibrosis},
  author={Ruf, Katharina and Hebestreit, H.},
  journal={J. Cyst. Fibros.},
  volume={8},
  number={2},
  pages={83--90},
  year={2009},
  doi = {10.1016/j.jcf.2008.09.008},
  pmid = {19027369},
}

@article{holland2011desaturation,
  title={Desaturation during the 3-minute step test predicts impaired 12-month outcomes in adult patients with cystic fibrosis},
  author={Holland, A. E. and Rasekaba, T. and Wilson, J. W. and Button, B. M},
  journal={Respir. Care},
  volume={56},
  number={8},
  pages={1137--1142},
  year={2011},
  doi = {10.4187/respcare.01016},
  pmid = {21496365},
}

@book{cohen1988,
	author = {Cohen, Jacob},
	title = {{S}tatistical {P}ower {A}nalysis for the {B}ehavioral {S}ciences},
	publisher = {{Lawrence Erlbaum Associated, Inc.}},
	isbn = {978-0805802832},
	edition = {{Second Edition}},
	address = {{Hillsdale, USA}},
	year = {1988},
}

@article{thum2017high,
  title={High-Intensity Interval Training Elicits Higher Enjoyment than Moderate Intensity Continuous Exercise},
  author={Thum, Jacob S and Parsons, Gregory and Whittle, Taylor and Astorino, Todd A},
  journal={PloS ONE},
  volume={12},
  number={1},
  pages = {1-11},
  year={2017},
  doi = {10.1371/journal.pone.0166299},
  pmid={28076352},
}

@article{bartlett2011high,
  title={High-intensity interval running is perceived to be more enjoyable than moderate-intensity continuous exercise: implications for exercise adherence},
  author={Bartlett, Jonathan D and Close, Graeme L and MacLaren, Don PM and Gregson, Warren and Drust, Barry and Morton, James P},
  journal={J. Sports Sci.},
  volume={29},
  number={6},
  pages={547--553},
  year={2011},
  doi = {10.1080/02640414.2010.545427},
  pmid = {21360405},
}


@article{segal1991physiologic,
  title={Physiologic responses to playing a video game},
  author={Segal, Karen R and Dietz, William H},
  journal={Am. J. Dis. Child.},
  volume={145},
  number={9},
  pages={1034--1036},
  year={1991},
  doi = {10.1001/archpedi.1991.02160090086030},
  pmid = {1877563},
}

@article{wang2006metabolic,
  title={Metabolic and physiologic responses to video game play in 7-to 10-year-old boys},
  author={Wang, Xuewen and Perry, Arlette C},
  journal={Arch. Pediatr. Adolesc. Med.},
  volume={160},
  number={4},
  pages={411--415},
  year={2006},
  doi = {10.1001/archpedi.160.4.411},
  pmid = {16585487},
}

@article{kendzierski1991physical,
  title={Physical activity enjoyment scale: Two validation studies},
  author={Kendzierski, Deborah and DeCarlo, Kenneth J},
  journal={J. Sport Exerc. Psychol.},
  volume={13},
  number={1},
  pages={50--64},
  year={1991},
  doi = {10.1123/jsep.13.1.50},
}

@article{hardy1989not,
  title={Not what, but how one feels: The measurement of affect during exercise},
  author={Hardy, Charles J and Rejeski, W Jack},
  journal={J. Sport Exerc. Psychol.},
  volume={11},
  number={3},
  pages={304--317},
  year={1989},
  doi = {10.1123/jsep.11.3.304},
}


@article{williams2012does,
  title={Does affective valence during and immediately following a 10-min walk predict concurrent and future physical activity?},
  author={Williams, David M and Dunsiger, Shira and Jennings, Ernestine G and Marcus, Bess H},
  journal={Ann. Behav. Med.},
  volume={44},
  number={1},
  pages={43--51},
  year={2012},
  doi = {10.1007/s12160-012-9362-9},
  pmid = {22532005},
}

@article{gao2015meta,
  title={A meta-analysis of active video games on health outcomes among children and adolescents},
  author={Gao, Z. and Chen, S. and Pasco, D. and Pope, Z.},
  journal={Obes. Rev.},
  volume={16},
  number={9},
  pages={783--794},
  year={2015},
  doi = {10.1111/obr.12287},
  pmid = {25943852},
}

@article{peng2011playing,
  title={Is playing exergames really exercising? A meta-analysis of energy expenditure in active video games},
  author={Peng, Wei and Lin, Jih-Hsuan and Crouse, Julia},
  journal={Cyberpsychol. Behav. Soc. Netw.},
  volume={14},
  number={11},
  pages={681--688},
  year={2011},
  doi = {10.1089/cyber.2010.0578},
  pmid = {21668370},
}

@article{wilson1989comparison,
  title={A comparison of the visual analogue scale and modified {Borg} scale for the measurement of dyspnoea during exercise},
  author={Wilson, Rachel C and Jones, PW},
  journal={Clin. Sci.},
  volume={76},
  number={3},
  pages={277--282},
  year={1989},
  doi = {10.1042/cs0760277},
  pmid = {2924519},
}

@article{capodaglio2001comparison,
  title={Comparison between the {CR10} {Borg's} scale and the {VAS} (visual analogue scale) during an arm-cranking exercise},
  author={Capodaglio, EM},
  journal={J. Occup. Rehabil.},
  volume={11},
  number={2},
  pages={69--74},
  year={2001},
  doi = {10.1023/A:1016649717326},
  pmid = {11706532},
}

@inproceedings{a._alluhaidan_designing_2016-1,
  title = {Designing a {{Game}} to {{Reduce Stress}} for {{Congestive Heart}}-{{Failure}} ({{CHF}}) {{Patients}}},
  isbn = {1530-1605},
  doi = {10.1109/HICSS.2016.419},
  abstract = {Congestive Heart Failure (CHF) patients are particularly susceptible to stress and emotional disturbance, even more so than other cardiac patients. They usually suffer from high blood pressure and irregular heart rate, both of which are highly affected by stress. Stress and blood pressure are associated symptoms, but studies have indicated that blood pressure can be controlled using short slow breathing sessions. In fact, meditative breathing exercises have been used as a powerful stress reduction tool. The goal of this project is to produce a smartphone application that enables CHF patients to practice meditative breathing. An interactive image of a lung accompanies the exercises. This image, which changes color to convey increasing power, is expected to enhance user experience. The application records performance and rewards the user with badges, which are distinct features.},
  eventtitle = {2016 49th Hawaii International Conference on System Sciences (HICSS)},
  timestamp = {2017-02-16T00:30:34Z},
  author = {A. Alluhaidan and M. Plachkinova},
  date = {-0005/2016-01-08},
  pages = {3359--3368},
  keywords = {Biomedical monitoring,blood pressure,cardiac patients,cardiology,CHF patients,Computer games,congestive heart-failure patients,diseases,emotional disturbance,heart rate,interactive image,Lungs,meditative breathing exercises,neurophysiology,patient care,Prototypes,smartphone application,smart phones,Stress,stress reduction game,stress reduction tool,User experience},
  groups = {deduplicated search reults}
}

@article{abu-salah_adolescent_2013-1,
  title = {Adolescent Delayed Sleep Phase Disorder: {{Clinical}} Features and Response to Treatment},
  volume = {36},
  issn = {0161-8105},
  abstract = {Introduction: Data are scarce regarding the clinical features and treatment response among adolescents with delayed sleep phase disorder (DSPD). Such details are described herein with an emphasis on comorbid disorders and media use Methods: Adolescent DSPD patients (ages 10-20 years, inclusive) seen in the Center for Sleep Medicine (CSM) during a 4-year span were extracted from an electronic database (ICD-9 codes 327.3 and 327.31) and included for review if DSPD care occurred solely at CSM. A previously published response scale was utilized to assess treatment response. Results: Out of 81records reviewed 60 patients (30 females) were eligible. The mean ages (±SD) at onset and diagnosis were 13.9±2.8 and 16.5±2.7 years, respectively. The mean duration of follow up was 13.0 ±22.9 months. The mean Epworth (ESS) and Pediatric Daytime Sleepiness Scale (PDSS) scores were 9.9 ±6.5 and 20.9 ±3.5 respectively. Actigraphy was utilized among 27patients (45.0\%) and overnight polysomnography (PSG) in 39 patients (65.0\%). Five patients (8.3\%) were diagnosed with obstructive sleep apnea (OSA) and 9 (15.0\%) with restless legs syndrome. Anxiety and depression were described among 20 (33.3\%) and 30 (50\%) patients, respectively. Media use at bedtime was noted among 24 patients [television (40.0\%), laptop (35.0\%), video games (28.3\%), smart phone (15.0\%) and multiple devices (35\%)]. Treatment modalities included behavioral sleep interventions (71.7\%), bright light therapy (41.7\%), melatonin (65.0\%), and zolpidem (15.3\%). Thirty-eight patients (63.3\%) failed to follow up. Among the 22 with follow-up, treatment response was complete in 8 patients (36.4\%), partial in 4 (18.2\%) and poor in 10 (45.4\%). Conclusion: Anxiety and depression were seen frequently in adolescent DSPD. Concomitant sleep disorders were uncommon. PSG was commonly performed during the initial evaluation (more frequently than actigraphy). Nocturnal media use was frequently observed. Follow-up duration was markedly abbreviated, and an optimal treatment response occurred infrequently.},
  timestamp = {2017-02-16T00:30:33Z},
  journaltitle = {Sleep},
  author = {Abu-Salah, T. M. and Auger, R.},
  date = {2013},
  pages = {A189--A190},
  keywords = {actimetry,adolescent,anxiety,clinical feature,data base,daytime somnolence,devices,diagnosis,diseases,Female,follow up,human,ICD-9,melatonin,organization,patient,phototherapy,polysomnography,recreation,restless legs syndrome,Sleep,sleep disorder,sleep disordered breathing,sleep medicine,television,treatment response,zolpidem},
  groups = {deduplicated search reults}
}

@article{ahvenjarvi_reliability_2007-1,
  title = {Reliability of the Evaluation of Multidetector Computed Tomography Images from the Scanner's Console in High-Energy Blunt-Trauma Patients},
  volume = {48},
  issn = {0284-1851},
  doi = {10.1080/02841850601067637},
  abstract = {Purpose: To evaluate the reliability of a structured 5-min evaluation of multidetector computed tomography (MDCT) images from the scanner's console in high-energy trauma patients. Material and Methods: Forty patients were scanned with four-slice MDCT using a standardized trauma protocol. Image evaluation covered the thorax, abdomen, and pelvis. The radiologist scrolled axial images on the scanner's console using three different window settings (lung, soft tissue, and bone) and performed a prospective structured evaluation of the traumatic lesions. The findings were compared to the final radiological diagnosis of the MDCT data made on a PACs workstation, the operative findings, and the clinical follow-up. Results: Evaluation from the scanner's console enabled the diagnosis of all potential life-threatening injuries, the sensitivity for all injuries being 60\% and specificity 98\%. Conclusion: A PACs workstation is needed for the final diagnosis of all injuries, but this rapid screening method can reliably detect all injuries that require instant care.},
  timestamp = {2017-02-16T00:30:33Z},
  journaltitle = {Acta Radiologica},
  author = {Ahvenjarvi, L. and Niinimaki, J. and Halonen, J. and Tervonen, O. and Ojala, R.},
  date = {2007-02},
  pages = {64--70},
  groups = {deduplicated search reults}
}

@article{aivazyan_psychophysiological_1988-1,
  title = {Psychophysiological Interrelations and Reactivity Characteristics in Hypertensives},
  volume = {7 Suppl},
  abstract = {Two hundred three patients with essential hypertension (20- to 55-year-old men) were examined initially and at the end of a 1-year follow-up. Clinical, psychological, and psychophysiological methods were used. In the psychophysiological assessment, systolic blood pressure (SBP), diastolic blood pressure (DBP), heart rate, and respiratory rate were recorded at rest and during various emotional stressors. Patients who exhibited a greater increase in blood pressure during psychological stress, in addition to an inherited predisposition to essential hypertension, had higher levels of assertiveness and interpersonal conflict. The differences in cardiovascular response to various emotional stressors depended on the psychological features of the hypertensive patients. An SBP increase during the performance of mental arithmetic correlated with anxiety level, whereas a DBP increase was associated with assertiveness. Changes in SBP and DBP during a stressful computer game correlated with the level of competitiveness and conflict. Hypertensive patients who exhibited an increase in blood pressure during the follow-up were characterized initially by a greater DBP increase during emotional stress and a longer recovery period.},
  timestamp = {2017-02-16T00:30:33Z},
  journaltitle = {Health Psychol.},
  author = {Aivazyan, T. A. and Zaitsev, V. P. and Khramelashvili, V. V. and Golanov, E. V. and Kichkin, V. I.},
  date = {1988},
  pages = {139--144},
  keywords = {Adult,anxiety,Anxiety/physiopathology,article,assertiveness,blood pressure,competitive behavior,Competitive Behavior/physiology,follow up,Follow-Up Studies,Genetics,human,Humans,hypertension,Hypertension/genetics/ psychology,Male,mental stress,Middle Aged,pathophysiology,physiology,psychological aspect,Stress; Psychological/physiopathology},
  groups = {deduplicated search reults}
}

@article{ajaya_emotion_2016-1,
  title = {Emotion Regulation and Mania Risk: {{Differential}} Responses to Implicit and Explicit Cues to Regulate},
  volume = {50},
  doi = {10.1016/j.jbtep.2015.10.004},
  abstract = {Background and objectives People prone to mania use emotion regulation (ER) strategies well when explicitly coached to do so in laboratory settings, but they find these strategies ineffective in daily life. We hypothesized that, compared with control participants, mania-prone people would show ER deficits when they received implicit, but not explicit, cues to use ER. Methods Undergraduates (N = 66) completed the Hypomanic Personality Scale (HPS) and were randomly assigned to one of three experimental conditions: automatic ER (scrambled sentence primes), deliberate ER (verbal instructions), or control (no priming or instructions to use ER). Then, participants played a videogame designed to evoke anger. Emotion responses were measured with a multi-modal assessment of self-reported affect, psychophysiology, and facial expressions. Respiratory sinus arrhythmia (RSA) was used to index ER. Results The videogame effectively elicited subjective anger, angry facial expressions, and heart rate increases when keys malfunctioned. As hypothesized, persons who were more mania prone showed greater RSA increases in the deliberate ER condition than in the automatic or control conditions. Limitations One potential limitation is the use of an analog sample. Conclusions Findings suggest that those at risk for mania require more explicit instruction to engage ER effectively. © 2015 Elsevier Ltd. All rights reserved.},
  timestamp = {2017-02-16T00:30:33Z},
  journaltitle = {Journal of Behavior Therapy and Experimental Psychiatry},
  author = {Ajaya, Y. and Peckham, A. D. and Johnson, S. L.},
  date = {2016},
  pages = {283--288},
  keywords = {adolescent,Adult,affect,anger,arousal,article,association,awareness,Bipolar Disorder/physiopathology/ psychology,breathing rate,controlled study,Cues,emotionality,Emotion regulation,Emotions/ physiology,excitement,facial expression,Female,heart rate,heart rate variability,human,human experiment,Humans,Hypomanic Personality Scale,Implicit emotion regulation,Likert scale,Male,mania,Mania risk,neuropsychological test,normal human,personality assessment,psychophysiology,questionnaire,rating scale,recreation,respiratory sinus arrhythmia,Respiratory Sinus Arrhythmia/physiology,risk assessment,self evaluation,self report,sentence unscrambling task,task performance,Video games,young adult},
  groups = {deduplicated search reults}
}

@article{alarie_cardiorespiratory_2012,
  title = {Cardiorespiratory Responses to {N}intendo {W}ii in Children with Cystic Fibrosis: {{A}} Pilot Study},
  volume = {47},
  number = {{S}uppl 35},
  issn = {8755-6863},
  abstract = {Background: Exercise can play a vital role in the management of cystic fibrosis (CF) in children. Research has shown an association between physical activity and higher aerobic capacity in CF patients. Active video games may provide an engaging medium for children to exercise in. An adequate training stimulus is considered as 3 METS (3 x resting oxygen consumption) for moderate activity and 6 METS for vigorous activity (ACSM/CSEP guidelines). Objectives: 1) To investigate the cardiovascular response of children with CF while playing Wii Active on the Nintendo Wii system, 2) to compare exercise responses between playing Wii Active Boxing and Wii Active Running. Methods: Four children (1 female, 3 male, age 14-15 years), with mild to moderate CF (FEV1 83.0±20.9 \%) from the Montreal Children's Hospital Cystic Fibrosis Clinic have been studied to date. Following a maximal progressive exercise test, participants were randomly assigned to perform two consecutive 12-minute exercise tasks, Boxing and Running, created on the Nintendo Wii with the EA Sports Active game. Subjects had a 30-minute rest period between tasks. Subjects were asked to report their level of dyspnea using the modified 10-point Borg scale (Borg, 1998), once during resting breathing, at minute intervals during the Wii exercise, and following completion of each exercise period. Results: The mean time spent exercising in the boxing and running game was 11m16s (± 1m27s) and 11m59s (± 1m48s), respectively. There were nine rest periods during the boxing task, amounting to 2m53s (± 0m32s) of rest. The running task had five rest periods, amounting to 2m42s (0m42s) of rest. Within the boxing task, a significant increase in the average heart rate of 145\% and VO2 of 147\% were noted between the rest and exercise periods (93.69bpm-135.99bpm, p = 0.04; 0.36L/min-0.94L/min, p = 0.02). Participants maintained on average 43.7\% of total exercise time within a 70-85\% HRmax range. Within the Running task, a similar significant increase in the average heart rate of 261\% and VO2 of 445\% were noted between the rest and gaming periods (96.43bpm-142.46bpm p = 0.01; 0.33L/min-1.47L/min, p $<$ 0.01). Participants maintained on average 60\% of exercise time within a 70-85\% HRmax range. Half enjoyed one of the two activities over the other. Conclusion: Exercise with Wii active games appears to be feasible and safe for patients with cystic fibrosis. Moderate intensities were obtained with the running game, but not with the boxing game. These results are consistent with the few reports in healthy individuals. (Table presented).},
  timestamp = {2017-02-16T00:30:33Z},
  journaltitle = {Pediatr. Pulmonol.},
  author = {Alarie, N. and Chan, R. and Thomas, L. and Marasco, J. and Amelie, P. and Nan, W. and Spahija, J. and Larry, L. C.},
  date = {2012},
  pages = {367--368},
  keywords = {aerobic capacity,boxing,breathing,cardiovascular response,child,Cystic fibrosis,dyspnea,Exercise,exercise test,Female,heart rate,hospital,human,Male,oxygen consumption,patient,pediatric hospital,Physical activity,pilot study,recreation,sport,stimulus},
  groups = {deduplicated search reults}
}

@article{albores_use_2013-1,
  title = {The Use of a Home Exercise Program Based on a Computer System in Patients with Chronic Obstructive Pulmonary Disease},
  volume = {33},
  number = {1},
  doi = {10.1097/HCR.0b013e3182724091},
  abstract = {Purpose: To test the effectiveness of a home exercise program based on a user-friendly, computer system, the Nintendo Wii Fit. Methods: In this longitudinal study, 25 clinically stable patients with chronic obstructive pulmonary disease began a 6-week nonintervention (baseline) period followed by 12 weeks of Wii exercise training at home. Patients were instructed to exercise 5 or more days per week. Exercise capacity, health status, and dyspnea were evaluated after home exercise training. Results: Evaluable data were available in 20 patients after home exercise training; their force expiratory volume in 1 second was 45 ± 16\%. Following 12 weeks of Wii exercise training, the Endurance Shuttle Walk Test increased by 131 ± 183 seconds over the baseline determination (P = .005). Significant improvements were also noted in arm-lift and sit-to-stand repetitions, the total score, and the emotion dimension of the Chronic Respiratory Questionnaire. Men had significantly greater increases in the Endurance Shuttle Walk Test than women, although their self-reported exercise durations were similar. There were no significant adverse outcomes. Conclusion: This study suggests that 12 weeks of regular, home exercise based on an interactive entertainment computer system can lead to positive short-term outcomes. © 2013 Wolters Kluwer Health | Lippincott Williams \& Wilkins.},
  timestamp = {2017-02-16T00:30:33Z},
  journaltitle = {J. Cardiopulm. Rehabil. Prev.},
  author = {Albores, J. and Marolda, C. and Haggerty, M. and Gerstenhaber, B. and ZuWallack, R.},
  date = {2013},
  pages = {47--52},
  keywords = {aged,anticoagulant therapy,article,body mass,chronic obstructive lung disease,clinical article,computer,computer system,Computer Systems,COPD,coughing,emotion,Exercise,exercise test,Exercise Therapy/ methods,expiratory reserve volume,Female,Follow-Up Studies,forced expiratory volume,home excercise program,human,Humans,longitudinal study,Male,outcome assessment,priority journal,Program Evaluation/ methods,Program Evaluation -- Methods,Prospective Studies,Pulmonary Disease; Chronic Obstructive -- Physiopathology,Pulmonary Disease; Chronic Obstructive/physiopathology/ rehabilitation,Pulmonary Disease; Chronic Obstructive -- Rehabilitation,Pulmonary rehabilitation,Quality of life,Questionnaires,rib fracture,self report,sex difference,Surveys and Questionnaires,Therapeutic Exercise -- Methods,treatment duration,treatment outcome,Treatment Outcomes,Walking/ physiology,Walking -- Physiology},
  groups = {deduplicated search reults}
}

@article{albores_physiologic_2011,
  title = {Physiologic Variables Observed in {{COPD}} Patients While Exercising with an Interactive Activity-Promoting Video Game},
  volume = {183},
  issn = {1073-449X},
  abstract = {RATIONALE: Regular exercise training in the home setting is desirable in COPD patients. In order for exercise to be sustained in the long-term the type of exercise should be agreeable to the patient. We evaluated a popular, interactive, activity-promoting video game (Nintendo Wii Fit) for this purpose. METHODS: Five patients with stable COPD were recruited. Before testing with the Wii, an incremental Shuttle Walk Test was performed to maximal workload. Concurrent measurements of heart rate, oxygen consumption (VO2), minute ventilation (VE), and inspiratory capacity (IC) were obtained using a portable telemetric system (Oxycon Mobile). Patients were asked to do four specified exercises from the Wii Fit program: running in place, upper arm exercises, stepping in place, and obstacle course. Each exercise was performed for 3-5 minutes; metabolic measurements were also obtained using the Oxycon Mobile system. RESULTS: Four out of five patients were female, the mean age was 68 ± 6 years, and the FEV1 was 48 ± 14 percent of predicted. The peak heart rate at the end of the Shuttle was 71\% and the peak VO2 was 86\% of the respective predicted maximum values. The Δ IC was -0.44 ± 0.16 L at the end of the Shuttle, indicating dynamic hyperinflation. The Δ IC's for the 4 exercises were similar: -0.50, -0.46, -0.58 and -0.33, respectively. The total calories used for the 4 exercises were 46 ± 23 Kcal for the total duration of 15 ± 3 minutes. The maximal VO2 and VE responses to the four Wii exercises are provided in the figures. Maximal VO2 (L/min) at the end of each exercise period (Figure presented) Numbers in parentheses represent maximal VO2 percentage of each Wii exercise with Shuttle. (Figure presented) CONCLUSION: These preliminary data indicate that COPD patients exercised at a relatively high percent of their maximum during 3-5 minutes of the specified Wii exercises. This may be a reasonable home-based exercise regimen for COPD patients. Further studies are necessary to determine safety, adherence, and effectiveness.},
  timestamp = {2017-02-16T00:30:34Z},
  journaltitle = {Am. J. Respir. Crit. Care Med.},
  author = {Albores, J. and Normandin, E. and Marolda, C. and ZuWallack, R. and Lahiri, B.},
  date = {2011},
  pages = {{A}3969},
  doi = {10.1164/ajrccm-conference.2011.183.1_MeetingAbstracts.A3969},
  keywords = {arm exercise,calorie,Exercise,Female,heart rate,human,hyperinflation,inspiratory capacity,lung minute volume,oxygen consumption,patient,recreation,safety,society,workload},
  groups = {deduplicated search reults}
}

@article{aldiss_critical_2015-1,
  title = {A {{Critical Review}} of the {{Use}} of {{Technology}} to {{Provide Psychosocial Support}} for {{Children}} and {{Young People}} with {{Long}}-{{Term Conditions}}},
  volume = {30},
  issn = {0882-5963},
  doi = {10.1016/j.pedn.2014.09.014},
  abstract = {Advances in technology have offered health professionals alternative mediums of providing support to patients with long-term conditions. This critical review evaluated and assessed the benefit of electronic media technologies in supporting children and young people with long-term conditions. Of 664 references identified, 40 met the inclusion criteria. Supportive technology tended to increase disease-related knowledge and improve aspects of psychosocial function. Supportive technology did not improve quality of life, reduce health service use or decrease school absences. The poor methodological quality of current evidence and lack of involvement of users in product development contribute to the uncertainty that supportive technology is beneficial. (c) 2015 Elsevier Inc. All rights reserved.},
  timestamp = {2017-02-16T00:30:34Z},
  journaltitle = {Journal of Pediatric Nursing-Nursing Care of Children \& Families},
  author = {Aldiss, S. and Baggott, C. and Gibson, F. and Mobbs, S. and Taylor, R. M.},
  year = {Jan-Feb 2015},
  pages = {87--101},
  groups = {deduplicated search reults}
}

@article{al-durra_use_2014-1,
  title = {The {{Use}} of {{Behavior Change Theory}} in {{Internet}}-{{Based Asthma Self}}-{{Management Interventions}}: {{A Systematic Review}}},
  volume = {17},
  issn = {1438-8871},
  doi = {10.2196/jmir.4110},
  abstract = {Background: The high prevalence rate of asthma represents a major societal burden. Advancements in information technology continue to affect the delivery of patient care in all areas of medicine. Internet-based solutions, social media, and mobile technology could address some of the problems associated with increasing asthma prevalence. Objective: This review evaluates Internet-based asthma interventions that were published between 2004 and October 2014 with respect to the use of behavioral change theoretical frameworks, applied clinical guidelines, and assessment tools. Methods: The search term (Asthma AND [Online or Internet or Mobile or Application or eHealth or App]) was applied to six bibliographic databases (Ovid MEDLINE, PubMed, BioMed Central, ProQuest Computing, Web of Knowledge, and ACM Digital Library) including only English-language articles published between 2004 and October 2014. In total, 3932 articles matched the priori search terms and were reviewed by the primary reviewer based on their titles, index terms, and abstracts. The matching articles were then screened by the primary reviewer for inclusion or exclusion based on their abstract, study type, and intervention objectives with respect to the full set of priori inclusion and exclusion criteria; 331 duplicates were identified and removed. A total of 85 articles were included for in-depth review and the remaining 3516 articles were excluded. The primary and secondary reviewer independently reviewed the complete content of the 85 included articles to identify the applied behavioral change theories, clinical guidelines, and assessment tools. Findings and any disagreement between reviewers were resolved by in-depth discussion and through a consolidation process for each of the included articles. Results: The reviewers identified 17 out of 85 interventions (20\%) where at least one model, framework, and/ or construct of a behavioral change theory were applied. The review identified six clinical guidelines that were applied across 30 of the 85 interventions (35\%) as well as a total of 21 assessment tools that were applied across 32 of the 85 interventions (38\%). Conclusions: The findings of this literature review indicate that the majority of published Internet-based interventions do not use any documented behavioral change theory, clinical guidelines, and/ or assessment tools to inform their design. Further, it was found that the application of clinical guidelines and assessment tools were more salient across the reviewed interventions. A consequence, as such, is that many Internet-based asthma interventions are designed in an ad hoc manner, without the use of any notable evidence-based theoretical frameworks, clinical guidelines, and/ or assessment tools.},
  timestamp = {2017-02-16T00:30:34Z},
  journaltitle = {Journal of Medical Internet Research},
  author = {Al-Durra, M. and Torio, M. B. and Cafazzo, J. A.},
  date = {2014-04},
  groups = {deduplicated search reults}
}

@inproceedings{alnowami_quantitative_2012-1,
  title = {A Quantitative Assessment of Using the {{Kinect}} for {{Xbox360}}TM for Respiratory Surface Motion Tracking},
  volume = {8316},
  doi = {10.1117/12.911463},
  abstract = {This paper describes a quantitative assessment of the Microsoft Kinect for X-box360TM for potential application in tracking respiratory and body motion in diagnostic imaging and external beam radiotherapy. However, the results can also be used in many other biomedical applications. We consider the performance of the Kinect in controlled conditions and find mm precision at depths of 0.8-1.5m. We also demonstrate the use of the Kinect for monitoring respiratory motion of the anterior surface. To improve the performance of respiratory monitoring, we fit a spline model of the chest surface through the depth data as a method of a marker-less monitoring of a respiratory motion. In addition, a comparison between the Kinect camera with and without zoom lens and a marker-based system was used to evaluate the accuracy of using the Kinect camera as a respiratory tracking system. © 2012 Copyright Society of Photo-Optical Instrumentation Engineers (SPIE).},
  eventtitle = {Progress in Biomedical Optics and Imaging - Proceedings of SPIE},
  timestamp = {2017-02-16T00:30:34Z},
  author = {Alnowami, M. and Alnwaimi, B. and Tahavori, F. and Copland, M. and Wells, K.},
  date = {2012},
  keywords = {B-spline,Kinect camera,Respiratory motion tracking},
  groups = {deduplicated search reults}
}

@article{amadeo_effects_2015-1,
  title = {Effects of Microsoft {{X}}-Box Kinect{TM} on Children with Cystic Fibrosis: {{Exercise}} or Just Fun?},
  volume = {101},
  issn = {0031-9406},
  abstract = {Background: It is known that physically fit subjects with Cystic Fibrosis (CF) typically live longer than their less-fit peers. Exercise intolerance is an established characteristic of CF and exercise has thus a potential effect on prognosis. Therefore physical exercise has become a mainstay of the physiotherapy treatment for CF. Literature shows that interactive games may have the potential to replace or supplement traditional exercise programmes due to their greater enjoyment. No evidence is available showing that these games allow children with CF to achieve aerobic activity levels. Purpose: This study aims to assess cardiovascular fitness and metabolic rate during a playing session with Microsoft X-Box KinectTM console in children and adolescents with Cystic Fibrosis. Methods: Pediatric CF subjects were recruited during a regular visit at the Meyer's Cystic Fibrosis Centre in 2013 and enrolled after informed consent was signed. 70-80\% of peak heart rate (HR) achieved during the Modified Incremental ShuttleWalk Test was recorded and used as reference range to see whether the average HR during the X-Box KinectTM session from each subject fell into or exceeded such threshold. We measured the metabolic equivalent energy cost (Sense Wear®), dyspnea and muscle fatigue through Modified Borg Scale, and level of enjoyment with the Visual Analogical Scale (VAS). Results: 25 subjects (40\% females) with mean±SD age of 11.9±2.3 yrs and FEV1\%pred of 82.7±18.4 were evaluated. 96\% of average HR values measured during the playing session fell within or exceed the indicated threshold. The sample spent most of the time doing moderate (11.6±3.7 minutes) and intense activity (10.8±3.9 minutes) (P = 0.004). Dyspnea was 'rather intense' and subjects complained of 'moderate' muscle fatigue. Median enjoyment turned out to be very high (9, range 5-10). No relation of age with enjoyment level was found (rho =-0.28, P = 0.15). Conclusion(s): We showed that playing with X-Box KinectTM console effectively increase HR in one single playing session, thus miming aerobic activity. Longer periods of exercise and longer duration programs are necessary to determine long-term effects of such interventions, and their impact on adherence. Implications: Interactive games might be an effective intervention to promote and sustain physical activity levels in hospitalized children.},
  timestamp = {2017-02-16T00:30:34Z},
  journaltitle = {Physiotherapy (United Kingdom)},
  author = {Amadeo, B. and Innocenti, D. and Gambazza, S. and Zuffo, S.},
  date = {2015},
  pages = {eS70},
  keywords = {adolescent,child,Cystic fibrosis,dyspnea,energy cost,Exercise,Female,Fitness,heart rate,hospitalized child,human,informed consent,Metabolic equivalent,metabolic rate,muscle fatigue,Physical activity,physiotherapy,prognosis},
  groups = {deduplicated search reults}
}

@article{annaim_interactive_2015-1,
  title = {Interactive Media for Parental Education on Managing Children Chronic Condition: A Systematic Review of the Literature},
  volume = {15},
  issn = {1471-2431},
  doi = {10.1186/s12887-015-0517-2},
  abstract = {Background: Although some research has examined the use of games for the education of pediatric patients, the use of technology for parental education seems like an appropriate application as it has been a part of the popular culture for at least 30 years. The main objective of this systematic review is to examine the literature for research evaluating the use of interactive media in the education of parents of children with chronic conditions. Methods: We searched the MEDLINE, PSYCHINFO, CINAHL, Cochrane database of systematic reviews and EMBASE databases from 1986 to 2014 seeking original investigations on the use of interactive media and video games to educate parents of children with chronic conditions. Cohort studies, randomized control trials, and observational studies were included in our search of the literature. Two investigators reviewed abstracts and full texts as necessary. The quality of the studies was assessed using the GRADE guidelines. Overall trend in the results and the degree of certainty in the results were considered when assessing the body of literature pertaining to our focused questions. Results: Our initial search identified 4367 papers, but only 12 fulfilled the criterion established for final analysis, with the majority of the studies having flaws that reduced their quality. These papers reported mostly positive results supporting the idea that parent education is possible through interactive media. Conclusion: We found limited evidence of the effectiveness of using serious games and or interactive media to educate parents of children with chronic conditions.},
  timestamp = {2017-02-16T00:30:34Z},
  journaltitle = {BMC Pediatrics},
  author = {Annaim, A. and Lassiter, M. and Viera, A. J. and Ferris, M.},
  date = {2015-12},
  groups = {deduplicated search reults}
}

@article{ansari_crowd-verification_2013-1,
  title = {On {{Crowd}}-Verification of {{Biological Networks}}},
  volume = {7},
  issn = {1177-9322 (Linking)},
  doi = {10.4137/bbi.s12932},
  abstract = {Biological networks with a structured syntax are a powerful way of representing biological information generated from high density data; however, they can become unwieldy to manage as their size and complexity increase. This article presents a crowd-verification approach for the visualization and expansion of biological networks. Web-based graphical interfaces allow visualization of causal and correlative biological relationships represented using Biological Expression Language (BEL). Crowdsourcing principles enable participants to communally annotate these relationships based on literature evidences. Gamification principles are incorporated to further engage domain experts throughout biology to gather robust peer-reviewed information from which relationships can be identified and verified. The resulting network models will represent the current status of biological knowledge within the defined boundaries, here processes related to human lung disease. These models are amenable to computational analysis. For some period following conclusion of the challenge, the published models will remain available for continuous use and expansion by the scientific community.},
  timestamp = {2017-02-16T00:30:34Z},
  langid = {english},
  journaltitle = {Bioinform Biol Insights},
  author = {Ansari, S. and Binder, J. and Boue, S. and Di Fabio, A. and Hayes, W. and Hoeng, J. and Iskandar, A. and Kleiman, R. and Norel, R. and O'Neel, B. and Peitsch, M. C. and Poussin, C. and Pratt, D. and Rhrissorrakrai, K. and Schlage, W. K. and Stolovitzky, G. and Talikka, M.},
  date = {2013},
  pages = {307--25},
  groups = {deduplicated search reults}
}

@article{anyanwu_evaluation_1999-1,
  title = {Evaluation of the Laboratory and Environmental Factors That Induce Seizures in Photosensitive Epilepsy},
  volume = {99},
  issn = {0300-9009 (Print) 0300-9009 (Linking)},
  abstract = {This paper evaluates the laboratory and environmental factors that induce seizures in photosensitive epileptic patients. The aims are (i) to identify those factors that trigger seizures so that the patients could take preventive measures, (ii) to advise the patients on appropriate preventive measures that could be taken to avoid spontaneous seizures. Thirty-six photosensitive epileptic patients were studied. The electroencephalographic laboratory seizure-inducing factors identified were intermittent photic stimulation (IPS), flickering lights from both the TV and the visual display unit (VDU) at various flashes per second, grid patterns (vertical, horizontal lines, squares, black and white lines) of various cycles per degree, and blank screens. In the environmental factor investigation, 10 out of 36 patients had series of seizures induced by narrow stripes of black and white, or white and red striped coloured dresses especially, when stepping outdoors on sunny days. Other environmental factors identified include moving escalators; 'moving' trees, bushes, and houses when travelling in a vehicle, including trains; faceted patterns in the bathroom windows with light passing through; swirling light patterns especially on displayed objects of black and white colours; telegraphic post, gantry post, and luminance variance when stepping outdoors from the dark in bright sunlight. The effective preventive measures were: (i) patients should occlude one eye when travelling in a vehicle or using computers or when stepping outdoors on a sunny day, or when there are various patterns before them, (ii) patients should sit at least 3 metres away from the TV when watching a programme, (iii) they should avoid any object that transmits luminance variance; if this is not possible, they should occlude one eye.},
  timestamp = {2017-02-16T00:30:35Z},
  langid = {english},
  journaltitle = {Acta Neurol Belg},
  author = {Anyanwu, E.},
  date = {1999-06},
  pages = {126--32},
  keywords = {adolescent,Adult,child,Color,Computer Terminals,Electroencephalography/radiation effects,Epilepsy/etiology/ physiopathology,Female,Glare/adverse effects,Humans,Hyperventilation/complications,Light/ adverse effects,Male,Middle Aged,motion,Occipital Lobe/physiopathology,Photic Stimulation/ adverse effects,Photosensitivity Disorders/etiology/ physiopathology,television,Video games,Vision; Monocular},
  groups = {deduplicated search reults}
}

@article{arias_complications_2010,
  title = {Complications and Incidences in Our First 250 Robotic Radical Prostatectomies},
  volume = {34},
  issn = {0210-4806},
  doi = {10.1016/j.acuro.2009.12.007},
  abstract = {Objective: To review the incidence of and analyze the factors contributing to perioperative complications in patients undergoing robotic radical prostatectomy in our experience of 250 procedures. Materials y methods: An analytical, descriptive, retrospective study was conducted of 250 consecutive patients who underwent robotic radical prostatectomy during a period of three years and two months (January 06-March 09). Data recorded included age, preoperative Gleason grade and PSA, and prostate volume. All procedures were performed by three surgeons through a transperitoneal approach using a four-arm daVinci robotic system. Microsoft Excel support was used. Surgical variables recorded included setup time, console operation time, mean bleeding, transfusion rate, hospital stay, and urethral catheterization time. Incidences and intraoperative and postoperative late and early complications in these patients were reviewed. Results: Demographic data recorded included: mean age, 61.5 years (47-74); mean preoperative PSA, 8.18 ng/mL (2.6-34 ng/mL); mean Gleason grade, 6.8 (2-9); and mean prostate volume 34.9 mL (12-124). Surgical variables recorded included: console setup time, 10.8 min (6-47): console operation time, 125 mm (90-315); mean bleeding, 150 mL (50-1150); and a 3.6\% (9/250) transfusion rate. There was no peroperative mortality, and no conversion three medical complications. Repeat surgery was required in 1.6\% of cases (4/250) due to late peritonitis for cecal perforation, bleeding from epigastric artery, perineal percutaneous to open or laparoscopic surgery was required. Ninety-six percent of patients (240/250) had an adequate postoperative course, with a mean hospital stay of 4.2 days (3-35) and urinary catheter removal after 8 (5-28) days. Overall complication rate was 10.6\%, with major complications occurring in only 3.2\% of patients (8/250) and consisting of five surgical and drainage of retrovesical hematoma, and pelvic urinoma after bladder catheter dislodgment. One patient required selective arterial embolization for persistent hematuria due to vesical artery fistula. Medical complications included acute renal failure due to thrombotic purpura resolved with hemodialysis in one patient and late pulmonary embolism managed with anticoagulation in two patients. Robot malfunction with no surgical implications or need for surgical conversion occurred in four patients (1.6\%). Surgical maneuvers required to resolve late complications included one umbilical hernia repair, one meatotomy for meatal stenosis, one bladder neck endoscopic incision after contracture, and one endoscopic extraction of Hem-o-lok and vascular clip following erosion-migration into the bladder. Conclusions: Robotic radical prostatectomy is a safe and reproducible procedure with functional and oncological results, a shorter learning curve, greater comfort and vision for surgeons, and a complication rate similar to and even better than reported for open and laparoscopic surgery series. Complications decrease with the learning curve, but surgical team experience continues to be the key factor to achieve better results. (C) 2009 AEU. Published by Elsevier Espana, S.L. All rights reserved.},
  timestamp = {2017-02-16T00:30:35Z},
  journaltitle = {Actas Urologicas Espanolas},
  author = {Arias, J. G. P. and Quintanilla, M. G. and Tamayo, A. L. and Odriozola, A. A. and Gonzalez, G. I.},
  date = {2010-05},
  pages = {428--439},
  groups = {deduplicated search reults}
}

@inproceedings{arroyo-palacios_exploring_2009-2,
  title = {Exploring the Use of a Respiratory-Computer Interface for Game Interaction},
  doi = {10.1109/ICEGIC.2009.5293588},
  abstract = {Interaction techniques play a fundamental role in the success of video games. An example of this success is the Nintendo Wii console. Its novel interaction method based on motion-sensing technology has attracted gamers of different generations. In this paper, real-time processing of physiological signals is presented as an alternative approach for natural and intuitive communication with computer applications. Particularly, respiration measures are used as an innovative technique for game interaction. A respiratory-computer interface (RCI) has been designed and evaluated with the aid of an ad-hoc mini-game where the players participated in a race to blow up 3D virtual balloons. Twenty-four participants evaluated attributes of the interface such as: usability, learnability, satisfaction and immersion. The results show that the RCI can be very useful as a natural and involving game interface. © 2009 IEEE.},
  eventtitle = {1st International IEEE Consumer Electronic Society's Games Innovation Conference, ICE-GiC 09},
  timestamp = {2017-02-16T00:30:35Z},
  author = {Arroyo-Palacios, J. and Romano, D. M.},
  date = {2009},
  pages = {154--159},
  keywords = {Game interaction,Physiological signals},
  groups = {deduplicated search reults}
}

@article{arvaniti_salty-snack_2011-3,
  title = {Salty-{{Snack Eating}}, {{Television}} or {{Video}}-{{Game Viewing}}, and {{Asthma Symptoms}} among 10- to 12-{{Year}}-{{Old Children}}: {{The PANACEA Study}}},
  volume = {111},
  doi = {10.1016/j.jada.2010.10.051},
  abstract = {Background: Salty-snack consumption, as well as the amount of time children spend watching television or playing video games, have been implicated in the development of asthma; however, results are still conflicting. Objective: The aim of this work was to evaluate the association of salty-snack eating and television/video-game viewing with childhood asthma symptoms. Design: Cross-sectional study. Settings: Seven hundred children (323 male), 10 to 12 years old, from 18 schools located in the greater area of Athens were enrolled. Children and their parents completed questionnaires, which evaluated, among other things, dietary habits. Adherence to the Mediterranean diet was evaluated using the KIDMED (Mediterranean Diet Quality Index for Children and Adolescents) score. Statistical analysis: The association of children's characteristics with asthma symptoms was performed by calculating the odds ratios and corresponding 95\% confidence intervals. Results: Overall lifetime prevalence of asthma symptoms was 23.7\% (27.6\% boys, 20.4\% girls; P=0.03). Forty-eight percent of children reported salty-snack consumption (≥1 times/week). Salty-snack consumption was positively associated with the hours of television/video-game viewing (P=0.04) and inversely with the KIDMED score (P=0.02). Consumption of salty snacks ($>$3 times/week vs never/rare) was associated with a 4.8-times higher likelihood of having asthma symptoms (95\% confidence interval: 1.50 to 15.8), irrespective of potential confounders. The associations of salty-snack eating and asthma symptoms were more prominent in children who watched television or played video games $>$2 hours/day. In addition, adherence to the Mediterranean diet was inversely associated with the likelihood of asthma symptoms. Conclusions: Unhealthy lifestyle behaviors, such as salty-snack eating and television/video-game viewing were strongly associated with the presence of asthma symptoms. Future interventions and public health messages should be focused on changing these behaviors from the early stages of life. © 2011 American Dietetic Association.},
  timestamp = {2017-02-16T00:30:35Z},
  journaltitle = {Journal of the American Dietetic Association},
  author = {Arvaniti, F. and Priftis, K. N. and Papadimitriou, A. and Yiallouros, P. and Kapsokefalou, M. and Anthracopoulos, M. B. and Panagiotakos, D. B.},
  date = {2011},
  pages = {251--257},
  keywords = {article,asthma,Asthma/ epidemiology/etiology,Asthma -- Risk Factors -- In Infancy and Childhood,Body Weights and Measures,child,child health,Clinical Assessment Tools,clinical trial,confidence interval,Confidence Intervals,Cross-Sectional Studies,Cross Sectional Studies,cross-sectional study,data analysis software,Diet; Mediterranean,Female,Goodness of Fit Chi Square Test,Greece,Greece/epidemiology,Health Behavior,health survey,Health Surveys,human,Humans,infant,Male,Mediterranean diet,multicenter study,Multiple Logistic Regression,nutrition,Nutrition Surveys,Odds Ratio,Parents,prevalence,Questionnaires,recreation,risk,salt intake,sedentary lifestyle,Snacks,Sodium Chloride; Dietary/ administration & dosage,Sodium; Dietary,television,Time Factors,Video games},
  groups = {deduplicated search reults}
}

@article{arvaniti_salty-snack_2011-2,
  title = {Salty-{{Snack Eating}}, {{Television}} or {{Video}}-{{Game Viewing}}, and {{Asthma Symptoms}} among 10- to 12-{{Year}}-{{Old Children}}: {{The PANACEA Study}} (Vol 111, Pg 251, 2011)},
  volume = {111},
  issn = {0002-8223},
  doi = {10.1016/j.jada.2011.02.027},
  abstract = {ERRATUM In the article “Salty-Snack Eating, Television or Video-Game Viewing, and Asthma Symptoms among 10- to 12- Year-Old Children: The PANACEA Study” that appeared in the February 2011 issue of the Journal of the American Dietetic Association (pp 251-257), the credentials for author Fotini Arvaniti were mistakenly listed as MSc, RD. The author should have been listed as Fotini Arvaniti, MSc. doi: 10.1016/j.jada.2011.02.027},
  timestamp = {2017-02-16T00:30:35Z},
  journaltitle = {Journal of the American Dietetic Association},
  author = {Arvaniti, F.},
  date = {2011-04},
  pages = {626--626},
  groups = {deduplicated search reults}
}

@article{astin_videolaryngoscopy_2015-1,
  title = {Videolaryngoscopy at Cardiac Arrest - {{The}} Need to Move from Video-Games to Video-Science},
  volume = {89},
  issn = {0300-9572},
  doi = {10.1016/j.resuscitation.2015.01.016},
  abstract = {This issue of the journal includes two studies examining the use of videolaryngoscopy (VL) during cardiac arrest.1 and 2 VL is increasingly being used both inside and outside the operating room.3 and 4 Tracheal intubation (TI) in critically ill patients is acknowledged to be challenging, is more likely to fail than in the operating room, is associated with serious complications and yet is often performed by inexperienced operators.5, 6, 7 and 8 Similar issues arise during airway management at cardiac arrest.9 The optimal method of managing the airway during cardiac arrest remains uncertain. Speed and reliability of airway management are critical during cardiopulmonary resuscitation (CPR) because of their impact on cardiac compressions10 – and TI has been shown to potentially have a negative impact on the quality of CPR.10 Recent guidelines have encouraged the use of supraglottic airway devices and deemphasised TI during CPR, particularly for those inexperienced in the technique.9 However most of the literature underpinning these recommendations pre-dates the availability of VL. Videolaryngoscopy is designed to improve the view of the glottis and facilitate intubation as the reliance on aligning the oral–pharyngeal–tracheal axis with the operator's line of vision is removed. There is some evidence that learning intubation with VL is easier than with conventional direct laryngoscopy (DL).10 and 11 This is important in the context of airway management at cardiac arrest as VL has the potential to make TI easier during CPR, especially for inexperienced airway operators and so to minimise any interruption to chest compressions. The two studies in this edition of the journal examine aspects of success, speed and learning with VL during CPR.},
  timestamp = {2017-02-16T00:30:35Z},
  journaltitle = {Resuscitation},
  author = {Astin, J. and Cook, T. M.},
  date = {2015-04},
  pages = {A7--A9},
  groups = {deduplicated search reults}
}

@article{audu_posture-dependent_2014,
  title = {Posture-Dependent Control of Stimulation in Standing Neuroprosthesis: {{Simulation}} Feasibility Study},
  volume = {51},
  issn = {0748-7711},
  doi = {10.1682/JRRD.2013.06.0150},
  abstract = {We used a three-dimensional biomechanical model of human standing to test the feasibility of feed-forward control systems that vary stimulation to paralyzed muscles based on the user’s posture and desire to effect a postural change. The controllers examined were (1) constant baseline stimulation, which represented muscle activation required to maintain erect standing, and (2) posture follower, which varied muscle activation as a function of the location of the projection of whole-body center of mass on the base of support. Posture-dependent control of stimulation demonstrated significant benefits over open-loop stimulation. Posture follower reduced upper-limb (UL) effort by an average of 50\% compared with UL effort alone and by an average of 34\% compared with baseline stimulation. On the other hand, reduction in UL effort was an average of 32\% when using baseline stimulation. Compared with using UL effort alone, both controllers result in more than a 50\% reduction in effort. The results of this study indicate that control systems that facilitate user-driven, task-dependent postures can be more effective and efficient than conventional open-loop stimulation. Also, they obviate the need for complicated posture-setting devices such as switches and joysticks. Functional implications include the potential to expand reachable workspace and better preparation for anticipated disturbances that could challenge balance over existing neuroprostheses for standing.},
  timestamp = {2017-02-16T00:30:35Z},
  journaltitle = {Journal of Rehabilitation Research \& Development},
  author = {Audu, Musa L. and Gartman, Steven J. and Nataraj, Raviraj and Triolo, Ronald J.},
  date = {2014},
  pages = {481--496},
  keywords = {Biomechanics,Computer Aided Design,computer simulation,data analysis software,Descriptive Statistics,Electrical Stimulation; Functional,Electrical Stimulation; Neuromuscular,feedback,Funding Source,In Vitro Studies,Models; Statistical,Models; Structural,Muscle; Skeletal,Myoelectric Prosthesis,Paralysis,Pilot Studies,Posture,Prosthesis Design,Spinal Cord Injuries -- Rehabilitation,standing,Upper extremity},
  groups = {deduplicated search reults}
}

@inproceedings{backs_cardiorespiratory_2000-1,
  title = {Cardiorespiratory Indices of Mental Workload during Simulated Air Traffic Control},
  abstract = {27 university student participants (16 female) were trained on the TRACON video game and then practiced for 20 hrs. After practice, participants performed 3 mental workload conditions in a single session. Low, medium, and high mental workload scenarios were created by varying air traffic density: participants were required to handle 5, 10, or 15 aircraft within a scenario while cardiorespiratory, performance, and subjective mental workload data were collected. Heart rate change from baseline was faster during the high than during the low scenario. Pre-ejection period and high frequency heart rate variability indicated that the autonomic modes of control differed across scenarios: high and medium workload elicited significant reciprocally-coupled sympathetic activation and parasympathetic withdrawal, whereas low workload did not elicit significant change from baseline. Respiration rate change from baseline was faster during the high and medium scenarios than during the low scenario. Performance was significantly lower for the high than the low scenario. However, subjective workload increased significantly from the low to the medium to the high scenario.},
  eventtitle = {Proceedings of the XIVth Triennial Congress of the International Ergonomics Association and 44th Annual Meeting of the Human Factors and Ergonomics Association, 'Ergonomics for the New Millennium'},
  timestamp = {2017-02-16T00:30:35Z},
  author = {Backs, R. W. and Ted Navidzadeh, H. and Xu, X.},
  date = {2000},
  pages = {89--92},
  groups = {deduplicated search reults}
}

@article{baptist_technology-based_2016-1,
  title = {Technology-{{Based Interventions}} for {{Asthma}}—{{Can They Help Decrease Health Disparities}}?},
  volume = {4},
  doi = {10.1016/j.jaip.2016.04.024},
  abstract = {Asthma is a condition that has consistently demonstrated significant health outcome inequalities for minority populations. One approach used for care of patients with asthma is the incorporation of technology for behavioral modification, symptom monitoring, education, and/or treatment decision making. Whether such technological interventions can improve the care of black and inner-city patients is unknown. We reviewed all randomized controlled trial technological interventions from 2000 to 2015 performed in minority populations. A total of 16 articles met inclusion and exclusion criteria; all but 1 was performed in a childhood or adolescent age group. The interventions used MPEG audio layer-3 players, text messaging, computer/Web-based systems, video games, and interactive voice response. Many used tailored content and/or a specific behavior theory. Although the interventions were based on technology, most required additional special staffing. Subject user satisfaction was positive, and improvements were noted in asthma knowledge, medication adherence, asthma symptoms, and quality of life. Unfortunately, health care utilization (emergency department visits and/or hospitalizations) was typically not improved by the interventions. Although no single intervention modality was vastly superior, the computer-based interventions appeared to have the most positive results. In summary, technology-based interventions have a high level of user satisfaction among minority and urban/low-income individuals with asthma, and can improve asthma outcomes. Further large-scale studies are needed to assess whether such interventions can decrease health disparities in asthma. © 2016 American Academy of Allergy, Asthma \& Immunology},
  timestamp = {2017-02-16T00:30:35Z},
  journaltitle = {Journal of Allergy and Clinical Immunology: In Practice},
  author = {Baptist, A. P. and Islam, N. and Joseph, C. L. M.},
  date = {2016},
  pages = {1135--1142},
  keywords = {adolescent,asthma,behavior theory,Cellular phones,child,Clinical study,Computers,consensus development,controlled clinical trial,decision making,Education,emergency ward,health care utilization,Health disparities,health disparity,hospitalization,human,Inner-city,lowest income group,medication compliance,mobile phone,Monitoring,Quality of life,randomized controlled trial,satisfaction,symptom,technology,Text messages,text messaging,Video game,voice},
  groups = {deduplicated search reults}
}

@article{barkley_case_2016,
  title = {Case {{Study}} in {{Nursing Ethics Human Rights}} and {{Human Dignity}}},
  volume = {17},
  issn = {0047-6080},
  abstract = {Patients trust that by virtue of being a patient, a nurse is providing unconditional care to them. This is especially true for incapacitated patients who are unable to self-advocate for appropriate and empathetic care. However, ethical conflicts can arise for nurses caring for incapacitated patients because these patients cannot make their wishes known or participate in their own care. Nurses find themselves in positions to make decisions for patients that often challenge the ability of the nurse to maintain patient dignity while protecting the patient from harm.

One example of this is the decision to use sedation as restraint for incapacitated patients with agitation. While this makes sense clinically, it can challenge the ethical framework of nursing care. This case study illustrates the importance of knowing how to apply the Code of Ethics for Nurses to these difficult situations.},
  timestamp = {2017-02-16T00:30:35Z},
  journaltitle = {Maryland Nurse},
  author = {Barkley, Lisa},
  date = {2016},
  pages = {4--6},
  groups = {deduplicated search reults}
}

@article{bartholomew_watch_2000-1,
  title = {Watch, {{Discover}}, {{Think}}, and {{Act}}: {{Evaluation}} of Computer-Assisted Instruction to Improve Asthma Self-Management in Inner-City Children},
  volume = {39},
  doi = {10.1016/S0738-3991(99)00046-4},
  abstract = {An interactive multimedia computer game to enhance self-management skills and thereby improve asthma outcomes in inner city children with asthma was evaluated. Subjects aged 6-17 were recruited from four pediatric practices and randomly assigned to the computer intervention condition or to the usual-care comparison. The main character in the game could match the subject on gender and ethnicity. Characteristics of the protagonist's asthma were tailored to be like those of the subject. Subjects played the computer game as part of regular asthma visits. Time between pre- and post-test varied from 4 to 15.6 months (mean, 7.6 months). Analysis of covariance, with pre-test scores, age, and asthma severity as covariates, found that the intervention was associated with fewer hospitalizations, better symptom scores, increased functional status, greater knowledge of asthma management, and better child self-management behavior for those in the intervention condition. Interactions with covariates were found and discussed in terms of variable efficacy of the intervention. Copyright (C) 2000 Elsevier Science Ireland Ltd.},
  timestamp = {2017-02-16T00:30:35Z},
  journaltitle = {Patient Education and Counseling},
  author = {Bartholomew, L. K. and Gold, R. S. and Parcel, G. S. and Czyzewski, D. I. and Sockrider, M. M. and Fernandez, M. and Shegog, R. and Swank, P.},
  date = {2000},
  pages = {269--280},
  keywords = {adolescent,article,asthma,Asthma/ prevention & control,child,clinical trial,Computer-Assisted Instruction/ standards,computer program,controlled clinical trial,controlled study,disease severity,Education,education program,ethnic group,Female,health status,human,Humans,intermethod comparison,major clinical study,Male,methodology,multicenter study,patient education,Patient Education as Topic/ standards,Pediatrics,priority journal,Program Evaluation,Quality of life,randomized controlled trial,school child,Self Care,Self-management,urban area,urban population},
  groups = {deduplicated search reults}
}

@article{bauer_pest_2011-1,
  title = {Pest Private Eye: {{Using}} an Interactive Role-Playing Video Game to Teach about Pests and {{Integrated Pest Management}}},
  volume = {49},
  abstract = {The trend toward encouraging adoption of Integrated Pest Management (IPM) in schools has increased in the last decade. Because IPM helps reduce risk of human pesticide exposure, reduce allergens and asthma triggers, save energy, and protect the environment, it's essential that IPM awareness continue not only with current school administrators, parents, and staff, but with students as well. This article discusses how UNL Extension developed, piloted, and evaluated Pest Private Eye and the Case of IPM in Schools, an educational video game that teaches children about pests and IPM, and potential impacts its lessons will have on future generations. © by Extension Journal, Inc.},
  timestamp = {2017-02-16T00:30:35Z},
  journaltitle = {Journal of Extension},
  author = {Bauer, E. and Ogg, C.},
  date = {2011},
  groups = {deduplicated search reults}
}

@article{beach_adaptive_2007-1,
  title = {An Adaptive Approach to Decomposing Patient-Motion Tracking Data Acquired during Cardiac {{SPECT}} Imaging},
  volume = {54},
  issn = {0018-9499},
  doi = {10.1109/tns.2006.887471},
  abstract = {Patient motion during cardiac SPECT imaging can cause diagnostic imaging artifacts. We have implemented a Neural Network (NN) approach to decompose monitored patient motion data, gathered during cardiac SPECT imaging, using the Polaris stereo-IR real-time motion-tracking system. Herein, we show the successful decomposition of Polaris motion data into rigid body motion (RBM) and respiratory motion (RM). The motivation for separating RM from RBM is that each is corrected using different methods. The NN requires the input of a RBM threshold sensitivity limit, as well as the median filter window width. A two step approach can be used in setting the median filter width. In the 1st NN run the. median filter window width is initially set to a "fixed" width typical of the respiration period. This Ist NN run does an initial decomposition of the data into RM and RBM. The RM is then fed into an FFT algorithm to produce a respiratory period output file for use during a 2nd NN run, where the median filter width can "adapt" to the patient respiratory rate at each time point. Implementation of the NN was in the UNIX environment with Interactive Data Language (IDL). Decomposition of simulated "signals known exactly" RBM and RM resulted in average value errors less than 0.11 mm for RBM steps, and an overall root mean square error of only 0.3 mm for RM or RBM. Volunteer RBM and RM Polaris data were successfully decomposed by the NN with RBM steps resolved with an average difference of only 0.8 mm as compared to values displayed on the SPECT gantry console which are only to the nearest mm. A plot of the NN RM trace and the synchronized trace from a pneumatic bellows shows virtually identical characteristics. Anthropomorphic phantom RBM and RM were decomposed and used to correct motion in SPECT images during reconstruction. The motion corrected slices looked visually identical to slices acquired without motion, and comparison of slice count pro-, files further confirmed the correction.},
  timestamp = {2017-02-16T00:30:35Z},
  journaltitle = {Ieee Transactions on Nuclear Science},
  author = {Beach, R. D. and Depold, H. and Boening, G. and Bruyant, P. P. and Feng, B. and Gifford, H. C. and Gennert, M. A. and Nadella, S. and King, M. A.},
  date = {2007-02},
  pages = {130--139},
  groups = {deduplicated search reults}
}

@article{benedetti_factors_2013-1,
  title = {Factors Associated with Wheezing and Asthma in Adolescents},
  volume = {63},
  issn = {0250-6807},
  abstract = {Background and objectives: Obesity and physical activity are interrelated lifestyle factors that may be relevant to the prevalence of asthma. Objective: Investigate the association between anthropometric and physical activity in the presence of wheezing and asthma in adolescents. Methods: This cross-sectional study. The study consisted of adolescents aged 10-18 and enrolled in public schools in the city of Santa Maria/RS/Brazil. Symptoms of asthma were based on the ISAAC, 1998. The International Physical Activity Questionnaire (IPAQ) was used. High BMI indicates children with BMI 85th percentile (WHO, 1997). The waist circumference (WC) cutoff point was the 80th percentile (Taylor et al., 2000). The significance level adopted was 5\%, and the analyses were carried out with the SPSS 11.5. The research was approved by the ethics in research committee. Results: Have been assessed 867 adolescents with a mean age of 15.53±1.27 years, and 365(42.1\%) were male. According to the ISAAC, respectively 182(20.9\%) and 152(17.5\%) adolescents reported having had wheezing and asthma. Of these 62(34.1\%), 57(37\%) were male and 120(65.9\%), 95(62.5\%) females (p= 0.017) (p= 0.221). 107(58.8\%), 90(59.2\%) watch 4 hours (p= 0.848) (p= 0.242). 86(47.5\%), 63(41.4\%) play video games 4 hours (p= 0.177) (p= 0.002). 131(72\%), 104(68.4\%) perform light physical activity, 40(22\%), 34(22.4\%), moderate and 11(6\%), 14(9.2\%) intensive (p= 0.064) (p= 0.958). Regarding BMI 128(72.3\%) and 102(68\%) not overweight and 49(27.7) 48(32\%) overweight (p= 0.157) (p=0.399) for WC was observed that 150(84.7\%), 122(81.3\%) were excess and 27(15.3\%), 28(18.7\%) with excess adiposity abdominal (p= 0.181) (p= 0.399). Conclusions: The wheezing was more prevalent in girls, who reported asthma more than 4 hours of play game. Although no statistical difference was observed that most practical light physical activity and a high percentage of students are overweight.},
  timestamp = {2017-02-16T00:30:36Z},
  journaltitle = {Annals of Nutrition and Metabolism},
  author = {Benedetti, F. J. and Benedetti, F. J. and Fischer, G. B. and Bosa, V. L.},
  date = {2013},
  pages = {445},
  keywords = {adolescent,asthma,child,city,cross-sectional study,ethics,Female,girl,human,Lifestyle,Male,nutrition,Obesity,Physical activity,prevalence,questionnaire,recreation,school,student,waist circumference,wheezing},
  groups = {deduplicated search reults}
}

@article{bernhard_transdisciplinary_2012-1,
  title = {Transdisciplinary Project: {{Enhancement}} of Physical Activity for Long-Term Hospitalised Onco-Haematological Children},
  volume = {47},
  issn = {0268-3369},
  abstract = {Introduction: The onco-hematological unit of the Children's Hospital in Geneva treats children from 0 to 16 years. They are often hospitalized for months, sometimes with long periods of seclusion due to infections secondary to decreased immunity. Issues: Before the projects implementation, physical activity was not a priority. Patients moved without specific guidance. If physical therapists was involved, it was with a curative aim for specific respiratory, loco-motor or neurological issues. Preventive support regarding physical activity was not planned. Scientific studies have however shown the importance of maintaining regular physical activity during long-term hospitalization. Aim: Set up a project integrating playful, structured and individually adapted physical activity in the patient's care. Method: Constitution of a trans-disciplinary working group (nurse, physical therapist, adapted physical education teacher) whose role was to define the project's priorities, choose the required equipment, raise funds and encourage the caregiver's involvement in this change of paradigm. Project implementation: Data gathering concerning the child's usual physical activity in order to establish an individually fitted program. Implementation of daily physical therapy. Provide fitness bikes. Installation of Wiivideo game consoles. Demonstration and instruction in the use of the game console aiming to handle independence for the patient and his family. Use of music to support activity. Discussion with the family about the importance of physical activity in the short and long term. Results: Physical activity is now included in the care of long-term hospitalized patients with awareness of its importance. Physical activity is enjoyed. This feeling is shared by patients, families and caregivers. Patients have gained independence in continuing physical activity even if no caregiver is attending him. Too much muscle loss is avoided but bone mineral density still has to be periodically performed. Conclusion: Results are positive for the patients but various organizational problems occurred: managing and adapting the equipment, especially for small children, was not always easy. As caretakers don't have time to spend on these tasks, an additional person is needed to support the team in this job.},
  timestamp = {2017-02-16T00:30:36Z},
  journaltitle = {Bone Marrow Transplantation},
  author = {Bernhard, V. and Bouchardy, M. and Cristiano, G. and Ozsahin, H. and Gumy-Pause, F. and Ansari, M.},
  date = {2012},
  pages = {S501},
  keywords = {blood,bone density,bone marrow,caregiver,child,Fitness,hospitalization,hospital patient,human,immunity,independence,infection,muscle,music,nurse,patient,patient care,pediatric hospital,Physical activity,physical education,Physiotherapist,physiotherapy,teacher,transplantation,work},
  groups = {deduplicated search reults}
}

@article{betts_feasibility_2013-1,
  title = {Feasibility of {{Mitral Isthmus}} and {{Left Atrial Roof Linear Lesions Using}} an 8 Mm {{Tip Cryoablation Catheter}}},
  volume = {24},
  issn = {1045-3873},
  doi = {10.1111/jce.12129},
  abstract = {Left Atrial Linear Cryoablation Background Left atrial linear lesions are part of the ablation strategy for persistent atrial fibrillation. Radiofrequency (RF) energy is the standard energy modality. Pulmonary vein (PV) balloon cryoablation has similar success rates to RF energy but is unsuitable for linear lesions. This study assessed the feasibility and safety of left atrial linear lesions using an 8 mm tip cryoablation catheter. Methods and Results Consecutive patients undergoing left atrial ablation procedures for paroxysmal or persistent atrial fibrillation were studied. An 8 mm tip focal cryoablation catheter was used to create mitral isthmus and left atrial roof linear lesions and compared to a matched cohort undergoing RF ablation. A total of 21 patients (54 ± 11 years, 14 male), 15 undergoing de novo procedures using a dual console technique (simultaneous focal catheter and cryoballoon PV ablation) and 6 redo procedures (single console and focal catheter) were studied. Mitral isthmus ablation was successful in 19/21 (91\%) with a mean total ablation time of 32.5 ± 2.9 minutes. Roof line ablation was successful in 18/19 with a mean ablation time of 15.6 ± 6.0 minutes. Success rates were similar but ablation times were longer than those in the matched RF group. Epicardial ablation in the coronary sinus was required less often with cryoablation (11/21 vs 17/21, P $<$ 0.05). There were no complications. Conclusion Left atrial linear lesions with an 8 mm tip cryoablation catheter are feasible and safe with a high acute success rate. The need for coronary sinus ablation is reduced. A dual console technique is possible. Long-term durability of linear lesions remains to be determined.},
  timestamp = {2017-02-16T00:30:36Z},
  journaltitle = {Journal of Cardiovascular Electrophysiology},
  author = {Betts, Timothy R. and Jones, Michael and Wong, Kelvin C. K. and Qureshi, Norman and Rajappan, Kim and Bashir, Yaver},
  date = {2013},
  pages = {775--780},
  keywords = {Adult,aged,Atrial Fibrillation -- Surgery,Catheter Ablation,chi square test,Cryosurgery,Descriptive Statistics,Female,Fisher's Exact Test,Funding Source,Heart Atrium; Left -- Surgery,human,Male,Mann-Whitney U Test,Middle Age,Mitral Valve -- Surgery,Nonparametric Statistics,Observational Methods,Pilot Studies,Pulmonary Veins -- Surgery,Surgery; Operative,Treatment Outcomes,Unpaired T-Tests},
  groups = {deduplicated search reults}
}

@article{beumer_mobile_1970-1,
  title = {{{MOBILE RESPIRATORY SCREENING CONSOLE}}},
  volume = {102},
  issn = {0003-0805},
  timestamp = {2017-02-16T00:30:36Z},
  journaltitle = {American Review of Respiratory Disease},
  author = {Beumer, H. M. and Hardonk, H. J.},
  date = {1970},
  pages = {987--\&},
  groups = {deduplicated search reults}
}

@article{bhama_setup_2016-1,
  title = {Setup and Positioning in Robotic Colorectal Surgery},
  volume = {27},
  issn = {1043-1489},
  doi = {10.1053/j.scrs.2016.04.003},
  abstract = {Preparation for robotic colorectal surgery is more complicated than open and laparoscopy approaches. The colorectal surgeon interested in robotic training should be familiar with and well prepared for robotic draping, positioning of the operating table, the patient cart, the vision cart, the surgeon console, and other operating equipment. Port placement requires more strategy than for the laparoscopic platform and differs depending on the type of robotic system utilized. Anesthesia personnel should be prepared for potential airway issues related to operating table and patient positioning. Robotic technology is complex and, though the system checks itself at an enormously rapid rate, there is a low incidence of robotic malfunction. All operating room personnel should be familiar with these malfunctions and how to resolve them. (C) 2016 Elsevier Inc. All rights reserved.},
  timestamp = {2017-02-16T00:30:36Z},
  journaltitle = {Seminars in Colon and Rectal Surgery},
  author = {Bhama, A. R. and Cleary, R. K.},
  date = {2016-09},
  pages = {130--133},
  groups = {deduplicated search reults}
}

@inproceedings{bian_physiological_2015-2,
  title = {A {{Physiological Evaluation Model}} for {{Flow}}-{{Experience}} in {{VR Games}}: {{Construction}} and {{Preliminary Test}}},
  doi = {10.1109/IIKI.2015.59},
  abstract = {Flow experience is often considered as an important standard of ideal user experience (UX). Till now, flow is mainly measured via self-report questionnaires, which cannot evaluate flow immediately and objectively. In this paper, we constructed a physiological evaluation model to evaluate flow in virtual reality (VR) game. The evaluation model consists of 5 first level indicators and their respective second level indicators. Then, we conducted an empirical experiment to test the effectiveness of partial indicators to predict flow-experience. Most results supported the model and revealed that heart rate (HR), interbeat interval (IBI), heart rate variability (HRV), low frequency HRV, high frequency HRV and respiratory rate (RR) are all effective indicators in predicting flow-experience. Further researches should be conducted to improve the evaluation model and conclude practical implications in UX and VR game design. © 2015 IEEE.},
  eventtitle = {Proceedings - 2015 International Conference on Identification, Information, and Knowledge in the Internet of Things, IIKI 2015},
  timestamp = {2017-02-16T00:30:36Z},
  author = {Bian, Y. and Yang, C. and Gao, F. and Li, H. and Sun, X. and Meng, X. and Wang, Y.},
  date = {2015},
  pages = {244--249},
  keywords = {flow-experience,Physiological evaluation model,User experience,Virtual reality game},
  groups = {deduplicated search reults}
}

@article{bian_framework_2016-1,
  title = {A Framework for Physiological Indicators of Flow in {{VR}} Games: Construction and Preliminary Evaluation},
  volume = {20},
  doi = {10.1007/s00779-016-0953-5},
  abstract = {Flow experience is often considered as an important standard of ideal user experience (UX). Till now, flow is mainly measured via self-report questionnaires, which cannot evaluate flow immediately and objectively. In this paper, we constructed a physiological evaluation model to evaluate flow in virtual reality (VR) game. The evaluation model consists of five first-level indicators and their respective second-level indicators. Then, we conducted an empirical experiment to test the effectiveness of partial indicators to predict flow experience. Most results supported the model and revealed that heart rate, interbeat interval, heart rate variability (HRV), low-frequency HRV (LF-HRV), high-frequency HRV (HF-HRV), and respiratory rate are all effective indicators in predicting flow experience. Further research should be conducted to improve the evaluation model and conclude practical implications in UX and VR game design. © 2016, Springer-Verlag London.},
  timestamp = {2017-02-16T00:30:36Z},
  journaltitle = {Personal and Ubiquitous Computing},
  author = {Bian, Y. and Yang, C. and Gao, F. and Li, H. and Zhou, S. and Li, H. and Sun, X. and Meng, X.},
  date = {2016},
  pages = {821--832},
  keywords = {Flow experience,Physiological evaluation model,User experience,Virtual reality game},
  groups = {deduplicated search reults}
}

@article{b._ibragimov_game-theoretic_2012-1,
  title = {A {{Game}}-{{Theoretic Framework}} for {{Landmark}}-{{Based Image Segmentation}}},
  volume = {31},
  issn = {0278-0062},
  doi = {10.1109/TMI.2012.2202915},
  abstract = {A novel game-theoretic framework for landmark-based image segmentation is presented. Landmark detection is formulated as a game, in which landmarks are players, landmark candidate points are strategies, and likelihoods that candidate points represent landmarks are payoffs, determined according to the similarity of image intensities and spatial relationships between the candidate points in the target image and their corresponding landmarks in images from the training set. The solution of the formulated game-theoretic problem is the equilibrium of candidate points that represent landmarks in the target image and is obtained by a novel iterative scheme that solves the segmentation problem in polynomial time. The object boundaries are finally extracted by applying dynamic programming to the optimal path searching problem between the obtained adjacent landmarks. The performance of the proposed framework was evaluated for segmentation of lung fields from chest radiographs and heart ventricles from cardiac magnetic resonance cross sections. The comparison to other landmark-based segmentation techniques shows that the results obtained by the proposed game-theoretic framework are highly accurate and precise in terms of mean boundary distance and area overlap. Moreover, the framework overcomes several shortcomings of the existing techniques, such as sensitivity to initialization and convergence to local optima.},
  timestamp = {2017-02-16T00:31:00Z},
  journaltitle = {IEEE Transactions on Medical Imaging},
  author = {B. Ibragimov and B. Likar and F. Pernus and T. Vrtovec},
  date = {2012},
  pages = {1761--1776},
  keywords = {Algorithms,Artificial Intelligence,biomedical MRI,cardiac magnetic resonance cross sections,cardiology,chest radiography,dynamic programming,formulated game-theoretic problem,Games,game-theoretic framework,game theory,heart ventricles,Humans,image intensities,Image Processing; Computer-Assisted,image segmentation,iterative methods,iterative scheme,landmark-based image segmentation,landmark-based segmentation,landmark candidate points,landmark detection,lung,lung fields,Magnetic resonance imaging,Materials,mean boundary distance,medical image processing,optimal path searching problem,polynomial time,Radiography; Thoracic,Reproducibility of Results,Robustness,segmentation problem,Shape,supervised segmentation,Training,training set},
  groups = {deduplicated search reults}
}

@article{bingham_breath-controlled_2010,
  title = {Breath-Controlled Video Game for Pulmonary Rehabilitation},
  volume = {68},
  issn = {0364-5134},
  abstract = {Objective: Respiratory disease impacts life expectancy and quality of life in children with neuromuscular disease. Breathing exercises could help these patients maintain ventilatory capacity, but they lack guidance and motivation for this self-care behavior. Methods: Considering that pediatric patients with chronic illness frequently resort to electronic games as a distraction from boredom, we developed a breath biofeedback video game (BBVG) that is played using a digital spirometer, and that can be calibrated to players' individual respiratory requirements. Initial trials were done with cystic fibrosis (CF) patients, since there is a strong rationale for recreational pulmonary rehabilitation in this group, and since our center has more available CF than neuromuscular subjects. We conducted in-hospital trials of subjects' ability to track moving screen objects using breath input (“eye-breath coordination”). We then conducted a field trial of BBVGs' impact on breathing practice by subjects at home. Results: Subjects learned to control breath input to track a screen target, indicating improved respiratory interoceptive skill. The game condition was associated with increased adherence to recommended breathing techniques. Conclusions: A BBVG is safe and feasible, and can promote practice of breathing exercises, as well as breath awareness in children with chronic lung disease. Future studies will assess BBVGs that emphasize breath maneuvers relevant to patients with neuromuscular disease.},
  timestamp = {2017-02-16T00:30:37Z},
  journaltitle = {Ann. Neurol.},
  author = {Bingham, Peter and Bates, J. and Lahiri, T. and Figueroa-Thompson, J.},
  date = {2010},
  pages = {S137},
  keywords = {boredom,breathing,breathing exercise,child,chronic disease,chronic lung disease,Cystic fibrosis,eye,feedback system,hospital,life expectancy,lung capacity,Motivation,neurology,neuromuscular disease,patient,Pulmonary rehabilitation,Quality of life,recreation,respiratory tract disease,Self Care,skill,society,spirometer},
  groups = {deduplicated search reults}
}

@article{bingham_breath_2010-1,
  title = {A Breath Biofeedback Computer Game for Children with Cystic Fibrosis},
  volume = {49},
  issn = {1938-2707 (Electronic) 0009-9228 (Linking)},
  doi = {10.1177/0009922809348022},
  abstract = {The authors sought to develop and test a breath-controlled video game using a digital spirometer that, by providing visual breath biofeedback, could promote awareness of breathing techniques in children with cystic fibrosis (CF). To assess improvement in game performance during hospitalizations for CF exacerbations, the authors conducted a trial on 10 inpatients. Subjects had at least five 15-minute exposures to a breath biofeedback game that challenged them to track a moving target using their breath. Subjects reacted positively to the breath tracking challenge. Repeated-measures analysis of variance of a tracking fidelity statistic showed improvement in eye-breath coordination over 5 sessions ( P = .026). It was concluded that an electronic breath game is safe and can improve breath awareness among children with CF. This technology could also contribute to awareness of respiratory symptoms and foster social ties among CF patients.},
  timestamp = {2017-02-16T00:30:37Z},
  langid = {english},
  journaltitle = {Clin. Pediat.},
  author = {Bingham, Peter and Bates, J. and Thompson-Figueroa, J. and Lahiri, T.},
  date = {2010-04},
  pages = {337--42},
  keywords = {adolescence,adolescent,analysis of variance,article,Biofeedback,Biofeedback; Psychology/ methods,breathing exercise,breathing pattern,child,clinical article,clinical trial,computer assisted therapy,Cystic fibrosis,Cystic Fibrosis/ therapy,Exercise,Female,Funding Source,human,Humans,Inpatients,Male,patient safety,patient satisfaction,recreation,Repeated Measures,Respiration,Respiratory therapy,Respiratory Therapy/ methods,school child,spirometry,Spirometry/methods,Structured Interview,Therapy; Computer-Assisted/ methods,User-computer interface,User computer interface,Video games},
  groups = {deduplicated search reults}
}

@article{bingham_pilot_2012-1,
  title = {Pilot Trial of Spirometer Games for Airway Clearance Practice in Cystic Fibrosis},
  volume = {57},
  number = {8},
  doi = {10.4187/respcare.01263},
  pmid = {22348602},
  abstract = {BACKGROUND: Many children with cystic fibrosis (CF) adhere poorly to airway clearance techniques (ACTs), and would rather play video games that challenge their dexterity and visual tracking skills. We developed gaming technology that encourages forced expiratory maneuvers. OBJECTIVE: Following interviews regarding recreational activities and subjects' practice of ACTs, we conducted a pilot trial of spirometer games in 13 adolescents with CF, to test the hypothesis that games could increase subjects' engagement with forced expiratory breathing maneuvers and improve pulmonary function tests (PFTs). METHODS: After baseline PFTs, subjects were provided with digital spirometers and computers set up as "game only" or "control" devices. After the first of 2 periods (each \&gt; 2 weeks), the computer was set-up for the alternate condition for period 2. The t test and non-parametric correlation analyses examined use, number of expiratory high flow events (HFEs), and change in PFTs, identifying trends at P \&lt; 1, significance at P \&lt; 05. RESULTS: Interviews disclosed minimal awareness of ACTs among our pediatric CF patients. Subjects used games and control software a similar percentage of days during the game (26\%) and control periods (32\%). There was a trend toward more minutes with the game versus control setup (P = 07), though HFE count did not differ between the 2 conditions (P = 71). Game play showed no overall effect on FEV1, though correlation analysis showed a modest relation between minutes of play and change in FEV1 from baseline (r = 0.50, P = 09). The game period showed a trend to increased vital capacity (P = 05). CONCLUSIONS: Spirometer games elicit forced expiratory breath maneuvers in pediatric CF patients. Improvement in PFTs may be due to improved test performance technique, though improved obstructive/restrictive lung function due to game play cannot be excluded. A formal clinical trial of this approach is planned. © 2012 Daedalus Enterprises.},
  timestamp = {2017-02-16T00:30:37Z},
  journaltitle = {Respir. Care},
  author = {Bingham, Peter and Lahiri, T. and Ashikaga, T.},
  date = {2012},
  pages = {1278--1284},
  keywords = {Adherence,adolescent,airway clearance technique,article,Biofeedback; Psychology,calibration,child,clinical article,computer,computer program,controlled clinical trial,controlled study,Crossover Design,Cystic fibrosis,Cystic Fibrosis/physiopathology/ therapy,Cystic Fibrosis -- Therapy,Descriptive Statistics,Female,forced expiratory flow,Forced Expiratory Flow Rates,forced expiratory volume,Funding Source,Game,human,Humans,Interviews,Lung Diseases; Obstructive -- Therapy,lung function test,Male,Motivation,outcome assessment,Outcomes (Health Care),Paired T-Tests,Patient compliance,Pearson's Correlation Coefficient,Pilot Projects,Pilot Studies,pilot study,Product Development -- Methods,Randomized Controlled Trials,respiratory care,Respiratory Function Tests,Respiratory therapy,Respiratory Therapy/ methods,Respiratory Therapy -- Methods,school child,Severity of Illness,Single-Blind Studies,Software,spirometer,Spirometry -- Equipment and Supplies,Spirometry/ methods,Spirometry -- Methods,SPR-BTA,Therapeutic games,Therapy; Computer Assisted -- Methods,treatment outcome,T-Tests,Vermont,Video games,vital capacity,Windows XP Pro},
  groups = {deduplicated search reults}
}

@article{boden_acute_2010-1,
  title = {Acute Tissue Injury Caused by Subcutaneous Fat Biopsies Produces Endoplasmic Reticulum Stress},
  volume = {95},
  issn = {0021-972X},
  abstract = {Background: It is not known whether acute tissue injury is associated with endoplasmic reticulum (ER) stress. Objective: Our objective was to determine whether open, sc fat biopsies cause ER stress. Approach: Five healthy subjects underwent three open sc fat biopsies. The first biopsy, taken from the lateral aspect of a thigh, was followed 4 h later by a second biopsy from the same incision site and a third biopsy from the contralateral leg. Expression markers of ER stress, inflammation, hypoxia, and adipokines were measured in these fat biopsies. In addition, we tested for signs of systemic ER stress and inflammation in plasma and in circulating monocytes. Results: mRNA/18s ratios of IL-6, monocyte chemoattractant protein-1, CD-14, hypoxia-induced factor 1-α, the spliced form of Xbox protein-1, glucose-regulated protein 78, CCAAT enhance binding protein homologous protein, and activating factor-4 were all severalfold higher, whereas mRNA/18s ratios of adiponectin and leptin were lower in fat biopsies taken from the same site 4 h after the first biopsy but were unchanged in the second biopsy that was taken from the contralateral site. The biopsies were not associated with changes in plasma and monocyte IL-6 concentrations or in monocyte ER stress markers. Also, whole-body insulin-stimulated glucose uptakewasthe same in 15 subjects who had biopsies compared with 15 different subjects who did not. Conclusion: Open, sc fat biopsies produced inflammation, hypoxia, ER stress, and decreased expression of adiponectin and leptin. These changes remained confined to the biopsy site for at least 4 h. Copyright © 2010 by The Endocrine Society.},
  timestamp = {2017-02-16T00:30:38Z},
  journaltitle = {Journal of Clinical Endocrinology and Metabolism},
  author = {Boden, G. and Silviera, M. and Smith, B. and Cheung, P. and Homko, C.},
  date = {2010},
  pages = {349--352},
  keywords = {adipocytokine,adiponectin,Adult,article,CCAAT enhancer binding protein,CD14 antigen,clinical article,controlled study,endoplasmic reticulum stress,Female,glucose regulated protein 78,glucose transport,human,human cell,human tissue,hypoxia,hypoxia inducible factor 1alpha,inflammation,insulin,interleukin 6,leptin,Male,monocyte,monocyte chemotactic protein 1,nucleotide sequence,priority journal,RNA 18S,subcutaneous fat,tissue injury,X box binding protein 1},
  groups = {deduplicated search reults}
}

@article{bodner_first_2004-1,
  title = {First Experiences with the Da {{Vinci}} ({{TM}}) Operating Robot in Thoracic Surgery},
  volume = {25},
  issn = {1010-7940},
  doi = {10.1016/j.ejcts.2004.02.001},
  abstract = {Objectives: The da Vinci((TM)) surgical robotic system was purchased at our institution in June 2001. The aim of this trial was to evaluate the applicability of the da Vinci((TM)) operation robot for general thoracic procedures. Methods: The da Vinci((TM)) surgical system consists of a console connected to a surgical arm cart, a manipulator unit with two instrument arms and a central arm to guide the endoscope. The surgical instruments are introduced via special ports and attached to the arms of the robot. The surgeon, sitting at the console, triggers highly sensitive motion sensors that transfer the surgeon's movements to the tip of the instruments. The so-called 'EndoWrist((TM)) technology' offers seven degrees of movement, thus exceeding the capacity of a surgeon's hand in open surgery.. We evaluated the role of the robot for several thoracic procedures such as thymectomies, fundoplications, esophageal dissections, resection of mediastinal masses and a pulmonary lobectomy. Results: A total of 10 thymectomies, 16 fundoplications, 4 esophageal dissections, 5 extirpations of benign mediastinal masses and I right lower lobectomy was performed with the robot. One resection of a paravertebral neurogenic tumor had to be converted due to surgical problems. A lesion to a left recurrent laryngeal nerve caused transient hoarseness after the extirpation of an ectopic parathyroid in the aortopulmonary window in one patient. The postoperative courses were uneventful and patients were discharged between postoperative days 3 and 8 (with the exception of patients who underwent dissection for esophageal cancer and the patient with conversion to an open access). Conclusions: Advanced general thoracic procedures can be performed safety with the da Vinci((TM)) robot allowing precise dissection in remote and difficult-to-reach areas. This benefit becomes evident most elegantly in thymectomies, which at our institution have become a routine procedure with the robot. The rigid anatomy of the chest seems to be an ideal condition for robotic surgery. A major limitation for robotic surgery is the lack of more appropriate instruments. This disadvantage becomes most evident in pulmonary lobectomies. (C) 2004 Elsevier B.V. All rights reserved.},
  timestamp = {2017-02-16T00:30:38Z},
  journaltitle = {European Journal of Cardio-Thoracic Surgery},
  author = {Bodner, J. and Wykypiel, H. and Wetscher, G. and Schmid, T.},
  date = {2004-05},
  pages = {844--851},
  groups = {deduplicated search reults}
}

@article{boese_exergames_2016-1,
  title = {Exergames as an {{Exercise Therapy}} - {{User Acceptance}} and {{Physical Cost}} in {{Inpatient Oncologic Rehabilitation}}},
  volume = {26},
  issn = {0940-6689},
  doi = {10.1055/s-0041-110399},
  abstract = {Aim: We analyzed feasibility and acceptance of a cardiac exercise program using gaming consoles in an in-patient oncologic rehabilitation clinic. Methods: Exploratory mono-center trial with pre-post design. 62 patients undergoing rehabilitation participated in the trial. The exercise program consisted of 6 units of individual training for 30 min with the Nintendo Wii administered by sports therapists. Results: The exercise program was received well regardless of age and gender. 95 \% of the participants rated the program as a useful addition to standard therapy and 56 \% would have liked to practice more frequently. In general, the intervention led to slightly increased physical strain, whereby it turned out that peak strains in moderate to high intensity levels were reached. Conclusions: Positive response in our heterogeneous sample and the high variability of training load showed promising potential of exer-games in oncologic rehabilitation settings.},
  timestamp = {2017-02-16T00:30:38Z},
  journaltitle = {Physikalische Medizin Rehabilitationsmedizin Kurortmedizin},
  author = {Boese, S. and Golla, A. and Beutner, K. and Mau, W. and Jahn, P. and Bauer, A. and Schlitt, A. and Lau, A.},
  date = {2016-02},
  pages = {32--38},
  groups = {deduplicated search reults}
}

@article{boettcher_transfusion-free_2005,
  title = {Transfusion-Free Cardiopulmonary Bypass in {{Jehovah}}'s {{Witness}} Patients Weighing Less than 5 Kg},
  volume = {37},
  issn = {0022-1058},
  abstract = {Performing cardiac surgery on pediatric Jehovah's Witness patients is a great challenge for the surgical team and especially for the perfusionist. Jehovah's Witnesses reject blood transfusions on the grounds of their literal interpretation of passages of the Bible. In accordance with this belief, Jehovah's Witnesses feel that it is also forbidden to retransfuse autologous blood that has been separated from their own circulatory system. We report the use of cardiopulmonary bypass (CPB) during open-heart surgery in three infants with a body weight of 4.5 kg, 3.5 kg, and 3.1 kg, respectively, without transfusion of blood components. A small-volume CPB circuit with a priming volume of 200 mL, including the arterial line filter, was designed to decrease the degree of hemodilution. A dedicated pediatric heart lung machine console with remote pump heads and intensive blood conservation efforts allowed the operation without the use of donor blood. The CPB circuits were primed with crystalloid solution only. The procedures were performed in normothermia or in moderate hypothermia. Pre-CPB hemoglobin levels were 10.8 g/dL, 10.6 g/dL, and 8.5 g/dL. The hemoglobin concentrations measured during CPB ranged from 5.9 to 6.5 g/dL, 6.4 to 6.8 g/dL, and 5.5 to 5.9 g/dL, respectively. The patients did not receive any blood or blood products during their entire hospital stay.},
  timestamp = {2017-02-16T00:30:38Z},
  journaltitle = {Journal of Extra-Corporeal Technology},
  author = {Boettcher, W. and Merkle, F. and Huebler, M. and Koster, A. and Schultz, F. and Kopitz, M. and Kuppe, H. and Lange, P. and Hetzer, R. and Boettcher, Wolfgang and Merkle, Frank and Huebler, Michael and Koster, Andreas and Schulz, Fritz and Kopitz, Michael and Kuppe, Hermann and Lange, Peter and Hetzer, Roland},
  date = {2005},
  pages = {282--285},
  keywords = {Blood Transfusion -- In Infancy and Childhood,Cardiopulmonary Bypass -- Methods -- In Infancy and Childhood,Heart Defects; Congenital -- Surgery,infant,Infant; Low Birth Weight,Infant; Newborn,Religion and Religions},
  groups = {deduplicated search reults}
}

@article{boiten_emotions_1994-1,
  title = {{{EMOTIONS AND RESPIRATORY PATTERNS}} - {{REVIEW AND CRITICAL ANALYSIS}}},
  volume = {17},
  issn = {0167-8760},
  doi = {10.1016/0167-8760(94)90027-2},
  abstract = {The literature on emotions and respiration is reviewed. After the early years of experimental psychology, attention to their relationship has been sparse, presumably due to difficulties in adequate measurement of respiration. The available data suggest nevertheless that respiration patterns reflect the general dimensions of emotional response that are linked to response requirements of the emotional situations. It is suggested that the major dimensions are those of calm-excitement, relaxation-tenseness, and active versus passive coping. Research on the emotion-respiration relationships has been largely restricted to the correlates of respiration rate, amplitude, and volume. Finer distinctions than those indicated may well be possible if a wider range of parameters, such as the form of the respiratory cycle, is included in the investigation.},
  timestamp = {2017-02-16T00:30:38Z},
  journaltitle = {International Journal of Psychophysiology},
  author = {Boiten, F. A. and Frijda, N. H. and Wientjes, C. J. E.},
  date = {1994-07},
  pages = {103--128},
  groups = {deduplicated search reults}
}

@book{bolas_engaging_2008-2,
  title = {Engaging Breathing Exercises: Developing an Interactive {{XNA}}-Based Air Flow Sensing and Control System},
  isbn = {978-1-4244-2700-0},
  abstract = {This poster will present the initial stages of development of a Spirometer input device, servo controlled air-flow valve and XNA- based video game. This system will be developed as a possible treatment tool for engaging older children with Cystic Fibrosis to perform breathing exercises. Interaction with the game will involve breathing into the Spirometer device. The device will be programmed to measure airflow and the data will be used to control outcome of the game. Active valve control will be explored as a potential game mechanic.},
  pagetotal = {72-72},
  timestamp = {2017-02-16T00:30:38Z},
  series = {2008 Virtual Rehabilitation},
  author = {Bolas, M. and Lange, B. and Dallas, I. and Huerta, A. and Rizzo, A. A. and Ieee},
  date = {2008},
  groups = {deduplicated search reults}
}

@article{borzekowski_does_2000,
  title = {Does the Camera Add 10 Pounds? {{Media}} Use, Perceived Importance of Appearance, and Weight Concerns among Teenage Girls},
  volume = {26},
  issn = {1054-139X},
  abstract = {PURPOSE: To examine the relationship between use of electronic media and perceived importance of appearance and weight concerns among adolescent girls. METHODS: Physical measures and self-report surveys were obtained from 837 ninth-grade girls attending pubs lic high schools in San Jose, California (mean age = 14.9 +/- 0.47 years; 36\% Latino, 24\% White, 22\% Asian, 8\% Black, 10\% other). Correlational and multiple regression analyses were performed with ethnicity, body mass index (BMI), perceived importance of appearance, weight concerns, and media use (based on self-reported average weekly use of television, videotapes, video and computer games, and music videos). RESULTS: Total media use was not significantly related to perceived importance of appearance or weight concerns. When media use was separated into distinct media genres, only hours of watching music videos was related to perceived importance of appearance and weight concerns (r = 0.12, p $<$ .001, and r = .08, p $<$ .05, respectively). In multivariate analyses, after controlling for BMI and ethnicity, no media use variables were significantly associated with either perceived importance of appearance or weight concerns. CONCLUSIONS: Frequent music video use may be a risk factor for increased perceived importance of appearance and increased weight concerns among adolescent girls.},
  timestamp = {2017-02-16T00:30:38Z},
  journaltitle = {Journal of Adolescent Health},
  author = {Borzekowski, D. L. G. and Robinson, T. N. and Killen, J. D.},
  date = {2000},
  pages = {36--41},
  keywords = {adolescence,Adolescent Psychology,Body Image -- In Adolescence,body mass index,Body Weight -- In Adolescence,California,Communications Media,Ethnic Groups,Female,Funding Source,human,Multiple Regression,music,Spearman's Rank Correlation Coefficient,television,videorecording},
  groups = {deduplicated search reults}
}

@article{bosch_heart_2012,
  title = {The Heart Rate Response to {{Nintendo Wii}} Boxing in Young Adults},
  volume = {23},
  issn = {1541-7891},
  abstract = {Purpose: To determine if 30 minutes of Nintendo Wii Sports boxing provides cardiorespiratory benefits and contributes to the daily exercise recommendations for healthy young adults. Methods: Twenty healthy 23- to 27-year-olds participated in two sessions to measure maximum heart rate (HRmax) via a treadmill test and heart rate (HR) response to 30 minutes of Wii Sports boxing. Heart rate in beats per minute (bpm) was measured continuously, and exercise intensity during each minute of play was stratified as a percentage of HRmax. Mixed designs analysis of variance (ANOVA) and Pearson product moment correlations were used to analyze the data. Results: Mean (SD) HR response to boxing was 143 (15) bpm or 77.5\% (10.0\%) of HRmax.The mean HR response for experienced participants was significantly lower than inexperienced participants, P = .007. The ANOVA revealed a significant interaction between experience and time spent at various intensities, P = .009. Experienced participants spent more time in light to vigorous intensities, nexperienced participants in moderate to very hard intensities. Fitness was not correlated with mean HR response to boxing, P = .49. Conclusion: Thirty minutes of Nintendo Wii Sports boxing provides a moderate to vigorous aerobic response in healthy young adults and can contribute to daily recommendations for physical activity.},
  timestamp = {2017-02-16T00:30:38Z},
  journaltitle = {Cardiopulm. Phys. Ther. J.},
  author = {Bosch, Pamela R. and Poloni, Joseph and Thornton, Andrew and Lynskey, James V.},
  date = {2012},
  pages = {13--18},
  keywords = {Aerobic Exercises,analysis of variance,Blood Pressure Determination,body mass index,boxing,clinical research,Descriptive Statistics,Exercise Test; Cardiopulmonary,Female,heart rate,Heart Rate -- Evaluation,human,Male,Oxygen Consumption -- Evaluation,Pearson's Correlation Coefficient,post hoc analysis,Questionnaires,Research Subject Recruitment,Scales,T-Tests,Video games,young adult},
  groups = {deduplicated search reults}
}

@article{braeken_serious_2014-1,
  title = {“{{Serious}} Game”for Shared Decision Making in Lung Cancer Patients Eligible for Prophylactic Cranial Irradiation},
  volume = {111},
  issn = {0167-8140},
  abstract = {Purpose/Objective: In recent years medicine is shifting from a paternalistic to a more patient-centred approach. Decision support systems (e.g.nomograms to predict survival/complications) are useful tools to assist thephysician when selecting the most appropriate therapeutic and/or diagnostic modality for the individual patients. Yet, the selection of a treatment is a complex process since the balance between possible treatment-benefit and -side-effects, and sometimes even no therapy can bequite narrow (Légaré F. et al, 201). This is the case for patients with small cell lung cancer (SCLC) who are eligible for prophylactic cranial irradiation (PCI). It is important that these patients consider and discuss their treatment options, goals and preferences with their physician in a so called shared decision making (SDM) process. This process emphasizes to provide patients with tailored information about their treatment options, and to involve actively patients in the treatment choice decision. A way to enhance SDM for SCLC patients eligible for PCI, is to facilitate the process providing a tailored decision aid. Materials and Methods: A multidisciplinary team developed an interactive decision aid to improve patients' knowledge about SCLC and the treatment options. The decision aid should provide information about the disease and the reality about the treatment options, including the probability of harms, such as hair loss, and benefits, such as prolonging life. Results: The OncoGuider: a serious game based decision aid for SCLC patients was developed. The OncoGuider uses interactive game elements because it is well known that game elements have the potential to enhance patients' ability to process information. It covers the following topics: 1) the purpose of using a decision aid; 2) tailored information about SCLC and the possible spread of it to the brain; 3) explanation of cranial irradiationby video, including written and spoken text; 4) treatment choice based on patients preferences which will be explored by several questions related to the consequences of their options (PCI/no PCI) with the pros and cons in the form of a weight scale. Patients can in a playful manner weigh the risks and benefits of their options and see the impact of their choices on their daily activities. Also, the changes (\%) on side effects and survival are visualised to make easier to understand for patients; 5) the treatment choice of the patient, including the considerations, can be printed so the patient can discussed it with his/her physician. In 2012 the OncoGuider was nominated forthe Future of Health award. Conclusions: The serious game based decision aid: the OncoGuider may improve the empowerment of SCLC patients to select the most appropriate treatment that best aligns with their personal values and needs. The next step is to determine whether the OncoGuider is feasible, usable and acceptable for patients as well as for radiotherapists. (Figure presented) .},
  timestamp = {2017-02-16T00:30:38Z},
  journaltitle = {Radiotherapy and Oncology},
  author = {Braeken, A. and Berlanga, A. and Troost, E. and Herben, R. and Reymen, B. and Van Der Weijden, T. and Lambin, P.},
  date = {2014},
  pages = {S111},
  keywords = {awards and prizes,brain,cancer patient,decision making,decision support system,diagnosis,empowerment,European,gar,hair loss,Health,human,lung cancer,oncology,patient,personal value,physician,radiotherapy,risk,side effect,skull irradiation,small cell lung cancer,society,survival,therapy,videorecording,weight},
  groups = {deduplicated search reults}
}

@article{bren_alternatives_2001,
  title = {Alternatives to Hysterectomy: New Technologies, More Options},
  volume = {35},
  issn = {0362-1332},
  abstract = {More than 1 in 4 U.S. women will have a hysterectomy by the time they are 60 years old, according to the Centers for Disease Control and Prevention (CDC).

A hysterectomy--removal of the uterus--can be a life-saving operation for women with certain types of cancer or uterine hemorrhage. It can also improve the quality of life for thousands of women each year who experience abnormal uterine bleeding and noncancerous growths of muscle tissue in and around the uterus (fibroids), or the falling of the uterus from its normal position into or outside of the vagina (uterine prolapse).

When the ovaries are also removed, a hysterectomy can relieve the pain of endometriosis--the growth of the tissue lining the uterus (endometrial tissue) outside the uterus.

The United States has one of the highest rates of hysterectomy in the world, with about 5 out of every 1,000 women each year having the operation, according to the CDC. Other industrialized countries show lower rates; in England, for example, the rate is less than 3 per 1,000 women annually. In Norway, it's less than 2 in 1,000.

Some are concerned that many hysterectomies are done unnecessarily in this country. "There are some cases where hysterectomy is the only option, for instance, for some types of cancer," says Anthony Scialli, M.D., director of the obstetrics and gynecology residency program at Georgetown University Hospital in Washington, D.C. "But I think we perform too many hysterectomies. It's a matter of American gynecologists being accustomed to performing a hysterectomy and American women being accustomed to getting one--based on their mother or other female relative having one. The one thing in favor of a hysterectomy is that it works for abnormal uterine bleeding--but it should be the last step, not the first step."

Of the more than 600,000 hysterectomies performed on American women in 1999, more than one-third of them were to treat fibroids or abnormal uterine bleeding.

Today, women have other options--new medications, technologies, and procedures--to treat noncancerous uterine conditions. Some of these less invasive procedures translate into lower risk, quicker recovery, and less expense. And some preserve the ability to get pregnant, unlike hysterectomy.

However, these procedures also have the disadvantage inherent with any new treatment--the lack of data demonstrating long-term safety and effectiveness. "But it's never a bad thing for a woman to ask a doctor for alternatives," says Scialli. "She should ask, 'What other options are there to manage this problem and what are the pros and cons?'"},
  timestamp = {2017-02-16T00:30:38Z},
  journaltitle = {FDA Consumer},
  author = {Bren, L.},
  date = {2001},
  pages = {23--28},
  keywords = {Embolization; Therapeutic,Endometrium -- Surgery,Female,Hysterectomy,Information Resources,Leiomyoma -- Therapy,Uterine Hemorrhage -- Surgery,World Wide Web},
  groups = {deduplicated search reults}
}

@incollection{brezinka_application_2010-2,
  title = {Application of Educational Games in Psychotherapy},
  abstract = {Computers and internet have become a normal part of life for millions of children. However, due to reported associations between intensive gaming and aggressive behavior, school failure, and overweight, commercial games have gained mainly negative publicity. As a consequence, most scientific studies on video games focus on their negative consequences, while their innovative potentials tend to be overlooked. Yet, there is scientific evidence for the inventive power of video games. Educational video games have been developed for various purposes: to improve self-management of diabetic children, to increase self-care behaviors and social support in asthmatic children, to change children's unhealthy diets and to enhance children's motivation for psychotherapy. Treasure Hunt, an interactive adventure game with six levels, was developed by the Department of Child and Adolescent Psychiatry of Zurich University in order to support psychotherapeutic treatment of children between eight and thirteen years of age. It is not a self-help game and should be played under guidance of a therapist. Since June 2008, the game is available in English, German and Dutch for psychotherapists and child psychiatrists who can download it for free from http://www.treasurehunt.uzh.ch. Since its introduction, more than 1000 professionals from 24 countries downloaded the game. More than 120 questionnaires of children and their therapists have been sent back and are currently being analyzed. Realized with a minimal budget of 25.000 USD, the example of Treasure Hunt shows that it is possible to develop an educational game with very little money. Although the development of more psychotherapeutic video games is warranted, no game will be able to alleviate childhood problems on its own. Therapeutic games will show their maximum potential only under the guidance of a therapist who can explain and comment on the concepts introduced in the game.© 2010 by Nova Science Publishers, Inc. All rights reserved.},
  timestamp = {2017-02-16T00:30:38Z},
  booktitle = {Educational {{Games}}: {{Design}}, {{Learning}} and {{Applications}}},
  author = {Brezinka, V.},
  date = {2010},
  pages = {313--322},
  groups = {deduplicated search reults}
}

@article{brezinka_treasure_2011-3,
  title = {"{{Treasure Hunt}}" - a {{Cognitive}}-{{Behavioural}} Computer Game},
  volume = {60},
  shorttitle = {"{{Schatzsuche}}"- Ein Verhaltenstherapeutisches {{Computerspiel}}},
  abstract = {The development of video games promoting health related behaviour is increasing. This holds not only for chronic diseases like asthma and diabetes, but also for the field of child psychotherapy. At the Department of Child and Adolescent Psychiatry of Zürich University, the video game Treasure Hunt was developed to support psychotherapeutic treatment of children between eight and thirteen years of age. Treasure Hunt does not replace the therapist but supports treatment by offering attractive electronic work assignments. The scope of this article is an overview on health games for children and a description of Treasure Hunt. After the explanation of its therapeutic potentials, an evaluation based on questionnaires for therapists and children will be presented. 124 therapists answered a questionnaire on their impression of the game three months after download. 41 therapists were willing to participate in the further evaluation and sent questionnaires of 200 children with whom Treasure Hunt had been used. A limitation of these data is that a positive bias can not be excluded, as therapists with a positive attitude towards psychotherapeutic computer games were more likely to answer the questionnaire. 118 therapists (95.2\%) considered Treasure Hunt a useful tool in child psychotherapy. 197 children (98.5\%) report being satisfied with the use of the game during treatment. Treasure Hunt was predominantly used for the age group it is designed for and both, by very experienced and by young therapists. Eleven diagnostic categories reflect a broader range of indications than expected. © Vandenhoeck \& Ruprecht GmbH \& Co. KG, Göttingen 2011.},
  timestamp = {2017-02-16T00:30:38Z},
  journaltitle = {Praxis der Kinderpsychologie und Kinderpsychiatrie},
  author = {Brezinka, V.},
  date = {2011},
  pages = {762--776},
  keywords = {adolescent,article,Attitude of Health Personnel,behavior disorder,child,Child Behavior Disorders/psychology/ therapy,Child therapy,cognitive therapy,Cognitive Therapy/ methods,Computer games,educational games,emotion,Emotions,Evaluation,Female,health personnel attitude,human,Humans,intelligence,Male,methodology,Patient Acceptance of Health Care/psychology,patient attitude,psychological aspect,questionnaire,recreation,Self Care,Self Care/psychology,socialization,Surveys and Questionnaires,Video games},
  groups = {deduplicated search reults}
}

@article{briening_measuring_2012,
  title = {Measuring {{Blood Pressure}} in {{Infants}} and {{Children}}: {{Points}} to {{Ponder}}},
  volume = {36},
  issn = {0029-6538},
  abstract = {Blood pressure (BP) measurements are frequently obtained in infants and children. Although we think of this as a routine, easily obtained measurement, there are many factors that impact the accuracy of the value obtained. Using the correct cuff size, position of the child, speed of cuff inflation and deflation, anxiety level of the child, as well as the type of equipment used all impact the measurement. The method and equipment used may vary greatly with the setting in which the measurement is obtained. Commonly used methods and equipment include auscultation with an aneroid manometer, automated measurement using an oscillometric device, use of a Doppler device, and palpation for systolic pressure. With so many variables, it is easy to see how the values obtained for a single child can vary greatly. Because health care providers make treatment decisions based on BP values, it is clear that using correct technique and equipment is essential in order to provide accurate information for those treatment decisions.

One health trend in children which emphasizes the importance of accurate BP measurement is childhood obesity. Childhood obesity is associated with an array of risk factors including cardiovascular disease and hypertension.' Childhood obesity is on the rise due to changes in lifestyle behavior and nutrition. Today's children are rarely running and playing outdoors; instead they are frequently found lounging indoors watching television, playing video games and browsing the internet.\^ In addition, the convenience of fast food leads to a higher caloric intake with poorer diet quality. This combination of caloric intake that exceeds total energy expenditure along with poor quality food choices leads to excessive weight gain over time.'},
  timestamp = {2017-02-16T00:30:39Z},
  journaltitle = {Nursing News},
  author = {Briening, Eileen and Lebet, Ruth},
  date = {2012},
  pages = {15--15},
  keywords = {Blood Pressure Determination -- Methods,child,Child; Preschool,infant,Obesity -- Epidemiology,Pediatric Nursing},
  groups = {deduplicated search reults}
}

@inproceedings{b._r._mohan_simulating_2015-1,
  title = {Simulating Consequences of Smoking with {{Augmented Reality}}},
  doi = {10.1109/ICACCI.2015.7275728},
  abstract = {Visualization in an educational context provides the learner with visual means of information. Conceptualizing certain circumstances such as consequences of smoking can be done more effectively with the help of the technology, Augmented Reality (AR). It is a new methodology for effective learning. This paper proposes an approach on how AR based on Marker Technology simulates the harmful effects of smoking and its consequences using Unity 3D game engine. The study also illustrates the impact of AR technology on students for better learning.},
  eventtitle = {2015 International Conference on Advances in Computing, Communications and Informatics (ICACCI)},
  timestamp = {2017-02-16T00:31:14Z},
  author = {B. R. Mohan and K. Bijlani and R. Jayakrishnan},
  date = {-0010/2015-08-13},
  pages = {919--924},
  keywords = {Augmented reality,biomedical education,computer aided instruction,Databases,data visualisation,Education,educational context,effective learning,Games,Lungs,Marker Technology,medical computing,smoking consequence simulation,smoking harmful effects,Three-dimensional displays,Unity 3D game engine,visualization},
  groups = {deduplicated search reults}
}

@article{broadbent_effect_2014-1,
  title = {The Effect of the {{Nintendo Wii Fit}} on Exercise Capacity and Gait in an Elderly Woman with {{CREST}} Syndrome...Including Commentary by {{BS Shaw}}},
  volume = {21},
  issn = {1741-1645},
  abstract = {Background/Purpose: Physical deconditioning and impaired balance and gait are common barriers to exercise in frail older adults. This case report describes the efficacy of Nintendo Wii Fit exercises in improving functional capacity, exercise tolerance, strength and balance in an elderly woman with CREST syndrome and multiple chronic conditions. Case description: A sedentary 77-year-old woman with: scleroderma (CREST syndrome) and secondary Sjögren's syndrome; pulmonary hypertension; coronary artery disease; interstitial lung disease; and tremor. The patient could ambulate with a cane and had a high risk of falling. Methods: The participant completed three 30-minute sessions of Wii Fit exercises per week for 12 weeks. The exercises included step aerobics, marching and interactive games to develop balance, weight transfer and upper and lower body strength. Results: Substantial improvements were seen in the following: 6-minute walk test (6MWT) (100\%); Timed Up and Go (TUG) (5.3\%); 30-second sit to stand (25\%); hand grip strength (right 21\%; left 8.6\%); ankle plantarflexion (right 16.7\%; left 33.3\%) and dorsiflexion (right 125\%; left 88.9\%), Tinetti Balance and Gait Assessment (balance score 35.5\%; falls efficacy scale score 21.4\%); resting systolic blood pressure (5.1\%); and oxygen saturation (3.3\%). The average movement of centre of pressure decreased post-intervention, but average velocity increased. Conclusions: Specific Wii Fit games may improve health, exercise capacity, mobility, balance and fall risk in older adults affected with CREST and associated severe cardiopulmonary symptoms},
  timestamp = {2017-02-16T00:30:39Z},
  journaltitle = {International Journal of Therapy \& Rehabilitation},
  author = {Broadbent, Suzanne and Crowley-McHattan, Zachary and Shi, Zhou},
  date = {2014},
  pages = {539--546},
  keywords = {Aerobic Exercises,aged,blood pressure,comorbidity,CREST Syndrome -- Rehabilitation,exercise tolerance,Exergames,Female,Gait,heart rate,Muscle Strengthening,Treatment Outcomes},
  groups = {deduplicated search reults}
}

@article{brochu_video_2015-1,
  title = {Video Games for Positive Expiratory Pressure ({{PEP}}) Therapy in Children with Cystic Fibrosis: {{A}} Pilot Study},
  volume = {14},
  issn = {1569-1993},
  doi = {10.1016/S1569-1993(15)30030-8},
  abstract = {Background: Adherence to respiratory physiotherapy is a major challenge in children with cystic fibrosis (CF). Video games have shown promising results in improving adherence to treatment in chronic diseases. However, the feasibility of adapting video games to positive expiratory pressure (PEP) therapy in CF has not been explored. Hypothesis: Therapeutic games can be adapted to PEP therapy. Methods: In collaboration with students in the game design program of University of Montreal, we developed and adapted 3 video games to the parameters of PEP therapy (6 series of 15 respirations). The PARI's PEP STM device was connected to a computer by a pressure sensor. Ten children (5 girls, 5 boys) between the age of 8 and 10 tested the video games on one occasion during PEP therapy under the supervision of the physical therapist of the CHU Sainte-Justine CF clinic. Questionnaires were completed before and after the trial by all participants which consisted of their overall evaluation of the games, their interest in pursuing the video games at home and whether they believe the games may improve adherence to PEP therapy. Results: The PARI's PEP STM device was successfully connected to a computer and all PEP parameters were monitored adequately. Nine children (9/10) were very interested in pursuing the video games while doing their PEP therapy at home. All of them thought that the games were well adapted to the PEP therapy and that it may improve their adherence to the treatment. Conclusion: Video games can be adapted to PEP therapy. A second study is currently being planned to investigate whether video games may improve adherence to respiratory physiotherapy in children with CF.},
  timestamp = {2017-02-16T00:30:39Z},
  journaltitle = {J. Cyst. Fibros.},
  author = {Brochu, A. and Marcotte, J. É and Marquis, N. and Laberge, S. and Duguay, D. and Nataf, P. and Gervais, Y. and Balli, F. and Nguyen, T. T. D.},
  date = {2015},
  pages = {S9},
  keywords = {boy,breathing exercise,child,chronic disease,computer,Cystic fibrosis,devices,European,Female,girl,hospital,human,hypothesis,Male,parameters,Patient compliance,Physiotherapist,pilot study,questionnaire,recreation,sensor,student,therapy,university},
  groups = {deduplicated search reults}
}

@article{brodmann_acute_2015-1,
  title = {Acute Wiiitis Representing as Thrombosis of the Inferior Vena Cava and Left Pelvic Veins},
  volume = {30},
  doi = {10.1177/0268355514530278},
  abstract = {Deep venous thrombosis as a result of venous wall injury provoked by trauma is a common finding. It often occurs in patients with sportive overstraining, caused by over fatigue of the body structures. In 2007, the entity of “acute wiiitis” was first described in a letter to the New England Journal of Medicine. Acute wiiitis sums up all affections, mainly skeletal and muscle affections, provoked by playing Nintendo Wii, a very common and loved video-game system. Deep venous thrombosis as a consequence of Nintendo Wii has not been described so far. We present a patient with a massive free floating thrombus of the left pelvic veins originating from the gluteal veins and reaching into the inferior vena cava after playing Nintendo Wii. © 2014, © The Author(s) 2014.},
  timestamp = {2017-02-16T00:30:39Z},
  journaltitle = {Phlebology},
  author = {Brodmann, M. and Gary, T. and Hafner, F. and Eller, P. and Deutschmann, H. and Pilger, E. and Seinost, G.},
  date = {2015},
  pages = {486--488},
  keywords = {Acute wiitis,Adult,article,case report,computer assisted tomography,contrast enhancement,D dimer,deep venous thrombosis,echography,Female,heparin,human,inferior cava vein,leg swelling,lung embolism,medical history,Nintendo Wii,phlebography,priority journal,thrombectomy,trauma,vein thrombosis,young adult},
  groups = {deduplicated search reults}
}

@article{brogan_dental_2007,
  title = {The Dental Professional, Patient Education, and Childhood Obesity},
  volume = {16},
  issn = {1072-7965},
  abstract = {Regardless of cause--sedentary lifestyle, excessive food intake, video games, television, or the loss of the family meal--childhood obesity is on the rise. Since the 1970s, obesity has more than doubled in 2- to 5- and 12- to 19-year-olds and tripled in 6- to 11-year-olds.' This healthcare crisis has had devastating effects. Children now live with diseases that previously were considered adult conditions: high blood pressure, cardiovascular disease, high cholesterol, diabetes, sleep apnea, and even stroke. This national health problem has become so severe that the Surgeon General believes that future obesity-related healthcare costs as well as morbidity and mortality rates may exceed those associated with cigarette smoking.},
  timestamp = {2017-02-16T00:30:39Z},
  journaltitle = {Journal of Practical Hygiene},
  author = {Brogan, D.},
  date = {2007},
  pages = {23--24},
  keywords = {child,Pediatric Obesity -- Complications,Pediatric Obesity -- Epidemiology,Public Health -- United States,United States},
  groups = {deduplicated search reults}
}

@inproceedings{brown_enhancing_2016-1,
  title = {Enhancing {{Combat Medic}} Training with {{3D}} Virtual Environments},
  doi = {10.1109/SeGAH.2016.7586266},
  abstract = {Mannequin training is a key component of combat medic training, but availability of such training can be limited. Virtual environments can provide a risk-free setting to teach, practice, and reinforce triage and treatment skills without a need for an instructor presence. This paper discusses the Combat Medic application, geared towards US Army MOS 68W combat medics, focusing on step-by-step training for addressing the top three causes of preventable deaths on the modern battlefield (hemorrhage, airway management, and tension pneumothorax). The application is designed to virtually replicate a traditional simulation experience without the need for instructor driven physiological responses and allowing a wide range of training modalities: self-directed individual training, instructor-directed individual training (remote or onsite), self-directed group training (remote or onsite), instructor-directed group training (remote or onsite), along with instructor review of game sessions. © 2016 IEEE.},
  eventtitle = {2016 IEEE International Conference on Serious Games and Applications for Health, SeGAH 2016},
  timestamp = {2017-02-16T00:30:39Z},
  author = {Brown, R. and McIlwain, S. and Willson, B. and Hackett, M.},
  date = {2016},
  keywords = {3D,68W,BioGears,combat medic,games-based training,immersive,instructor-led,physiology model,real-time physiology,self-directed,simulation,Training,virtual,VR training},
  groups = {deduplicated search reults}
}

@article{brown-johnson_development_2015-1,
  title = {Development and Usability Evaluation of the {{mHealth Tool}} for {{Lung Cancer}} ({{mHealth TLC}}): {{A}} Virtual World Health Game for Lung Cancer Patients},
  volume = {98},
  doi = {10.1016/j.pec.2014.12.006},
  abstract = {Objective: To test the feasibility and usability of mHealth TLC, an interactive, immersive 3-dimensional iPad health game that coaches lung cancer patients toward assertive communication strategies during first-person virtual clinics visits. Method: We observed players and conducted semi-structured interviews. Research questions focused on scenario believability, the impact of technical issues, transparency of game goals, and potential of mHealth TLC to decrease lung cancer stigma (LCS) and improve patient-clinician communication. Results: Eight users confirmed mHealth TLC to be: (1) believable, (2) clinic-appropriate, and (3) helpful in support of informed healthcare consumers. Concerns were expressed about emotionally charged content and plans to use mHealth TLC in clinic settings as opposed to at home. Conclusions: Although the dialog and interactions addressed emotionally charged issues, players were able to engage, learn, and benefit from role-play in a virtual world. Health games have the potential to improve patient-clinician communication, and mHealth TLC specifically may decrease LCS, and promote optimal self-management. Practice implications: Process reflection revealed the need for health games to be created by experienced game developers in collaboration with health care experts. To prepare for this best practice, research institutions and game developers interested in health games should proactively seek out networking and collaboration opportunities. © 2015 Elsevier Ireland Ltd.},
  timestamp = {2017-02-16T00:30:39Z},
  journaltitle = {Patient Education and Counseling},
  author = {Brown-Johnson, C. G. and Berrean, B. and Cataldo, J. K.},
  date = {2015},
  pages = {506--511},
  keywords = {Health games,lung cancer,Stigma,Usability,Validation,Virtual worlds},
  groups = {deduplicated search reults}
}

@article{bruce_combined_2001-1,
  title = {Combined {{CT}} Venography and Pulmonary Angiography: {{How}} Much Venous Enhancement Is Routinely Obtained?},
  volume = {176},
  issn = {0361-803X},
  abstract = {OBJECTIVE. Combined CT venography and helical pulmonary angiogaphy is a new diagnostic test that permits radiologists to check both the pulmonary arteries for embolism and the deep veins of the abdomen, pelvis, and legs for thrombosis in a single examination. The purpose of this study was to determine the degree of venous enhancement routinely obtained using this combined CT examination. MATERIALS AND METHODS. We identified all patients at a single institution who, during a 29-month period, had symptoms suggestive of pulmonary embolism and who underwent CT venography and helical pulmonary angiography. The examinations were performed after the patients received a rapid (3-5 mL/sec) TV injection of 150 mt of nonionic contrast medium (240 mg I/mL), CT venography: of the abdomen, pelvis, and lower extremities was performed as follows: Beginning 3 min after the start of contrast medium infusion for helical CT pulmonary angiography, 1-cm axial images obtained at 5-cm intervals were acquired from an area ranging from the diaphragm to the calves, Patients who had evidence of deep venous thrombosis on CT scans were excluded from further analysis. The venous portions of the remaining 429 examinations were retrospectively reviewed at a CT console or workstation by one of two radiologists, and Hounsfield unit measurements were recorded from the inferior vena cava as well as from the right and left external or internal iliac, common femoral, superficial femoral. and popliteal veins. A single Hounsfield unit measurement was obtained from the center of each vessel using a region of interest that was approximately half the diameter of the vessel. Mean Hounsfield unit measurements were then calculated for these venous stations. RESULTS. Mean Hounsfield unit measurements at the inferior venn cava and at the right and left external or internal iliac veins were 97, 95, and 95 H, respectively. R lean measurements at the common femoral veins were 95 H fur both the right and left; the mean measurements at the superficial femoral veins were 91 H for both the right and left, and those at the popliteal veins were 97 H for the right and 94 H for the left. CONCLUSION. CT venography of the abdomen, pelvis, and lower extremities begun 3 min after the start of contrast medium infusion for helical CT pulmonary angiography routinely produced high mean levels of venous enhancement.},
  timestamp = {2017-02-16T00:30:39Z},
  journaltitle = {American Journal of Roentgenology},
  author = {Bruce, D. and Loud, P. A. and Klippenstein, D. L. and Grossman, Z. D. and Katz, D. S.},
  date = {2001-05},
  pages = {1281--1285},
  groups = {deduplicated search reults}
}

@article{bussey-smith_systematic_2007-1,
  title = {A Systematic Review of Randomized Control Trials Evaluating the Effectiveness of Interactive Computerized Asthma Patient Education Programs},
  volume = {98},
  abstract = {Background: Educating patients with asthma about the pathophysiology and treatment of their disease is recommended. In recent years, several computer programs have been developed to provide this education. These programs take advantage of the population's increasing skill with computers and the growth of the Internet as a source of health care information. Objective: To evaluate the effectiveness of published interactive computerized asthma patient education programs (CAPEPs) that have been subjected to randomized controlled trials (RCTs). Data Sources: The PubMed, ERIC, CINAHL, Psychinfo, and Clinicaltrials.gov databases were searched (through October 3, 2005) using the following terms: asthma, patient, education, interactive, and computer. Study Selection: RCTs in English that evaluated the effect of an interactive CAPEP on the following primary end points were included in the study: hospitalizations, acute care visits, rescue inhaler use, or lung function. Secondary end points included asthma knowledge and symptoms. Trials were screened by title and abstract before full text review. Two independent investigators used a standardized data extraction form to identify the articles chosen for full review. Results: Nine of 406 citations met inclusion criteria. Four CAPEPs were computer games, 7 only studied children, and 4 focused on urban populations. One study each showed that the intervention reduced the number of hospitalizations, acute care visits, or rescue inhaler use. Two studies reported lung function improvements. Four studies showed improvement in asthma knowledge, and 5 studies reported improvements in symptoms. Conclusions: Although interactive CAPEPs may improve patient asthma knowledge and symptoms, their effect on objective clinical outcomes is less consistent.},
  timestamp = {2017-02-16T00:30:39Z},
  journaltitle = {Annals of Allergy, Asthma and Immunology},
  author = {Bussey-Smith, K. L. and Rossen, R. D.},
  date = {2007},
  pages = {507--516},
  keywords = {adolescence,adolescent,Adult,aged,asthma,Asthma -- Physiopathology,Asthma/physiopathology/ prevention & control,Asthma -- Prevention and Control,child,Child; Preschool,Cinahl,clinical trial,Clinical Trials,Computer Assisted Instruction,Computer-Assisted Instruction/ methods,computer program,Computers,Computers and Computerization,consultation,controlled clinical trial,controlled study,cost control,disease severity,Female,health care cost,hospitalization,human,Humans,inhaler,Internet,knowledge,Lung function,Male,Medline,meta analysis,Middle Age,Middle Aged,outcome assessment,patient education,Patient Education as Topic/ methods,Patient Education -- Methods,priority journal,PsycINFO,randomized controlled trial,Randomized Controlled Trials as Topic,Review,Self Care,Software,Systematic review},
  groups = {deduplicated search reults}
}

@article{calvo-lerma_innovative_2016-1,
  title = {An Innovative Approach for the Self-Management of Cystic Fibrosis Patients in {{Europe}}: {{Development}}, Validation and Implementation of a New Ehealth Tool: {{The MyCyFAPP}} Project},
  volume = {63},
  issn = {1536-4801},
  abstract = {An accurate pancreatic enzyme replacement therapy (PERT) and close nutritional monitoring to achieve optimal nutritional status are the main pillars for the treatment of children with cystic fibrosis (CF) and may result in a better disease prognosis. Currently, there is a lack of evidence-based methods to adjust PERT dosing and no practical tools or resources are available to promote nutritional recommendations and guidance for patients to follow a balanced and adapted diet. The MyCyFAPP Project (www.mycyfapp.eu) addresses this challenge through the development of a new mobile APP to empower patients and their families to self-manage these aspects of their day-to-day treatment, to guarantee patient adherence and to obtain the most optimal outcomes from the nutritional intervention. This app will allow an easy intercommunication between patients and health professionals and real-time follow-up and monitoring of patients' progress. The main tailored and evidence-based features that are being developed as part of the new app are the following: 1) a nutritional recommendation guideline for the patient that is based on current national nutritional imbalances, as identified through an elaborate survey on dietary habits in five European countries; 2) an in vitro digestion model to study nutrient behaviour under CF gastrointestinal conditions; 3) a mathematical predictive algorithm to estimate the individual optimal dose of enzymes for each meal, identified by an in vitro digestion model to study nutrient digestion under CF gastrointestinal conditions; 4) various educational games and interactive resources to promote the patients' knowledge and empowerment. In order to make the new eHealth tool a success, we have set up an international multidisciplinary consortium, in which different and complementary areas of knowledge have joined, including nutrition, gastroenterology, food science and engineering, psychology, eHealth software development and serious games' design. Furthermore, end-users (i.e., patients and health professionals) have been constantly involved into the developmental process, to ensure the integration of the ICT tool into the regular CF therapy and a real added value of the product as a prerequisite of its usage. The implementation of the app as a key decision support system aims to accomplish the ultimate goals of the project: improved health status and quality of life, as well as economic savings both for national health systems and for the patients' families.},
  timestamp = {2017-02-16T00:30:39Z},
  journaltitle = {Journal of Pediatric Gastroenterology and Nutrition},
  author = {Calvo-Lerma, J. and Martínez-Jiménez, C. P. and Lázaro-Ramos, J. P. and Andrés Grau, A. M. and Crespo-Escobar, P. and Stav, E. and Schauber, C. and Pannese, L. and Suárez, L. and Hulst, J. and Colombo, C. and Barreto, C. and De Boeck, C. and Ribes-Koninckx, C.},
  date = {2016},
  pages = {S270},
  keywords = {behavior,computer program,consensus development,controlled study,Cystic fibrosis,decision support system,disease model,empowerment,enzymatic degradation,Europe,family study,follow up,gastroenterology,gastrointestinal tract,habit,health status,human,instrument validation,in vitro study,Monitoring,nutrient,nutritional science,public health,Quality of life,Self Care,Telehealth,validation process},
  groups = {deduplicated search reults}
}

@article{caputo_[diet_2012-1,
  title = {[Diet and lifesyle of a cohort of primary school children]},
  volume = {34},
  issn = {0391-5387 (Print) 0391-5387 (Linking)},
  doi = {10.4081/pmc.2012.65},
  abstract = {INTRODUCTION: The obesity is the disease of the new millennium, because it affects about 300 million people in the world, and especially it has a high prevalence in children. Obesity is a significant risk factor for cardiovascular disease, diabetes mellitus type II, hypertension, problems of adaptation and relationship with other, lower self-esteem and depression. AIMS: The objective of our study is to identify children at risk of overweight/obesity in order to primary prevention. We have organized meetings with children, families and school's members where we discussed the results of our investigation about the importance of healthy diet and lifestyle. PATIENTS-METHODS: The study was carried out on 545 children (282F, 263M), age 6.-10 years, of two primary schools in Catanzaro, from 2008 to 2010. The valuation parameters were: gender, age, weight, height, blood pressure and waist circumference. To children were also administered a questionnaire about dietary habits and lifestyle. STATISTICAL ANALYSIS: Fisher's test. RESULTS: We had that 62\% of children was normal weight, 27\% overweight, 11\% obese. A particularly relevant datum is that the percentage of overweight-obese boys of 8 and 9 years old was higher (56\%) than that of normal weight. We found cases of hypertension only in obese children. 98\% of obese, 80\% of overweight and 24\% of normal weight children had a high waist circumference. We did not find differences in food quality among normal weight and overweight/obese children. Instead, we found significant differences in behavior between children: 90\% of obese, 64\% of overweight and 53\% of normal weight children passed more than 2 hours in the afternoon watching television, playing computer and video games. 70\% of normal weight, 82\% of overweight and 95\% of obese children practiced physical activity. DISCUSSION/CONCLUSION: Our study shows a alarming fact about the increase of the obesity in children. In particular the most important problem is that this condition could predispose to cardio-metabolic, endocrine, respiratory, musculoskeletal and psychological consequence. So it is important that everybody who lives with children, especially parents and school's members, educates children to have healthy lifestyles. These attentions may slow the worryng epidemic of obesity.},
  timestamp = {2017-02-16T00:30:39Z},
  langid = {italian},
  journaltitle = {Pediatr Med Chir},
  author = {Caputo, E. and Talarico, V. and Mattace, F. and Giancotti, L. and Anastasio, E. and Baserga, M.},
  year = {Mar-Apr 2012},
  pages = {84--8},
  keywords = {child,diet,Female,Humans,Life Style,Male,Obesity/epidemiology,Overweight/epidemiology},
  groups = {deduplicated search reults}
}

@article{carbonera_physiological_2016-1,
  title = {Physiological Responses during Exercise with Video Games in Patients with Cystic Fibrosis: {{A}} Systematic Review},
  volume = {119},
  issn = {1532-3064 (Electronic) 0954-6111 (Linking)},
  doi = {10.1016/j.rmed.2016.08.011},
  abstract = {BACKGROUND: Interactive video games are recently being used as an exercise tool in cystic fibrosis (CF). This study aimed to assess the literature describing whether video games generate a physiological response similar to the exercise intensity needed for training in CF. METHODS: An online search in PubMed, Embase, Cochrane, SciELO, LILACS and PEDro databases was conducted and original studies describing physiological responses of the use of video games as exercise in CF were included. RESULTS: In four, out of five studies, the heart rate achieved during video games was within the standards recommended for training (60-80\%). Two studies assessed VO2 and showed higher levels compared to the six-minute walk test. No desaturation was reported. Most games were classified as moderate intensity. Only one study used a maximum exercise test as comparator. CONCLUSION: Interactive video games generate a heart rate response similar to the intensity required for training in CF patients.},
  timestamp = {2017-02-16T00:30:40Z},
  langid = {english},
  journaltitle = {Resp. {M}ed.},
  author = {Carbonera, R. P. and Vendrusculo, F. M. and Donadio, M. V.},
  date = {2016-10},
  pages = {63--69},
  keywords = {bicycle ergometry,Cochrane Library,Cystic fibrosis,dyspnea,Embase,Energy expenditure,Exercise,exercise test,fatigue,heart rate,human,Interactive video game,Medline,oxygen consumption,oxygen saturation,PEDro,Physical exercise,priority journal,Review,six minute walk test,Systematic review,treadmill exercise,Video game,Video games},
  groups = {deduplicated search reults}
}

@article{carmon_presidential_2002,
  title = {Presidential Address. 95th Annual {{GNA}} Convention, {{Augusta}}, {{GA}}: Proud to Be a Nurse: Even in Todays Crisis},
  volume = {62},
  issn = {0016-8335},
  abstract = {[...]
In closing I would like to read a short essay that Paticia Hellem, RN (graduate student) wrote on a "Day in the Life of a Nurse."
"I catch a glimpse of myself in the entry way mirror. I have returned home looking worse for wear. BandAids on my fingers cover the cracking skin on a couple of knuckles from so many washings. My make-up I know is long gone. I lost that when I cried along with nervous frightened parents as they gave consent for their only son to have surgery to repair the delicate blood vessels in his neck after a bicycle accident. My hair has long been past the style it had when I left the house; I pulled at it in frustration far too often today. The scrubs that I now have on are two sizes too largeI had to change because a little girl I was taking care of missed the emesis basin. As I tell my husband about the adventures of my day, I take a seat in the closest chair and remove my shoes. My feet ache from being on them for hours, using them to do whatever the moment required. From all the walking and running to the standing and bouncing while holding a small baby to give a distressed mother a much needed break. After describing the events of my day, Eric squeezes my hand and says, "I'm sorry you had such a bad day" Reaching for the Advil to stop the pounding in my head that started during my last couple hours of my shift, I turn to my husband and smile. "Even though I have been mentally, physically and emotionally challenged, my day was great! In addition to all of the trials, I got to laugh, play with the kids, watch TV, play video games, sing - and dance, calm fears, stop the tears and make a child smile and form intimate bonds with patients and their families. But most of all, this, makes all of the difficulties of the day worth it," I say as I show him a picture given to me by my seven year old patient. Scrawled across the top in big childish writing were the words "To nurse Patty Thank-you for taking care of me. Love, Megan." "Now excuse me, I really have to use the restroom and then get something to eat. The toast I had for breakfast is wearing very thin.""
I know most of you can relate to this nurse's experiences. These are times of shortages but at the same time much attention is placed on nursing and nurses. We must take the opportunity to promote nursing. Be proud to be a nurse and give nursing a voice.},
  timestamp = {2017-02-16T00:30:40Z},
  journaltitle = {Georgia Nursing},
  author = {Carmon, M.},
  date = {2002},
  pages = {1--6},
  keywords = {Nursing as a Profession,Nursing Shortage},
  groups = {deduplicated search reults}
}

@article{carrera_initial_2015,
  title = {Initial Results of Robotic Esophagectomy for Esophageal Cancer},
  volume = {93},
  issn = {0009-739X},
  doi = {10.1016/j.ciresp.2015.01.002},
  abstract = {Introduction: There is scant experience with robot-assisted esophagectomy in cases of esophageal and gastro-esophageal junction cancer. Our aim is to report our current experience. Patients and methods: Observational cohort study of the first 32 patients who underwent minimally invasive esophagectomy for esophageal cancer from September 2011 to June 2014. The gastric tube was created laparoscopically. In the thoracic field, a robot-assisted thoracoscopic approach was performed in the prone position with intrathoracic robotic hand-sewn anastomosis. Patient and tumour characteristics, surgical technique, short-term outcomes (morbidity and mortality) and oncological results (radicality and number of removed nodes) were evaluated. Results: Thirty-two patients, with a mean age of 58 years (34-74) were treated by a totally minimally invasive esophagectomy: robotic laparoscopy and thoracoscopy (11 McKeown and 21 Ivor-Lewis). Twenty-nine received neoadjuvant chemoradiotherapy. There were no conversions to open surgery. Console time was 218 minutes (190-285). Blood loss was 170 ml (40-255). One patient died from cardiac disease. Nine patients had a major complication (Dindo-Clavien grade II or higher). There was no case of respiratory complication or recurrent laryngeal nerve palsy. Five patients had intrathoracic fistula, 4 radiological and one clinical. Three had chylothorax, 2 cervical fistula and one gastric tube necrosis. The median hospital stay was 12 days (8-50). All the resections were R0 and the median of removed lymph nodes was 16 (2-23). Conclusions: Our results suggest that minimally invasive esophagectomy with robot-assisted thoracoscopy is safe and achieves oncological standards. (C) 2014 AEC. Published by Elsevier Espana, S.L.U. All rights reserved.},
  timestamp = {2017-02-16T00:30:40Z},
  journaltitle = {Cirugia Espanola},
  author = {Carrera, M. S. T. and Fernandez-Diaz, M. J. and Rodriguez-Sanjuan, J. C. and Manuel-Palazuelos, J. C. and Garcia, E. M. D. and Gomez-Fleitas, M.},
  year = {Jun-Jul 2015},
  pages = {396--402},
  groups = {deduplicated search reults}
}

@article{carroll_heart_1987-2,
  title = {Heart Rate and Oxygen Consumption during Mental Arithmetic, a Video Game, and Graded Static Exercise},
  volume = {24},
  abstract = {Heart rate, oxygen consumption, and respiratory activity were recorded while 18 young male subjects performed a stressful mental arithmetic task and played a video game. Measurements were also taken while subjects undertook a graded static leg lifting exercise. Physiological activity increased as an orderly function of exercise workload. For each subject, heart rate was plotted against oxygen consumption over the various exercise loads. Knowing oxygen consumption during the psychological tasks, these regression equations allowed the prediction of heart rate, and thus the complication of 'additional' heart rate as the difference between actual and predicted heart rate. Overall predicted heart rate values were significantly less than the values actually recorded during the psychological tasks. However, whereas mental arithmetic was associated with 'additional' heart rates of the same order as those observed in earlier research using graded dynamic exercise, the video game elicited decidedly less 'additional' heart rate in the present case. The explanation for this lay in the regression lines; static exercise was characterized by heart rate-oxygen consumption regressions which were much steeper in terms of slope, as well as somewhat lower in terms of intercept, than those observed with graded dynamic exercise.},
  timestamp = {2017-02-16T00:30:40Z},
  journaltitle = {Psychophysiology},
  author = {Carroll, D. and Turner, J. R. and Rogers, S.},
  date = {1987},
  pages = {112--118},
  keywords = {arithmetic,central nervous system,Heart,heart rate,human,human experiment,leg exercise,mental load,muscle,muscle isometric contraction,normal human,oxygen consumption,priority journal,static effort},
  groups = {deduplicated search reults}
}

@article{casas_performance_2005-1,
  title = {Performance and Reliability of the {{CPB}}/{{ECMO}} Initiative Forward Lines Casualty Management System},
  volume = {51},
  issn = {1058-2916},
  doi = {10.1097/01.mat.0000182472.63808.b9},
  abstract = {The Cleveland Clinic Foundation CPB/ECMO Initiative Forward Casualty Management System is an economical, compact, transportable, disposable system designed to permit a rapid expansion of trauma management services requiring cardiopulmonary bypass (CPB) or extracorporeal membrane oxygenation (ECMO) pulmonary support. The system, composed of a rotary blood pump, a pump motor driver, and an electronic control console as the blood pumping subsystem, also includes commonly used compatible commercial oxygenators, venous reservoirs, and cannulae. In vitro durability testing accumulated over 100 hours without failure. In vivo reliability was tested in 10 calves under general anesthesia during 6 hours of CPB and ECMO under full heparinization at nominal operating conditions of 4-5 l/min and 2-4 l/min blood flow respectively, and mean arterial pressures between 65 and 100 mm Hg. A mean time to failure of 57 hours was reached during the animal series. Results of these test series demonstrated that this system has the capability to reliably operate during a 6-hour conventional CPB or ECMO procedure, while providing flexibility and ease of use for the operator.},
  timestamp = {2017-02-16T00:30:40Z},
  journaltitle = {Asaio Journal},
  author = {Casas, F. and Reeves, A. and Dudzinski, D. and Weber, S. and Lorenz, M. and Akiyama, M. and Kamohara, K. and Kopcak, M. and Ootaki, Y. and Zahr, F. and Sinkewich, M. and Foster, R. and Fukamachi, K. and Smith, W. A.},
  year = {Nov-Dec 2005},
  pages = {681--685},
  groups = {deduplicated search reults}
}

@article{casimirahn_clinical_1995-1,
  title = {{{CLINICAL USE OF THE HEMOPUMP CARDIAC ASSIST SYSTEM FOR CIRCULATORY SUPPORT}}},
  volume = {59},
  issn = {0003-4975},
  doi = {10.1016/0003-4975(94)00901-i},
  abstract = {We have used the Hemopump in 15 patients in whom weaning from cardiopulmonary bypass was unsuccessful. The median time for the patients having the device on was 1.6 days postoperatively. They spent an average of 6 days in the intensive care unit and had a total hospital stay of about 17 days. Nine of 15 patients (60\%) survived and were able to leave the hospital. There were some reversible decreases in kidney function in all patients, but none of them needed hemodialysis. Coronary artery bypass grafting supported by the Hemopump instead of cardiopulmonary bypass and with the use of a short-acting beta-blocker, esmolol, was carried out successfully in 12 patients. In this method the blood is oxygenated by the patient's lungs and the heart is perfused with its own warm blood. The Hemopump supports the circulation and if the patient needs circulatory support after the operation, a left ventricular assist device is already in place. There were no device-related complications apart from two initial cable fractures. The Hemopump fits well in the intensive care unit environment; it is silent, and the management of the console is easily learned. The Hemopump has shown to be an effective and safe tool for unloading the left ventricle while maintaining multiorgan perfusion. There are several potential applications for surgeons and cardiologists.},
  timestamp = {2017-02-16T00:30:40Z},
  journaltitle = {Annals of Thoracic Surgery},
  author = {Casimirahn, H. and Lonn, U. and Peterzen, B.},
  date = {1995-02},
  pages = {S39--S45},
  groups = {deduplicated search reults}
}

@article{cataldo_virtual_2013,
  title = {Virtual Health Game to Mitigate Lung Cancer Stigma and Improve Self-Management},
  volume = {46},
  issn = {0160-1652},
  abstract = {This abstract was unavailable. The following is an abstract of an author's subsequent publication:

"OBJECTIVE: To test the feasibility and usability of mHealth TLC, an interactive, immersive 3-dimensional iPad health game that coaches lung cancer patients toward assertive communication strategies during first-person virtual clinics visits. METHOD: We observed players and conducted semi-structured interviews. Research questions focused on scenario believability, the impact of technical issues, transparency of game goals, and potential of mHealth TLC to decrease lung cancer stigma (LCS) and improve patient–clinician communication. RESULTS: Eight users confirmed mHealth TLC to be: (1) believable, (2) clinic-appropriate, and (3) helpful in support of informed healthcare consumers. Concerns were expressed about emotionally charged content and plans to use mHealth TLC in clinic settings as opposed to at home. CONCLUSIONS: Although the dialog and interactions addressed emotionally charged issues, players were able to engage, learn, and benefit from role-play in a virtual world. Health games have the potential to improve patient–clinician communication, and mHealth TLC specifically may decrease LCS, and promote optimal self-management. PRACTICE IMPLICATIONS: Process reflection revealed the need for health games to be created by experienced game developers in collaboration with health care experts. To prepare for this best practice, research institutions and game developers interested in health games should proactively seek out networking and collaboration opportunities."},
  timestamp = {2017-02-16T00:30:40Z},
  journaltitle = {Communicating Nursing Research},
  author = {Cataldo, Janine K.},
  date = {2013},
  pages = {597--597},
  keywords = {Audiorecording,data analysis software,human,Lung Neoplasms -- Psychosocial Factors,Open-Ended Questionnaires,Pilot Studies,Quality of life,Self Care,Semi-Structured Interview,Stigma,Video games,Virtual reality},
  groups = {deduplicated search reults}
}

@article{cataldo_mhealth_2013-1,
  title = {Mhealth Tool for Lung Cancer-Development and Demonstration},
  volume = {8},
  issn = {1556-0864},
  abstract = {Background: With the rise of technology in health care, the use of electronic or virtual games provides new possibilities for cost effective and individually tailored health care interventions. The advantages of virtual games are the ability and opportunity to incorporate ethnic and cultural diversity and sensitivity, access hard to reach populations, provide motivation and positive feedback for behavior change, and provide information for personalized cancer symptom management. Lung cancer is the leading cause of cancer death in both men and women and is associated with greater levels of psychological distress than any other cancer. Stigma has been found to have a major role in the distress and health outcomes of lung cancer patients. Lung cancer stigma (LCS) is based on the belief that one caused their own cancer (ie, smoking) and negatively impacts patient outcomes. Lung cancer patients report inadequate communication with physicians about important topics such as: symptom experience, prognosis, treatment preferences, practical and financial worries, spiritual concerns, and hospice care. Stigma is a factor that contributes to poor patient-clinician communication and inappropriate referrals. Although palliative care consultation is recommended throughout the trajectory of lung cancer, it is underutilized. Understanding factors that influence communication and referral decisions, such as stigma, can improve integration of symptom assessment and support and palliative care into lung cancer management. Currently there are no interventions to decrease LCS and improve lung cancer patient-clinician communication. The goal of this project was to develop, the mHealth TLC an interactive, immersive 3-dimensional iPad health game that allows individuals to experience first person virtual visits with their clinicians and to conduct initial usability testing. Methods: Because of the innovative nature of an immersive 3D game for lung cancer patients, iterative development/validation was used. Usability was assessed with participation satisfaction questionnaires and focus groups. Four areas were explored: believability and value; technical issues; transparency of goals; and game outcomes. Results: Positive usability results for the mHealth TLC included believable game narrative, minimal game experience interference, participant generation of game and intervention goals, and indications that mHealth TLC will be able to influence lung cancer patient outcomes. Conclusion: mHealth TLC can provide engagement and experiential learning by delivering important information about lung cancer and symptom management and by providing lung cancer patients the opportunity to practice a new communication strategy. (Figure Presented).},
  timestamp = {2017-02-16T00:30:41Z},
  journaltitle = {Journal of Thoracic Oncology},
  author = {Cataldo, J. K.},
  date = {2013},
  pages = {S716},
  keywords = {Behavior change,cancer mortality,cancer patient,consultation,cultural anthropology,distress syndrome,experiential learning,Female,Health,health care,hospice care,human,information processing,interpersonal communication,lung cancer,Male,Motivation,Narrative,neoplasm,palliative therapy,patient,patient worry,physician,population,positive feedback,prognosis,questionnaire,satisfaction,smoking,symptom assessment,technology,thin layer chromatography},
  groups = {deduplicated search reults}
}

@inproceedings{c._divilly_exploration_2013-1,
  title = {Exploration and Analysis of the Evolution of Strategies for {{Mancala}} Variants},
  isbn = {2325-4270},
  doi = {10.1109/CIG.2013.6633628},
  abstract = {This paper describes approaches to evolving strategies for Mancala variants. The results are compared and the robustness of both the strategies and heuristics across variants of Mancala is analysed. The aim of this research is to evaluate the performance of a collection of heuristics across a selection of Mancala games. The performance of the individual heuristics can be evaluated on games with varying rules regarding capture rules, varying number of pits per row and for different seeds per pit at the start of the game.},
  eventtitle = {2013 IEEE Conference on Computational Inteligence in Games (CIG)},
  timestamp = {2017-02-16T00:30:47Z},
  author = {C. Divilly and C. O' Riordan and S. Hill},
  date = {-0011/2013-08-13},
  pages = {1--7},
  keywords = {capture rules,Clocks,Complexity theory,Games,game theory,Genetic algorithms,Knowledge representation,Lungs,Mancala games,Mancala variants,pit number,Robustness,strategy evolution},
  groups = {deduplicated search reults}
}

@article{chalaye_respiratory_2009-1,
  title = {Respiratory Effects on Experimental Heat Pain and Cardiac Activity},
  volume = {10},
  doi = {10.1111/j.1526-4637.2009.00681.x},
  abstract = {Objective. Slow deep breathing has been proposed as an effective method to decrease pain. However, experimental studies conducted to validate this claim have not been carried out. Design. We measured thermal pain threshold and tolerance scores from 20 healthy adults during five different conditions, namely, during natural breathing (baseline), slow deep breathing (6 breaths/minute), rapid breathing (16 breaths/minute), distraction (video game), and heart rate (HR) biofeedback. We measured respiration (rate and depth) and HR variability from the electrocardiogram (ECG) output and analyzed the effects of respiration on pain and HR variability using time and frequency domain measures of the ECG. Results. Compared with baseline, thermal pain threshold was significantly higher during slow deep breathing (P = 0.002), HR biofeedback (P $<$ 0.001), and distraction (P = 0.006), whereas thermal pain tolerance was significantly higher during slow deep breathing (P = 0.003) and HR biofeedback (P $<$ 0.001). Compared with baseline, only slow deep breathing and HR biofeedback conditions had an effect on cardiac activity. These conditions increased the amplitude of vagal cardiac markers (peak-to-valley, P $<$ 0.001) as well as low frequency power (P $<$ 0.001). Conclusion. Slow deep breathing and HR biofeedback had analgesic effects and increased vagal cardiac activity. Distraction also produced analgesia; however, these effects were not accompanied by concomitant changes in cardiac activity. This suggests that the neurobiology underlying respiratory-induced analgesia and distraction are different. Clinical implications are discussed, as are the possible cardiorespiratory processes responsible for mediating breathing-induced analgesia. © American Academy of Pain Medicine.},
  timestamp = {2017-02-16T00:30:41Z},
  journaltitle = {Pain Medicine},
  author = {Chalaye, P. and Goffaux, P. and Lafrenaye, S. and Marchand, S.},
  date = {2009},
  pages = {1334--1340},
  keywords = {Acute pain,Adult,Analgesia/methods,analgesic activity,article,Attention/physiology,Biofeedback,Biofeedback; Psychology/methods/ physiology,breathing,breathing exercises,breathing rate,Complementary medicine,controlled study,electrocardiography,experimental test,feedback system,Female,Heart Conduction System/physiology,heart contraction,heart rate,Heart Rate/ physiology,heart rate variability,heat,heat tolerance,human,human experiment,Humans,Hyperalgesia/physiopathology/psychology/ therapy,Male,normal human,Pain,Pain management,Pain Measurement/methods,Pain/physiopathology/psychology,pain threshold,Pain Threshold/physiology/psychology,Photic Stimulation/methods,psychophysiology,Respiration,Respiratory Physiological Phenomena,thermal pain,treatment outcome,Vagal activity,Vagus Nerve/physiology,vagus nerve stimulation,young adult},
  groups = {deduplicated search reults}
}

@article{chang_altered_2015-2,
  title = {Altered Cardiorespiratory Coupling in Young Male Adults with Excessive Online Gaming},
  volume = {110},
  doi = {10.1016/j.biopsycho.2015.07.016},
  abstract = {Introduction: This study aimed to investigate changes in heart rate variability and cardiorespiratory coupling in male college students with problematic Internet use (PIU) excessive gaming type during action video game play to assess the relationship between PIU tendency and central autonomic regulation. Method: Electrocardiograms and respiration were simultaneously recorded from 22 male participants with excessive online gaming and 22 controls during action video game play. Sample entropy (SampEn) was computed to assess autonomic regularity, and cross-SampEn was calculated to quantify autonomic coordination. Results: During video game play, reduced cardiorespiratory coupling (CRC) was observed in individuals with PIU excessive gaming type compared with controls, implicating central autonomic dysregulation. The PIU tendency was associated with the severity of autonomic dysregulation. Conclusion: These findings indicate impaired CRC in PIU excessive gaming type, which may reflect alterations of central inhibitory control over autonomic responses to pleasurable online stimuli. © 2015 Elsevier B.V.},
  timestamp = {2017-02-16T00:30:41Z},
  journaltitle = {Biological Psychology},
  author = {Chang, J. S. and Kim, E. Y. and Jung, D. and Jeong, S. H. and Kim, Y. and Roh, M. S. and Ahn, Y. M. and Hahm, B. J.},
  date = {2015},
  pages = {159--166},
  keywords = {Autonomic regulation,Cardiorespiratory coupling,Excessive gaming,Problematic Internet use},
  groups = {deduplicated search reults}
}

@inproceedings{charikleia_exploring_2011-2,
  title = {Exploring the Benefits of Digital Interactive Games on People's Health},
  volume = {2011-January},
  abstract = {Information and Communication Technologies (ICT) have permeated in all areas of human activity. Digital games are a particular aspect of ICT, constantly evolving, becoming more attractive and as a result attracting the attention of more and more people. The new generation of digital interactive games, tends to affect people's physical activity. The most contemporary digital games that require movement and physical exercise and affect people's physical activity, are called exergames. Exergames combine exercise with the game and are a popular alternative solution of people's involvement with physical activities. Moreover they contribute to increased participation in exercise programs and can have a positive effect on improving and maintaining fitness and health. The instigative lifestyle that people follow, bad nutrition, stress and abstinence from exercise programs, has as a result the appearance of chronic diseases. Interactive games are used to enhance physical activity related to health, for the prevention of asthma, to change dietary habits and to prevent smoking. The purpose of this study was to investigate the impact of digital interactive games on people's physical and mental health. For this purpose an extensive search and record of relevant publications in recent years took place. The results of the study showed that digital interactive games had a positive effect on people's physical and mental health. Involvement with digital interactive games can contribute to weight reduction and fitness, aimed at improving health. Further digital interactive games can contribute to the adoption of positive attitudes towards exercise, resulting to people becoming motivated to participate in sport activities. Also stress and negative mood can be reduced and self-confidence and self-esteem can be improved.},
  eventtitle = {Proceedings of the European Conference on Games-based Learning},
  timestamp = {2017-02-16T00:30:41Z},
  author = {Charikleia, P. and Antoniou, P. and Batsiou, S. and Bebetsos, E. and Lymnioudis, A.},
  date = {2011},
  pages = {750--752},
  keywords = {Exercise,interactive games,mental health,Physical activities,Physical health},
  groups = {deduplicated search reults}
}

@article{charlier_serious_2016-1,
  title = {Serious Games for Improving Knowledge and Self-Management in Young People with Chronic Conditions: A Systematic Review and Meta-Analysis},
  volume = {23},
  issn = {1067-5027},
  doi = {10.1093/jamia/ocv100},
  abstract = {Objective To conduct a systematic review and meta-analysis of randomized controlled trials assessing the effectiveness of serious games in improving knowledge and/or self-management behaviors in young people with chronic conditions. Materials and Methods The authors searched the databases PubMed, Cochrane Library, Web of Sciences, and PsychINFO for articles published between January 1990 and January 2014. Reference lists were hand-searched to retrieve additional studies. Randomized controlled trials that compared a digital game with either standard education or no specific education in a population of children and/or adolescents with chronic conditions were included. Results The authors identified 9 studies in which the effectiveness of serious games in young people with chronic conditions was evaluated using a randomized controlled trials design. Six studies found a significant improvement of knowledge in the game group from pretest to posttest; 4 studies showed significantly better knowledge in the game group than in the control group after the intervention. Two studies reported significantly better self-management in the game group than in the control group after the intervention. Seven studies were included in the meta-analysis. For knowledge, pooled estimate of Hedges' gu was 0.361 (95\% confidence intervals, 0.098-0.624), demonstrating that serious games improve knowledge in patients. For self-management, pooled estimate of Hedges' gu was 0.310 (95\% confidence intervals, 0.122-0.497), showing that gaming improves self-management behaviors. Conclusions The authors' meta-analysis shows that educational video games can be effective in improving knowledge and self-management in young people with chronic conditions.},
  timestamp = {2017-02-16T00:30:41Z},
  journaltitle = {Journal of the American Medical Informatics Association},
  author = {Charlier, N. and Zupancic, N. and Fieuws, S. and Denhaerynck, K. and Zaman, B. and Moons, P.},
  date = {2016-01},
  pages = {230--239},
  keywords = {adolescence,adolescent,Asthma/therapy,Asthma -- Therapy,Chronic Disease/ therapy,Chronic Disease -- Therapy,Diabetes Mellitus/therapy,Diabetes Mellitus -- Therapy,human,Humans,meta analysis,Neoplasms/therapy,Neoplasms -- Therapy,Patient Education as Topic/ methods,Patient Education -- Methods,Self Care,Video games},
  groups = {deduplicated search reults}
}

@article{chee_multidrug-resistant_2015-1,
  title = {Multidrug-Resistant Tuberculosis Outbreak in Gaming Centers, {{Singapore}}, 2012},
  volume = {21},
  doi = {10.3201/eid2101.141159},
  abstract = {To the Editor: Local area network (LAN) gaming centers (variant of cyber cafes) have proliferated over the past 2 decades. Patrons sometimes spend considerable time playing multiplayer computer games at these centers. We report a 2012 outbreak of multidrug-resistant tuberculosis (MDR TB) in Singapore, in which transmission occurred among 5 immunocompetent 19- to 28-year-old men within 2 LAN gaming centers. This report highlights LAN gaming centers as potential hotspots for TB transmission and notes challenges faced when conducting contact-tracing investigations in such settings.},
  timestamp = {2017-02-16T00:30:41Z},
  journaltitle = {Emerging Infectious Diseases},
  author = {Chee, C. B. E. and Gan, S. H. and Ong, R. T. and Sng, L. H. and Wong, C. W. and Cutter, J. and Gong, M. and Seah, H. M. and Hsu, L. Y. and Solhan, S. and Ooi, P. L. and Xia, E. and Lim, J. T. and Koh, C. K. and Lim, S. K. and Lim, H. K. and Wang, Y. T.},
  date = {2015},
  pages = {179--180},
  groups = {deduplicated search reults}
}

@article{chen_ct_2011-1,
  title = {{{CT}} Angiographic Diagnosis of a Ruptured Intraventricular Arteriovenous Malformation in a Teenager Playing a Video Game},
  volume = {24},
  abstract = {Intraventricular arteriovenous malformation (AVM) is a rare congenital vascular disorder that is often associated with primary intraventricular hemorrhage (IVH) and a rapid clinical course. Acute imaging diagnosis requires depiction of both the location of hemorrhage and vascular nidus for emergent management. In this report, a 17-year-old teenager developed primary IVH with presentation of consciousness change during a video game. Multidetector-row computed tomographic angiography (CTA) demonstrated an AVM in the right lateral ventricle and its angioarchitectural relationship to the surrounding intracranial structures. Although selective angiography is essential both in planning treatment for cerebral AVMs and in establishing the final diagnosis, CTA can be an important first-line imaging modality to quickly confirm the diagnosis and hence initiate prompt management.},
  timestamp = {2017-02-16T00:30:41Z},
  journaltitle = {Neuroradiology Journal},
  author = {Chen, Y. L. and Kao, H. W. and Juan, C. J. and Hsueh, C. J. and Huang, G. S. and Lo, H. C. and Chen, C. Y.},
  date = {2011},
  pages = {762--766},
  keywords = {CT angiography,Intraventricular arteriovenous malformation,Intraventricular hemorrhage,Multidetector-row CT},
  groups = {deduplicated search reults}
}

@article{chew_shortness_2006-1,
  title = {Shortness of Breath in a Computer Gamer},
  volume = {24},
  doi = {10.1016/j.ajem.2006.03.032},
  abstract = {A 16-year-old adolescent boy presented with complaints of sudden-onset shortness of breath and pleuritic chest pain. This preceded a 3-hour session of playing computer games. There was no history of trauma.

The patient had previous pulmonary embolism, which occurred the year before, with bilateral deep venous thrombosis (DVT). This also preceded prolonged sessions of playing computer games. He was administered urokinase, a thrombolytic agent, and warfarin, an anticoagulant, for 6 months. Hematologic workup showed no evidence of prothrombotic state. The baseline coagulation profile was normal. Antinuclear antibodies, anti–double-stranded DNA, lupus anticoagulant, and cardiolipin antibodies were absent. Protein C, protein S, and antithrombin III levels were normal.},
  timestamp = {2017-02-16T00:30:41Z},
  journaltitle = {American Journal of Emergency Medicine},
  author = {Chew, H. C.},
  date = {2006},
  pages = {892--894},
  keywords = {adolescence,adolescent,Dyspnea/ etiology,Dyspnea -- Etiology,Humans,Male,Movement,Pulmonary Embolism/ etiology,Pulmonary Embolism -- Etiology,Time Factors,Venous Thrombosis/ etiology,Venous Thrombosis -- Etiology,Video games},
  groups = {deduplicated search reults}
}

@article{chia_using_2013,
  title = {Using a Virtual Game to Enhance Simulation Based Learning in Nursing Education},
  volume = {40},
  issn = {0218-2475},
  abstract = {The following is an abstract of the author's subsequent paper:

"Simulation games that are close to actual clinical situations can assist students in the learning process and, through the active presentation of subject material, help them acquire necessary knowledge. The aims of this study were to develop a computer game focused on caring for patients with chronic obstructive pulmonary disease (COPD) in the outpatient clinic and to evaluate the nursing students’ change in knowledge and their satisfaction score after they played this computer game. This study had a randomized pre-/post-control experimental design. How to assess and care for patients with dyspnea episodes, the use of inhalants, the effects of weather changes, and breathing exercises for patients with COPD were the key content elements of the computer game developed by the study team. The COPD care knowledge test and satisfaction questionnaire were the evaluation instruments. Sixty-eight junior nursing students participated in this study. Of these 68 participants, 35 were randomly assigned to the control group and 33 were randomly assigned to the experimental group. Each group finished the pretest, then played the game for 20 minutes, and then did the post-test questionnaire. The results of this study determined that the COPD care knowledge score was significantly improved after playing the game in the experimental group (t = 2.24, P $<$ 0.05). The experimental group responded that the computer game could help them clearly understand ways to take care of patients with COPD in the outpatient clinic. Important suggestions were to add reflection session after playing the computer game and to modify the fluency of the operation procedures. The experience and results of this study could apply not only to the teaching strategy for nursing students, but also for further developing a game for patient education."},
  timestamp = {2017-02-16T00:30:42Z},
  journaltitle = {Singapore Nursing Journal},
  author = {Chia, Pauline},
  date = {2013},
  pages = {21--26},
  keywords = {Education; Nursing; Associate,feedback,Games -- Utilization,human,Perception,Program Development,Pulmonary Disease; Chronic Obstructive -- Education,Questionnaires,Singapore,Student Attitudes,Student Experiences,Surveys,Virtual Reality -- Utilization},
  groups = {deduplicated search reults}
}

@article{chiang_curcumin_2015-1,
  title = {Curcumin Alters Gene Expression-Associated {{DNA}} Damage, Cell Cycle, Cell Survival and Cell Migration and Invasion in {{NCI}}-{{H460}} Human Lung Cancer Cells in Vitro},
  volume = {34},
  issn = {1021-335X},
  doi = {10.3892/or.2015.4159},
  abstract = {Lung cancer is the most common cause of cancer mortality and new cases are on the increase worldwide. However, the treatment of lung cancer remains unsatisfactory. Curcumin has been shown to induce cell death in many human cancer cells, including human lung cancer cells. However, the effects of curcumin on genetic mechanisms associated with these actions remain unclear. Curcumin (2 mu M) was added to NCI-H460 human lung cancer cells and the cells were incubated for 24 h. Total RNA was extracted from isolated cells for cDNA synthesis, labeling, microarray hybridization and flour-labeled cDNA hybridized on chip. Localized concentrations of fluorescent molecules were detected and quantified using Expression Console software (Affymetrix) with default RMA parameters. GeneGo software was used for the key genes involved and their possible interaction pathways. The results showed that similar to 170 genes were significantly upregulated and 577 genes were significantly downregulated in curcumin-treated cells. Specifically, the up- and downregulated genes included CCNE2, associated with DNA damage; ID3, associated with cell survival and 146 genes with a $>$2- to 3-fold change including the TP53INP1 gene, associated with DNA damage; CDC6, CDCA5,TAKMIP2, CDK14, CDK5,CDCA76, CDC25A, CDC5L and SKP2, associated with cell cycle; the CARD6, ID1 and ID2 genes, associated with cell survival and the BRMSIL, associated with cell migration and invasion. Additionally, 59 downregulated genes exhibited a $>$4-fold change, including the DDIT3 gene, associated with DNA damage; while 97 genes had a $>$3- to 4-fold change including the DDIT4 gene, associated with DNA damage; the CCPGI gene, associated with cell cycle and 321 genes with a $>$2- to 3-fold including the GADD45A and CGREFI genes, associated with DNA damage; the CCPGI gene, associated with cell cycle, the TNFRSFIOB, GASS, TSSCI and TNFRSF11B gene, associated with cell survival and the ARHAP29 and CADM2 genes, associated with cell migration and invasion. In conclusion, gene alterations provide information regarding the cytotoxic mechanism of curcumin at the genetic level and provide additional biomarkers or targets for the treatment of human lung cancer.},
  timestamp = {2017-02-16T00:30:42Z},
  journaltitle = {Oncology Reports},
  author = {Chiang, I. T. and Wang, W. S. and Liu, H. C. and Yang, S. T. and Tang, N. Y. and Chung, J. G.},
  date = {2015-10},
  pages = {1853--1874},
  groups = {deduplicated search reults}
}

@article{child_minerva_2011,
  title = {Minerva},
  volume = {342},
  issn = {1759-2151},
  abstract = {Distraction during mealtimes leads to overeating. Researchers found that playing a computer game over lunch affected fullness, memory of eating, and the tendency to snack later on in the day (American Journal of Clinical Nutrition 2011;93:308-13, doi:10.3945/ajcn.110.004580). Distracted individuals were less full after a fixed lunch, had poorer recall of what they’d eaten, and ate significantly more biscuits in a taste test half an hour later. The results have implications for our multitasking society.

Women are three times more likely than men to get lung cancer, independent of how much they smoke. The mechanism is unknown but hormonal factors are implicated. Basic research supports the hypothesis that 17-β-oestradiol (E2) and cigarette smoking are co-factors in lung carcinogenesis in women. Cigarette smoke stimulates the metabolism of E2 into genotoxic metabolites, which interact with the DNA of cancer related genes including the tumour suppressor gene p53 and the proto-oncogene κ-ras—which are frequently mutated in patients with lung cancer. So E2 may stimulate cellular proliferation and enhance tumour growth (Medical Hypotheses 2011;76:328- 31, doi:10.1016/j.mehy.2010.10.030).},
  timestamp = {2017-02-16T00:30:42Z},
  journaltitle = {BMJ: British Medical Journal (Overseas \& Retired Doctors Edition)},
  author = {Child, Nick and Fernandez, Juan and O'Kane, Peter},
  date = {2011},
  pages = {556--556},
  keywords = {Antiviral Agents -- Therapeutic Use,Aspirin -- Adverse Effects,Caregivers,Colorectal Neoplasms -- Risk Factors,Depression,Drugs; Non-Prescription -- Adverse Effects,Drug Toxicity,Equipment and Supplies,Ergogenic Products,Female,Ginseng,HIV Infections -- Drug Therapy,Lung Neoplasms -- Risk Factors,Male,medication compliance,Obesity -- Etiology,Sex Factors,Skin Diseases -- Diagnosis,Sleep Deprivation -- Complications,smoking cessation,Stroke -- Complications,Video games},
  groups = {deduplicated search reults}
}

@article{chin_inhibitory_1996-1,
  title = {Inhibitory Effect of an Intellectual Task on Breathing after Voluntary Hyperventilation},
  volume = {81},
  abstract = {We investigated the effects of an intellectual task on posthyperventilation (PHV) breathing by using a video game. Eight normal subjects were placed in a supine position. The game task by itself led to increased ventilation compared with the control tasks via an increase in the average inspiratory flow rate (P $<$ 0.01) and the respiratory frequency (P $<$ 0.001). After hypocapnic voluntary hyperventilation (VHV), the task led to a decrease in the 1-min PHV breathing level compared with the control tasks after VHV [after VHV, first 60 s of average minute ventilation while watching television and while playing a video game are 5.54 ± 2.91 (SD) and 2.05 ± 1.40 l/min, respectively; P $<$ 0.01]. Only one subject showed PHV apnea for at least 10 s during the control protocol, whereas seven of the same eight subjects showed PHV apnea while performing the task. After isocapnic VHV, the task still led to a decrease in PHV breathing compared with the control tasks. However, this decrease was smaller than in the hypocapnic studies and was only significant during the first 15 s of recovery. These results suggest that increased activity in the higher centers of the central nervous system has an inhibitory effect on PHV breathing at a time when the effects of short-term potentiation after VHV, hypocapnia, and perhaps other mechanisms would be expected to be acting on breathing.},
  timestamp = {2017-02-16T00:30:42Z},
  journaltitle = {Journal of Applied Physiology},
  author = {Chin, K. and Ohi, M. and Fukui, M. and Kita, H. and Tsuboi, T. and Noguchi, T. and Otsuka, N. and Hirata, H. and Mishima, M. and Kuno, K.},
  date = {1996},
  pages = {1379--1387},
  keywords = {Adult,apnea,article,brain depth stimulation,breathing rate,control of breathing,human,human experiment,Humans,hyperventilation,Hyperventilation/ physiopathology,hypocapnia,Male,mental task,normal human,posthyperventilation apnea,posthyperventilation hyperpnea,priority journal,respiration center,respiration control,Respiration/ physiology,short-term potentiation,task performance,Task Performance and Analysis,Video game},
  groups = {deduplicated search reults}
}

@article{chin_intellectual_1995,
  title = {Intellectual Work Using a Video Game Inhibits Post Hyperventilation Hyperpnoea Following Voluntary Hyperventilation While It Stimulates Breathing at Rest},
  volume = {393},
  issn = {0065-2598 (Print) 0065-2598 (Linking)},
  timestamp = {2017-02-16T00:30:42Z},
  langid = {english},
  journaltitle = {Adv Exp Med Biol},
  author = {Chin, K. and Ohi, M. and Fukui, M. and Kita, H. and Tsuboi, T. and Otsuka, N. and Hirata, H. and Noguchi, T. and Mishima, M. and Kuno, K.},
  date = {1995},
  pages = {81--4},
  keywords = {Adult,Humans,Hyperventilation/ complications,Male,Mental Processes/ physiology,Respiration Disorders/etiology/ prevention & control,Respiration/ physiology,Video games},
  groups = {deduplicated search reults}
}

@article{christian_essence_2013,
  title = {The {{Essence}} of {{Pediatric Nursing}}—{{Translating Evidence}} to {{Improve Pediatric Nursing Care}} for {{Children}}, {{Their Parents}} and {{Families}}},
  volume = {28},
  issn = {0882-5963},
  doi = {10.1016/j.pedn.2013.02.023},
  abstract = {In this issue of the Journal of Pediatric Nursing, 10 articles use a variety of research methods to illustrate the essence of pediatric nursing through reviewing the state of knowledge about adolescent hope; meeting informational and supportive needs through an on-line social support interventions for parents of children with chronic illness or disability and a survey of parents about same day surgery; providing innovative communication interventions for children; identifying family experiences balancing the demands of a child with autism; reducing children's distress in relation to healthcare procedures through serious gaming distraction intervention; identifying children's distress associated with nurses' uniform colors; developing a new early warning system to detect adverse pediatric cardiac events; presenting a complex clinical case study; and comparing attitudes of pediatric nurses and pediatricians about EBP. Each of these articles provides evidence designed to improve the quality of pediatric nursing care for children and their families:

A three-group, randomized clinical trial was conducted to determine how distraction (e.g., serious gaming, lollipops, or control) influences pain, distress, and anxiety in school-age children (N = 60) during wound care for minor trauma in Sweden (Nilsson, Enskär, Halllqvist, \& Kokinsky, 2013). Self-reported pain and state anxiety did not differ among groups. Observed behavioral pain was significantly lower for children in the serious gaming group distraction, as compared to the other two groups; while level of distress was significantly lower for children in the serious gaming group compared to those in the lollipop group.},
  timestamp = {2017-02-16T00:30:42Z},
  journaltitle = {Journal of Pediatric Nursing},
  author = {Christian, Becky J.},
  date = {2013},
  pages = {193--195},
  keywords = {adolescence,Autistic Disorder,child,Child; Preschool,Clinical Nursing Research,Color,Distraction,Emergency Care,Emotions -- In Infancy and Childhood,Empyema,Heart Arrest -- Prevention and Control,Hope -- In Adolescence,infant,Information Needs,Nursing Practice; Evidence-Based,Parents,Pediatric Nursing,pneumonia,Serial Publications,Support; Psychosocial,Systematic review,Uniforms,Video games},
  groups = {deduplicated search reults}
}

@article{chwedyk_vital_2003,
  title = {Vital Signs. {{Testing}} Kids' -- and Nurses' -- Asthma Knowledge},
  issn = {1076-7223},
  timestamp = {2017-02-16T00:30:42Z},
  journaltitle = {Minority Nurse},
  author = {Chwedyk, P.},
  year = {2003 Spring},
  pages = {6--6},
  keywords = {Asthma -- Education,Information Resources,Video games,World Wide Web},
  groups = {deduplicated search reults}
}

@article{cognetti_early_2012-1,
  title = {Early {{Adoption}} of {{Transoral Robotic Surgical Program}}: {{Preliminary Outcomes}}},
  volume = {147},
  issn = {0194-5998},
  doi = {10.1177/0194599812443353},
  abstract = {Objective. The objective of this study is to demonstrate the feasibility and safety of establishing a transoral robotic surgical (TORS) program in the post-Food and Drug Administration (FDA) approval setting. Early outcomes are compared with the previously reported results of pioneering centers. Study Design. Clinical data from a prospective TORS study. Setting. Academic university institution. Subjects and Methods. Sixty-one patients treated with 63 TORS procedures. Main outcome measures: intraoperative times, margin status, complications, time to diet, and percutaneous endoscopic gastrostomy (PEG) tube retention rate. The authors also report oncologic outcomes on their first 30 patients. Results. The spectrum of subsites included tongue base, tonsil, parapharyngeal space, retromolar trigone, supraglottis, and posterior pharyngeal wall. Surgical console time averaged 79 +/- 53 minutes. After re-resection of 4 patients, final negative margin status was 94\% (50/53). A subset of 30 patients with squamous cell carcinoma reaching an average of 18 months of follow-up had a local regional control rate of 97\% with a disease-free survival rate of 90\%. The PEG tube retention rate was 7\%. Complications included 2 readmissions with dehydration, 1 aspiration pneumonia, and 2 with minor oropharyngeal bleeding. Ninety-one percent of patients resumed an oral diet by the first postoperative visit. Conclusion. The initiation of a TORS program in the post-FDA setting can be achieved in a safe and efficient manner. Early results of pioneering TORS centers are reproducible. Continued investigation of TORS as a treatment option for oropharygneal carcinoma is warranted.},
  timestamp = {2017-02-16T00:30:42Z},
  journaltitle = {Otolaryngology-Head and Neck Surgery},
  author = {Cognetti, D. M. and Luginbuhl, A. J. and Nguyen, A. L. and Curry, J. M.},
  date = {2012-09},
  pages = {482--488},
  groups = {deduplicated search reults}
}

@article{cook_impact_2012-1,
  title = {Impact of a Web Based Interactive Simulation Game ({{PULSE}}) on Nursing Students' Experience and Performance in Life Support Training - {{A}} Pilot Study},
  volume = {32},
  doi = {10.1016/j.nedt.2011.09.013},
  abstract = {The delivery of effective life support measures is highly associated with the quality, design and implementation of the education that underpins it. Effectively responding to a critical event is a requirement for all nurses illustrating the need for effective educational approaches from pre-registration training through to enhancing and maintaining life support skills after qualification. This paper reports the findings of utilising a web-based multimedia simulation game PULSE (Platform for Undergraduate Life Support Education). The platform was developed to enhance the student experience of life support education, to motivate on-going learning and engagement and to improve psychomotor skills associated with the provision of Intermediate Life Support (ILS) training. Pre training participants played PULSE and during life support training data was collected from an intervention and a control group of final year undergraduate nursing students (N = 34). Quantitative analysis of performance took place and qualitative data was generated from a questionnaire assessing the learning experience. A statistically significant difference was found between the competence the groups displayed in the three skills sets of checking equipment, airway assessment and the safe/effective use of defibrillator at ILS level, and PULSE was positively evaluated as an educational tool when used alongside traditional life support training. © 2011 Elsevier Ltd.},
  timestamp = {2017-02-16T00:30:42Z},
  journaltitle = {Nurse Education Today},
  author = {Cook, N. F. and McAloon, T. and O'Neill, P. and Beggs, R.},
  date = {2012},
  pages = {714--720},
  keywords = {Adult,Clinical Competence -- Evaluation,Clinical Trials,convenience sample,Educational multimedia,Education; Nursing; Baccalaureate,Education Research,Evaluation Research,human,Life support training,Mann-Whitney U Test,Nursing students,Pilot Studies,Questionnaires,Randomized Controlled Trials,Resuscitation; Cardiopulmonary -- Education,sample size,Serious games,simulation,Simulations,Student Attitudes -- Evaluation,Student Knowledge -- Evaluation,Summated Rating Scaling,Teaching Methods -- Evaluation,Thematic Analysis,T-Tests,United Kingdom,Video games},
  groups = {deduplicated search reults}
}

@article{cooney_asthma_1993-2,
  title = {Asthma and Computer Games},
  volume = {43},
  issn = {0960-1643},
  abstract = {Sir,
There have been reports in the media of certain computer games triggering epileptic seizures and some games even carry a health warning to this effect. However, I report a case of a 10-year-old girl who developed an acute asthma attack while engaged in a computer battle game.
The girl suffered from mild asthma with infrequent episodes of wheeze on maintenance therapy of inhaled beclamethasone diproprionate 100,ug twice daily. She had been well for over 18 months with no clinically significant wheezing. On this occasion she had been staying at a friend's house for two days. She was playing on a computer game for 20 minutes when she had to stop because of acute breathlessness and wheezing. She was unable to speak and required her salbutamol inhaler. She was fully recovered after two hours but felt anxious about re-engaging in the computer game. There were no other factors to account for this exacerbation of her asthma.
The effects of intense concentration and excitement induced by sophisticated and challenging computer software is analogous to the fight or flight response. The triggering of an asthma attack may be an inevitable consequence in certain sensitive individuals who may be advised to take prophylactic bronchodilator therapy before playing certain computer games.
 KIERON COONEY
Department of Paediatrics St Mary's Hospital NHS Trust Newport Isle of Wight P030 5TG},
  timestamp = {2017-02-16T00:30:42Z},
  journaltitle = {British Journal of General Practice},
  author = {Cooney, K.},
  date = {1993-11},
  pages = {483--483},
  groups = {deduplicated search reults}
}

@article{cooper_playing_1992,
  title = {Playing the Game... Computer Games... to Teach Young People Selfcare in Cystic Fibrosis},
  volume = {6},
  issn = {0029-6570},
  doi = {10.7748/ns.6.21.22.s35},
  abstract = {Anybody who works with young people will have noticed their enthusiasm for computer and electronic games. Many children will spend hours engrossed in battling galactic invaders but will not sit still long enough to read a book, especially an educational one.},
  timestamp = {2017-02-16T00:30:42Z},
  journaltitle = {Nursing Standard},
  author = {Cooper, M.},
  date = {1992},
  pages = {22--23},
  keywords = {Computer Assisted Instruction,Cystic Fibrosis -- Education,patient education,Self Care -- Education},
  groups = {deduplicated search reults}
}

@article{corazza_modern_2016-1,
  title = {Modern {{Electronic Devices}}: {{An Increasingly Common Cause}} of {{Skin Disorders}} in {{Consumers}}},
  volume = {27},
  issn = {1710-3568},
  doi = {10.1097/der.0000000000000184},
  abstract = {The modern conveniences and enjoyment brought about by electronic devices bring with them some health concerns. In particular, personal electronic devices are responsible for rising cases of several skin disorders, including pressure, friction, contact dermatitis, and other physical dermatitis. The universal use of such devices, either for work or recreational purposes, will probably increase the occurrence of polymorphous skin manifestations over time. It is important for clinicians to consider electronics as potential sources of dermatological ailments, for proper patient management. We performed a literature review on skin disorders associated with the personal use of modern technology, including personal computers and laptops, personal computer accessories, mobile phones, tablets, video games, and consoles.},
  timestamp = {2017-02-16T00:30:42Z},
  journaltitle = {Dermatitis},
  author = {Corazza, M. and Minghetti, S. and Bertoldi, A. M. and Martina, E. and Virgili, A. and Borghi, A.},
  year = {May-Jun 2016},
  pages = {82--89},
  groups = {deduplicated search reults}
}

@article{costa_active_2015-1,
  title = {Active Video Game Exercise Training Improves the Clinical Control of Asthma in Children},
  volume = {101},
  issn = {0031-9406},
  abstract = {Background: Asthma is a chronic inflammatory disorder characterized by airway obstruction associated with recurrent episodes of wheezing, shortness of breath, chest tightness and coughing. Symptoms experienced during daily physical activities or the fear of triggering these symptoms often keep asthmatic children from engaging in physical exercise which leads to a reduction in physical fitness. Nevertheless, there is evidence that physical exercise is an important nonpharmacological component of the clinical control of asthma in both children and adults. The treatment of a chronic disease that involves continual physical training can be discouraging for children so active video game system can be as effective as a treadmill training to improve clinical control and aerobic training in children with asthma. Purpose: The aim of the present study was to determine whether aerobic exercise involving an active video game system improves asthma control, airway inflammation and functional capacity in children with moderate to severe asthma. Methods: A randomized, controlled, single-blinded clinical trial was conducted. Both groups completed an eight-week supervised program with two weekly 40-minute sessions. Pre-training and post-training evaluations involved the Asthma Control Questionnaire (ACQ6), exhaled nitric oxide levels (FeNO), maximum exercise testing (Bruce protocol) and lung function. Thirty-six children with moderate to severe asthma randomly were allocated to either a video game group (VGG; N = 20) or a treadmill group (TG; n = 16). Results: The Kolmogorov-Smirnov was employed to determine data distribution. Parametric variables were expressed as mean±standard deviation. Non-parametric variables were expressed as median interquartile intervals (95\% CI). Two-way ANOVA with Tukey's post hoc test was used for the comparisons between the pre-training and posttraining evaluations. The unpaired t-test was used for the analysis of energy expenditure. The effect size was calculated using Cohen's d and the results were interpreted based on Cohen (2008), as follows: small (0.21 to 0.49), medium (0.50 to 0.79) or large (≥0.80). No differences between the VGG and TG were found at baseline. Improvements occurred in both groups with regard to asthma control and functional capacity. Moreover, a significant reduction in FeNO was found in the VGG (p $<$ 0.05). Although mean energy expenditure at rest and during exercise training was similar in both groups, maximum energy expenditure was higher in the VGG. The maximum predicted HR achieved during the training session was significantly higher in the VGG when compared to the TG (90.5\% vs. 65.2\%, respectively; p $<$ 0.01). Conclusion(s): Aerobic training using an active video game system improves asthma control and functional capacity as well as reduces pulmonary inflammation. In addition, children expend greater energy during video game training. Implications: Active video game when performed in an outpatient setting in a supervised, individualized fashion, active video game systems promote aerobic training in children with asthma and have a positive impact on both the control of the disease and pulmonary inflammation. It's an alternative to conventional treadmill exercise training for asthmatic children.},
  timestamp = {2017-02-16T00:30:43Z},
  journaltitle = {Physiotherapy (United Kingdom)},
  author = {Costa, D. and Dantas Gomes, É L. F. and Barreto De Mendonc ̧a, J. F. and Peixoto-Souza, F. S. and Teixeira De Carvalho, E. F. and Malosa Sampaio, L. M.},
  date = {2015},
  pages = {eS272--eS273},
  keywords = {Adult,aerobic exercise,airway obstruction,analysis of variance,asthma,chest tightness,child,chronic disease,clinical trial,coughing,diseases,dyspnea,effect size,Energy expenditure,Exercise,exercise test,fear,Fitness,functional status,human,Lung function,nitric oxide,outpatient,Physical activity,physiotherapy,pneumonia,post hoc analysis,Pulmonary rehabilitation,questionnaire,recreation,respiratory tract inflammation,Student t test,Training,treadmill,treadmill exercise,wheezing},
  groups = {deduplicated search reults}
}

@article{coyne_physiological_2015-1,
  title = {Physiological Indicators of Pathologic Video Game Use in Adolescence},
  volume = {56},
  doi = {10.1016/j.jadohealth.2014.10.271},
  abstract = {Purpose Pathologic video game use (PVGU) has been associated with a host of negative psychological, physical, and social outcomes during adolescence; however, little research has examined physiological predictors of such use. The purpose of the study was to examine physiological predictors of the development of PVGU across adolescence. Methods The article involves a 1-year longitudinal study across midadolescence. Participants were 374 adolescents and their parents from a large metropolitan area in the Northwest United States. PVGU was assessed via questionnaire, as were a number of control variables. A number of physiological indicators including respiratory sinus arrhythmia (RSA) and galvanic skin conductance (indices of parasympathetic and sympathetic nervous system activity, respectively) were measured during baseline, a cognitively stimulating task (Rubik's cube), and a family problem-solving task. Results Less RSA withdrawal to a cognitively simulating task was related to greater pathologic video game symptoms, but less RSA withdrawal to a family problem-solving task was associated with the presence of pathologic video game symptoms (p $<$.05). For girls only, galvanic skin conductance activation during the family problem solving was related to greater pathologic video game symptoms (p $<$.01). Conclusions These findings suggest that adolescents who do not find cognitive tasks stimulating physiologically have a greater severity of PVGU. Additionally, adolescents who show physiological signs of stress in a family task were more likely to have PVGU symptoms and only girls have more severe PVGU levels. This study is the first to show that physiological indicators predict PVGU over time in adolescence and has important implications regarding the prevention and treatment of PVGU in adolescence. © 2015 Society for Adolescent Health and Medicine.},
  timestamp = {2017-02-16T00:30:43Z},
  journaltitle = {Journal of Adolescent Health},
  author = {Coyne, S. M. and Dyer, W. J. and Densley, R. and Money, N. M. and Day, R. D. and Harper, J. M.},
  date = {2015},
  pages = {307--313},
  keywords = {Addiction,adolescence,adolescent,Adolescent Behavior/ psychology,adrenergic system,Adult,article,Behavior; Addictive/ epidemiology/psychology,Cohort Studies,computer game,controlled study,Descriptive Statistics,family,Female,human,Humans,Internet addiction,Longitudinal Studies,Male,Media,Middle Aged,Midwestern United States,Needs Assessment,Nervous System Physiology -- In Adolescence,neurophysiology,Northwestern United States,parent,Parent-Child Relations,Parents/ psychology,Pathologic,pathologic video game use,physiology,priority journal,problem solving,Prospective Studies,psychology,P-Value,Quality of life,questionnaire,Questionnaires,respiratory sinus arrhythmia,risk assessment,skin conductance,Skin Physiology -- In Adolescence,Stress; Psychological,Surveys and Questionnaires,sympathetic tone,Time Factors,United States,Video game,Video Games/ psychology/statistics & numerical data,Video Games -- Utilization -- In Adolescence},
  groups = {deduplicated search reults}
}

@article{creutzfeldt_effects_2012-1,
  title = {Effects of Pre-Training Using Serious Game Technology on {{CPR}} Performance - an Exploratory Quasi-Experimental Transfer Study},
  volume = {20},
  issn = {1757-7241},
  doi = {10.1186/1757-7241-20-79},
  abstract = {Background: Multiplayer virtual world (MVW) technology creates opportunities to practice medical procedures and team interactions using serious game software. This study aims to explore medical students' retention of knowledge and skills as well as their proficiency gain after pre-training using a MVW with avatars for cardio-pulmonary resuscitation (CPR) team training. Methods: Three groups of pre-clinical medical students, n = 30, were assessed and further trained using a high fidelity full-scale medical simulator: Two groups were pre-trained 6 and 18 months before assessment. A reference control group consisting of matched peers had no MVW pre-training. The groups consisted of 8, 12 and 10 subjects, respectively. The session started and ended with assessment scenarios, with 3 training scenarios in between. All scenarios were video-recorded for analysis of CPR performance. Results: The 6 months group displayed greater CPR-related knowledge than the control group, 93 (+/- 11)\% compared to 65 (+/- 28)\% (p $<$ 0.05), the 18 months group scored in between (73 (+/- 23)\%). At start the pre-trained groups adhered better to guidelines than the control group; mean violations 0.2 (+/- 0.5), 1.5 (+/- 1.0) and 4.5 (+/- 1.0) for the 6 months, 18 months and control group respectively. Likewise, in the 6 months group no chest compression cycles were delivered at incorrect frequencies whereas 54 (+/- 44)\% in the control group (p $<$ 0.05) and 44 (+/- 49)\% in 18 months group where incorrectly paced; differences that disappeared during training. Conclusions: This study supports the beneficial effects of MVW-CPR team training with avatars as a method for pre-training, or repetitive training, on CPR-skills among medical students.},
  timestamp = {2017-02-16T00:30:43Z},
  journaltitle = {Scandinavian Journal of Trauma Resuscitation \& Emergency Medicine},
  author = {Creutzfeldt, J. and Hedman, L. and Fellander-Tsai, L.},
  date = {2012-12},
  keywords = {Adult,article,Assessment,Avatars,cardiopulmonary resuscitation,clinical competence,computer interface,computer program,Educational technology,Education; Medical; Undergraduate,e-learning,Female,human,Humans,learning,long term memory,Male,medical education,medical student,methodology,MVW,Patient simulation,psychomotor performance,resuscitation,Retention (Psychology),Software,Students,Students; Medical,teaching,Teaching/ methods,User-computer interface,Virtual learning environments,young adult,Young adults},
  groups = {deduplicated search reults}
}

@article{curley_state_2006-1,
  title = {State {{Behavioral Scale}}: {{A}} Sedation Assessment Instrument for Infants and Young Children Supported on Mechanical Ventilation},
  volume = {7},
  issn = {1529-7535},
  doi = {10.1097/01.pcc.0000200955.40962.38},
  abstract = {Objective: To develop and test the reliability and validity of the State Behavioral Scale for use in describing sedation/agitation levels in young intubated patients supported on mechanical ventilation. Design: In this prospective, psychometric evaluation, pairs of trained pediatric critical care nurse evaluators simultaneously and independently assessed a convenience sample of pediatric intensive care unit patients along eight state/behavioral dimensions and a numeric rating scale (NRS) of 0 (extremely sedated) to 10 (extremely agitated). The eight dimensions were derived from the sedation/agitation literature and expert opinion and included respiratory drive, response to ventilation, coughing, best response to stimulation, attentiveness to careprovider, tolerance to care, consolability, and movement after consoled, each with 3-5 levels. Setting. An 18-bed pediatric medical-surgical intensive care unit and 26-bed pediatric cardiovascular intensive care unit in a university-affiliated academic children's hospital. Padents: A total of 91 intubated mechanically ventilated patents 6 wks to 6 yrs of age provided a median of two observations (interquartile range, 1-3) for a total of 198 sets of observations. Excluded were postoperative patients or those receiving neuromuscular blockade. Interventions. Patients were observed for 1 min, and then incremental levels of stimulation were applied until patient response. After 2 mins of consoling, the state behavioral assessment and NRS were completed. Measurements., Weighted kappa and intraclass coefficients were generated to assess interrater reliability of the eight dimension and NRS ratings. Distinct state behavior profiles were empirically identified from the dimension ratings using hierarchical cluster analysis using a squared Euclidean distance measure and between-groups linkage. Construct validity of these profiles was assessed by comparing group mean NRS scores using one-way analysis of variance. Main Results., Weighted kappa scores for all 198 dimension ratings ranged from .44 to .76, indicating moderate to good interrater reliability. The intraclass coefficient of .79 was high for NRS ratings. Cluster analysis revealed five distinct state profiles, with mean NRS ratings of 1.1, 2.5, 4.0, 5.3, and 7.6, all of which differed significantly from each other (F = 75.8, p $<$ .001), supporting the profiles' construct validity. Conclusions. Based on empirically derived state behavior profiles, we have constructed the State Behavioral Scale to allow systematic description of the sedation-agitation continuum in young pediatric patients supported on mechanical ventilation. Further studies including prospective validation and describing the effect of State Behavioral Scale implementation on clinical outcomes, including the quality of sedation and length of mechanical ventilation, are warranted.},
  timestamp = {2017-02-16T00:30:43Z},
  journaltitle = {Pediatric Critical Care Medicine},
  author = {Curley, M. A. Q. and Harris, S. K. and Fraser, K. A. and Johnson, R. A. and Arnold, J. H.},
  date = {2006-03},
  pages = {107--114},
  groups = {deduplicated search reults}
}

@article{dajczman_pilot_2013-1,
  title = {A Pilot Study of a Virtual Game System as an Adjunct to in-Patient Pulmonary Rehabilitation ({{PR}}): {{Safety}}, Adherence and Enjoyment in Patients with Severe {{COPD}}},
  volume = {187},
  issn = {1073-449X},
  abstract = {Introduction/Rational: Continued physical activity is essential in the management of COPD. However, adherence with exercise remains poor. We tested the use of a virtual game system, the Nintendo Wii® during in-patient PR. The safety, feasibility, enjoyment and adherence were assessed prospectively. Methods: Patients with COPD were offered this program as an adjunct to their regular PR sessions. Games were pre-screened by rehabilitation staff to ensure adequate and appropriate physical exercise for lower and upper extremity training. Patients were then offered to engage in games 3 times weekly, and were considered adherent with the program if they completed 70\% of sessions offered. Dyspnea measured using a Borg scale, as well as oxygen saturation and heart rate were recorded before and after exercise. Adverse events were monitored. Patient enjoyment of the program was evaluated using a 10cm visual analog scale. Results: Thirty-two patients (21 women) with a mean age of 66+9 years participated in the program. Four patients withdrew due to a lack of interest, and 3 patients due to illness or early discharge. Patients had a mean FEV1 of 0.72L+0.40L, (29+14 \%-predicted), and a mean FEV1/FVC of 0.52+0.15. Among the 25 patients completing the program the adherence rate was 48\%, with a mean attendance rate of 64\%+35. This compared to an adherence rate of 83\%, and a mean attendance rate of 88\%+13 for the regular PR program. Eight patients (32\%) requested extra gaming sessions. The mean dyspnea score was 1.5 + 1.1, and 3.2 + 1.2 (p $<$ 0.001), pre and post exercise respectively. The mean O2 saturation changed from 93.7+2.8 to 90.7+4.6 (p $<$ 0.001) and the mean heart rate increased from 88.1+14.8 to 101.9+18.0 (p $<$ 0.001) with exercise. Five patients experienced oxygen saturations below 85\% during or after play. One patient reported chest pain requiring the use of nitro spray. Patients expressed enjoyment with the program with a likability rating of 8/10+2.6 and would highly recommend (VAS=8/10 + 2.6) the program to another patient with COPD. Conclusion: Moderate exercise using a virtual game system, the Nintendo Wii® was safe, well tolerated and enjoyed as an adjunct to in-patient PR for COPD. This modality may prove useful and enjoyable particularly in the home environment, encouraging patients with severe COPD to maintain physical activity following discharge from a standard PR program.},
  timestamp = {2017-02-16T00:30:44Z},
  journaltitle = {Am. J. Respir. Crit. Care Med.},
  author = {Dajczman, E. and Wardini, R. and Yang, N. and Prefontaine, D. and Stathatos, M. and Marciano, H. and Watson, S. and Baltzan, M. A. and Wolkove, N.},
  date = {2013},
  keywords = {aerosol,American,arm,diseases,dyspnea,Exercise,Female,heart rate,home environment,hospital patient,human,oxygen saturation,patient,Physical activity,pilot study,Pulmonary rehabilitation,Rehabilitation,safety,society,thorax pain,visual analog scale},
  groups = {deduplicated search reults}
}

@article{dandrea_interdisciplinary_2009-1,
  title = {Interdisciplinary Pediatric Sleep Disorders Clinic: {{Approach}} to Treatment and Outcomes},
  volume = {32},
  issn = {0161-8105},
  abstract = {Introduction: Pediatric sleep medicine has evolved into an interdisciplinary specialty. Our team includes pediatric sleep specialists, a nurse practitioner, and psychologists; and uses an interdisciplinary (medical/ psychological) approach, including cognitive behavioral therapies. We evaluated patient demographic/interventions and time from initial visit to improvement/resolution of symptoms for a sample of children in our clinic. Information will be used to refine processes for future completion of all case reviews. Methods: A retrospective study of 20\% (n=75) of 381 children seen between July 2007 and June 2008 who had a behavioral or non-respiratory component to their sleep disorder. Records were randomly selected for review. Statistical analysis was performed using SAS v9.2. Results: There were seventy-five children (39 boys) including infants through adolescents (13\% 1 sleep disorder; 37\% had a co-morbid psychiatric diagnosis. One-third of children had sleep environments not conducive to good sleep (e.g., television, videogames, lights on). All children were instructed in cognitive behavioral therapy (e.g., bedtime routine, sleep restriction, stimulus control, graduated extinction, positive rewards, and/or relaxation techniques). 57\% of children were prescribed medication (usually melatonin). Half were referred for sleep study as part of the evaluation. Follow-up occurred by additional clinic visits, telephone, or email. Of children who had follow-up (n=56), 55\% reported improvement/resolution of symptoms. Median time from initial clinic visit to improvement/resolution of symptoms was 2.8 months. Conclusion: Children experience a broad range of sleep disorders, many of them behavioral or non-respiratory in origin. Often there is more than one sleep disorder. An interdisciplinary approach to treatment is highly effective, with a relatively short time span to improvement/resolution of symptoms.},
  timestamp = {2017-02-16T00:30:44Z},
  journaltitle = {Sleep},
  author = {D'Andrea, L. A. and Collins, M. M. and Franklin, S. J. and Grekowicz, M. L. and Kuhn, E. M. and Norins, N. A. and Sachdeva, R. C. and Zahrt, D.},
  date = {2009},
  pages = {A99},
  keywords = {adolescent,boy,child,childhood,cognitive therapy,diagnosis,drug therapy,e-mail,environment,follow up,health care organization,health maintenance organization,Hispanic,hospital,hypersomnia,infant,insomnia,insurance,medicaid,medical specialist,melatonin,nurse practitioner,parent,patient,psychiatric diagnosis,psychologist,relaxation training,retrospective study,reward,Sleep,sleep disorder,sleep disordered breathing,statistical analysis,stimulus,telephone,television},
  groups = {deduplicated search reults}
}

@article{da_silva_effects_2015-1,
  title = {Effects of Feedback on Activation of the Quadriceps during Weight-Bearing Tasks of the {{Wii}}},
  volume = {27},
  abstract = {[Purpose] This investigation evaluated the effect of real-time feedback on electrical activation of the quadriceps during 3 weight-bearing tasks of the Wii Fit Plus®. [Subjects] Thirty male healthy volunteers were recruited. [Methods] Activation of the vastus medialis, vastus lateralis, and rectus femoris muscles was recorded during virtual lunge, single leg extension, and single leg reach exercises. Each exercise was performed twice in 3 randomized experimental conditions (with visual feedback, with auditory feedback, and with no feedback). The normalized electromyographic data (using maximum voluntary isometric contraction) were analyzed using repeated measures analysis of variance and Tukey’s test. [Results] No significant difference was found in the muscles among the feedback conditions during the 3 exercises. However, the variation in the muscle activity of the vastus medialis and vastus lateralis (18.23–29.20\% of maximum voluntary isometric contraction) was higher (47–62\%) than that in the rectus femoris (7.35–12.98\% of maximum voluntary isometric contraction). [Conclusion] Real-time feedback did not alter quadriceps activation during the Wii tasks. Additionally, these games showed electromyographic activation levels similar to those for the same tasks outside the virtual environment. The Wii weight-bearing tasks could therefore constitute a physical activity program but without the additional benefit of feedback. ©2015 The Society of Physical Therapy Science.},
  timestamp = {2017-02-16T00:30:44Z},
  journaltitle = {Journal of Physical Therapy Science},
  author = {da Silva, F. F. and de Souza, R. A. and Dias, E. F. and Silveira, L. and Villaverde, A. B.},
  date = {2015},
  pages = {1701--1704},
  keywords = {Electromyography,Exergames,Functional exercises},
  options = {useprefix=true},
  groups = {deduplicated search reults}
}

@article{davolio_evaluation_2010-1,
  title = {Evaluation of a Generalizable Approach to Clinical Information Retrieval Using the Automated Retrieval Console ({{ARC}})},
  volume = {17},
  issn = {1067-5027},
  doi = {10.1136/jamia.2009.001412},
  abstract = {Reducing custom software development effort is an important goal in information retrieval (IR). This study evaluated a generalizable approach involving with no custom software or rules development. The study used documents 'consistent with cancer' to evaluate system performance in the domains of colorectal (CRC), prostate (PC), and lung (LC) cancer. Using an end-user-supplied reference set, the automated retrieval console (ARC) iteratively calculated performance of combinations of natural language processing-derived features and supervised classification algorithms. Training and testing involved 10-fold cross-validation for three sets of 500 documents each. Performance metrics included recall, precision, and F-measure. Annotation time for five physicians was also measured. Top performing algorithms had recall, precision, and F-measure values as follows: for CRC, 0.90, 0.92, and 0.89, respectively; for PC, 0.97, 0.95, and 0.94; and for LC, 0.76, 0.80, and 0.75. In all but one case, conditional random fields outperformed maximum entropy-based classifiers. Algorithms had good performance without custom code or rules development, but performance varied by specific application.},
  timestamp = {2017-02-16T00:30:44Z},
  journaltitle = {Journal of the American Medical Informatics Association},
  author = {D'Avolio, L. W. and Nguyen, T. M. and Farwell, W. R. and Chen, Y. and Fitzmeyer, F. and Harris, O. M. and Fiore, L. D.},
  date = {2010},
  pages = {375--382},
  keywords = {Algorithms,data mining,Electronic Health Records,human,International Classification of Diseases,Natural Language Processing,Neoplasms -- Classification,Neoplasms -- Pathology,Software,User-computer interface},
  groups = {deduplicated search reults}
}

@inproceedings{d._dumitrescu_evolutionary_2010-1,
  title = {An Evolutionary Approach for Detecting {{Aumann}} Equilibrium in {{Congestion}} Games},
  doi = {10.1109/CINTI.2010.5672275},
  abstract = {Aumann equilibrium is a game situation from which no coalition of players has a joint deviation that improve the payoff of each member of the coalition. Congestion games has a large field of applications. An evolutionary technique for detecting Aumann equilibrium in this class of games is presented. The experiments prove the effectiveness of the proposed technique.},
  eventtitle = {2010 11th International Symposium on Computational Intelligence and Informatics (CINTI)},
  timestamp = {2017-02-16T00:30:48Z},
  author = {D. Dumitrescu and R. I. Lung and N. Gaskó},
  date = {-0018/2010-11-20},
  pages = {43--46},
  keywords = {Aumann equilibrium detection,Cities and towns,congestion game,evolutionary approach,Evolutionary computation,Games,game theory,joint deviation,Lungs,Nash equilibrium,player coalition,Roads,Silicon},
  groups = {deduplicated search reults}
}

@inproceedings{d._dumitrescu_detecting_2011-1,
  title = {Detecting {{Strong Berge Pareto}} Equilibrium in a Non-Cooperative Game Using an Evolutionary Approach},
  doi = {10.1109/SACI.2011.5872980},
  abstract = {Nash equilibrium is an important solving concept in Game Theory. Playing in Nash sense means that no player (agent) wants to deviate from the equilibrium strategy in order to increase the payoff. Some games can have more Nash equilibria. Several refinements have been developed. Strong Berge Pareto equilibrium is an important refinement of the Nash equilibrium. An evolutionary technique based on non-domination is proposed in order to detect the strong Berge Pareto equilibria. Some numerical experiments are presented in order to illustrate the proposed method.},
  eventtitle = {2011 6th IEEE International Symposium on Applied Computational Intelligence and Informatics (SACI)},
  timestamp = {2017-02-16T00:30:48Z},
  author = {D. Dumitrescu and R. I. Lung and N. Gaskó},
  date = {-0019/2011-05-21},
  pages = {101--104},
  keywords = {Approximation methods,Electronic mail,Evolutionary computation,evolutionary technique,Games,game theory,Lungs,Nash equilibrium,noncooperative game theory,Silicon,strong Berge Pareto equilibrium detection},
  groups = {deduplicated search reults}
}

@inproceedings{d._dumitrescu_approximating_2009-1,
  title = {Approximating and {{Combining Equilibria}} in {{Non}}-Cooperative {{Games}}},
  doi = {10.1109/SYNASC.2009.52},
  abstract = {Generative relations for different equilibria types in finite non cooperative games are proposed. These relations induce appropriate domination concepts. Using an evolutionary technique approximations for different equilibria are computed. The concept of game is extended in order to allow players to have different types of rationality. The new game allows us to combine different equilibria. Numerical experiments indicate the potential of the proposed concepts and technique and offers an inside view of the implication of the rationality in the solution concept.},
  eventtitle = {2009 11th International Symposium on Symbolic and Numeric Algorithms for Scientific Computing},
  timestamp = {2017-02-16T00:30:49Z},
  author = {D. Dumitrescu and R. I. Lung and T. D. Mihoc},
  date = {-0026/2009-09-29},
  pages = {356--360},
  keywords = {equilibria type,Evolutionary computation,evolutionary technique approximation,finite noncooperative game,game theory,generative relations,Lungs,Nash equilibrium,Nash-Pareto,rationality,Scientific computing},
  groups = {deduplicated search reults}
}

@article{del_corral_analysis_2012-1,
  title = {Analysis of the Usability and Motivation of the Use of Video Game Platforms as a Training System in Patients with Cystic Fibrosis ({{CF}})},
  volume = {40},
  issn = {0903-1936},
  abstract = {Physical training is already part of the care package offered to most patients with CF. The CF treatment requires a high level of patient adherence which is the relevant aspect that decrease the daily time available for physical activity. Training using video games platforms can be a key factor to guarantee this adherence. Our goal was to assess the use, preferences, motivations and the types of video games that could be used as a training modality at patients home. A total of 24 CF patients: age (12±3.7 years); BMI (18±3); FVC (97±20 \%pred); FEV1 (93±20 \%pred) answered a questionnaire specifically designed to evaluate the usability and management of the video game platforms for exercise training. Patients played three different video games Wii Fit Plus (Wii-Fit); Wii Family Training (Wii-Train) and Wii Active (Wii-Acti). After this protocol they were asked about their feelings and impressions about them. The questionnaire showed that video game platforms are usual in child environment (87.5\%), they play about 1-4 days per week (50\%), they spend playing about 1-2 hours per session (87\%), and the main goal is to have fun (79\%). During the protocol, the platform that the children like the most was the Wii-Fit (42\%) followed by the Wii-Acti, and they considered both a good system to practice exercise at home (83.3\%). The video game platforms represent a common element in CF children and teenagers life. They use this type of platforms frequently and they show highly motivated to incorporate them as a training modality for respiratory rehabilitation programs at home.},
  timestamp = {2017-02-16T00:30:44Z},
  journaltitle = {Eur. Respir. J.},
  author = {del Corral, T. and Martinez, R. and Janaina, P. and Seborga, M. and Vilaró, J.},
  date = {2012},
  keywords = {adolescent,child,Cystic fibrosis,environment,European,Exercise,human,Motivation,patient,Patient compliance,Physical activity,questionnaire,recreation,Rehabilitation,society,Training},
  groups = {deduplicated search reults}
}

@article{del_corral_video_2012-1,
  title = {Video Game Exercise Effectiveness of a Domiciliary Respiratory Rehabilitation Program in Cystic Fibrosis ({{CF}}) Patients},
  volume = {40},
  number = {Suppl 56},
  issn = {0903-1936},
  abstract = {CF is a multisystemic disease characterized by an abnormal ventilation response to exercise, the main limitating factor to exercise tolerance. Exercise training using video games platforms can be a key factor to guarantee the adherence to the respiratory rehabilitation programs. Our goal was to evaluate the efficacy of a domiciliary exercise program using the WiiTM video game platform as a training system in CF patients. The study included 7 CF patients: age (11.4±3.92 years); BMI (18.4±3); FVC (78.9±18\%); FEV1 (74.7±22\%). All performed a domiciliary respiratory rehabilitation program using the WiiTM video game platform with the Active 2 game. The program consisted of exercise about 30-min every day, 5 days/week during 6 weeks. The measurements evaluated from the beginning to the final were: exercise tolerance using the six minutes walk test (6MWT) and the shuttle test (Shut) and quality of life using the Cystic Fibrosis Questionnaire-Revised (CFQ-R). The exercise program improved the distance walked during the 6MWT (649 vs 670m) and during the Shut (622 vs 708m) (p$<$0.05, both), pre vs post respectively. However, the differences between the dyspnea and fatigue perception were no statistically significant. In relation with the CFQ-R, the data obtained from the respiratory symptoms (p= 0,045) and physical tendency domains (p=0,047) were statistically significant (p$<$0.05, both). The domiciliary respiratory rehabilitation program in CF patients, executed with the WiiTM video game platform, is feasible and can induce significant increases in exercise tolerance and quality of life.},
  timestamp = {2017-02-16T00:30:44Z},
  journaltitle = {Eur. Respir. J.},
  author = {{del Corral}, T. and Martinez, R. and Rabinovich, R. and Vilaró, J.},
  date = {2012},
  pages = {{P}1174},
  keywords = {air conditioning,Cystic fibrosis,dyspnea,European,Exercise,exercise tolerance,fatigue,human,patient,Quality of life,questionnaire,recreation,Rehabilitation,society},
  groups = {deduplicated search reults}
}

@article{del_corral_physiological_2014-5,
  title = {Physiological Response during Activity Programs Using {{Wii}}-Based Video Games in Patients with Cystic Fibrosis ({{CF}})},
  volume = {13},
  number = {6},
  doi = {10.1016/j.jcf.2014.05.004},
  pmid = {24935613},
  abstract = {Patients with cystic fibrosis (CF) are characterized by an abnormal ventilation response that limits the exercise capacity. Exercise training increases exercise capacity, decreases dyspnea and improves health-related quality of life in CF. Adherence to pulmonary rehabilitation programs is a key factor to guarantee optimal benefits and a difficult goal in this population.The aim of this study was to determine the physiological response during three Nintendo WiiTM video game activities (VGA) candidates to be used as training modalities in patients with CF. Method: 24 CF patients (age 12.6±3.7years; BMI 18.8±2.9kgm-2; FEV1 93.8±18.8\%pred) were included.All participants performed, on two separate days, 3 different VGA: 1) Wii Fit Plus (Wii-Fit); 2) Wii Active (Wii-Acti), and 3) Wii Family Trainer (Wii-Train), in random order during 5min. The obtained results were compared with the 6-min walk test (6MWT). The physiological variables [oxygen uptake (VO2), minute ventilation (VE), and heart rate (HR)] were recorded using a portable metabolic analyzer. Results: During all VGA and 6MWT, VO2 reached a plateau from the 3rd min. Compared with the 6MWT (1024.2±282.2mLm-1), Wii-Acti (1232.2±427.2mLm-1) and Wii-Train (1252.6±360.2mLm-1) reached higher VO2 levels during the last 3min (p\&lt;0.0001 in both cases), while Wii-Fit (553.8±113.2mLm-1) reached significantly lower levels of VO2 (p\&lt;0.001). Similar effects were seen for the ventilatory volume (VE). No differences in dyspnea and oxygen saturation were seen between the different modalities. All patients were compliant with all three WiiTM modalities. Conclusion: Active video game are well tolerated by patients with CF. All the modalities evaluated imposed a constant load but were associated with different physiological responses reflecting the different intensities imposed. Wii-Acti and Wii-Train impose a significantly high metabolic demand comparable to the 6MWT. Further research is needed to evaluate the effects of VGA as a training program to increase exercise capacity for CF patients. © 2014 European Cystic Fibrosis Society.},
  timestamp = {2017-02-16T00:30:45Z},
  journaltitle = {J. Cyst. Fibros.},
  author = {del Corral, T. and Percegona, J. and Seborga, M. and Rabinovich, R. and Vilaró, J.},
  date = {2014},
  pages = {706--711},
  keywords = {adolescent,Adult,article,body mass index,child,clinical article,comparative effectiveness,controlled clinical trial,controlled study,Cystic fibrosis,Cystic Fibrosis/ physiopathology/ rehabilitation,dyspnea,exercise capacity,exercise physiology,Exercise/ physiology,exercise test,exercise tolerance,Female,forced expiratory volume,heart rate,human,Humans,lung minute volume,lung ventilation,Male,metabolic measurement system,observational study,oxygen consumption,oxygen saturation,Physical activity,Physical exertion,physiological process,Physiological response and cystic fibrosis,portable equipment,Pulmonary rehabilitation,Quality of life,recreation,recreational therapy,Video games,Walking},
  options = {useprefix=true},
  groups = {deduplicated search reults}
}

@article{del_corral_exercise_2011-3,
  title = {Exercise Physiologic Response during Three Different Video Games in Cystic Fibrosis Patients},
  volume = {38},
  issn = {0903-1936},
  abstract = {Cystic fibrosis (CF) is a multisystemic disease characterized by an abnormal ventilation response that limiting the exercise tolerance. Physical training increases exercise capacity, decreases dyspnea and improves quality of life. Adherence to respiratory rehabilitation programs is a key factor to guarantee optimal benefits. To determine the efficiency of three Wii video games as training systems by analysing the physiologic response in CF. Methods: We included 24 CF patients: age: 12±3.7 years; BMI: 18±3; FVC: 97±20\%; FEV1: 93±20\%, followed 4 different exercise types in randomized order during six minutes: 1) 6min walking test (6MWT); 2) Wii Fit Plus (Wii-Fit) ; 3) Wii Active (Wii-Acti), and 4) Wii Family Trainner (Wii-Train). All physiologic responses were recorded breath by breath by using a portable gas analyzer (Fitmate Pro, Cosmed, Italy). Results: In all video game exercises, after the 3th minute, describe a plateau profile that remains stable until the end of the test, similar to the 6MWT. Conclusion: From a physiological perspective, exercises executed with video game platforms are feasible and allow high intensity time-sustained exercise. This type of training could be recommended for CF patients.},
  timestamp = {2017-02-16T00:30:45Z},
  journaltitle = {Eur. Respir. J.},
  author = {del Corral, T. and Percegona, J. and Seborga, M. and Trujillo, N. and Hernandez, L. and Rejas, A. and Lalinde, W. and Villà, J. and Vilaró, J.},
  date = {2011},
  keywords = {air conditioning,analyzer,breathing,Cystic fibrosis,dyspnea,European,Exercise,exercise tolerance,gas,human,Italy,patient,Quality of life,recreation,Rehabilitation,society,Training,Walking},
  groups = {deduplicated search reults}
}

@article{del_corral_exercise_2011-4,
  title = {Exercise Physiologic Response during Three Different Video Games in Cystic Fibrosis Patients ({{CF}})},
  volume = {46},
  issn = {8755-6863},
  abstract = {Introduction: Cystic fibrosis (CF) is a multisystemic disease characterized by an abnormal ventilation response that limits exercise tolerance. Current evidence shows that physical training increases exercise capacity, decreases dyspnea and improves quality of life in patients with CF. Adherence to respiratory rehabilitation programs is a key factor to guarantee optimal benefits. Our goal was to determine the efficiency of three Nintendo WiiTM video games as training systems by measuring the physiologic response of performing different exercises with CF patients. Methods: We included 24 CF patients [mean±SD: age: 12±3.7 years; BMI: 18±3; FVC: 97±20 \%; FEV1: 93±20 \%] and followed 4 different exercise types in randomized order during six minutes: 1) 6-min walking test (6MWT); 2) Nintendo WiiTM Fit Plus Platform (Wii-Fit); 3) Nintendo WiiTM Active Platform (Wii-Acti), and 4) Nintendo WiiTM Family Trainer Platform (Wii-Train). All physiologic responses were recorded breath by breath by using a portable gas analyzer (Fitmate Pro, Cosmed, Italy). Results: In all video game exercises, after the 3rd minute, we observed a plateau profile that remains stable until the end of the test, similar to the 6MWT. The Wii-Acti and Wii-Train obtained high and significant values compared with the 6MWT. Conclusion: From a physiological perspective, exercises executed with video game platforms are feasible and allow high intensity time-sustained exercise. This type of training could be recommended to CF patients and can induce important physiologic improvements when used as a training method. (Table presented).},
  timestamp = {2017-02-16T00:30:45Z},
  journaltitle = {Pediatr. Pulmonol.},
  author = {del Corral, T. and Percegona, J. and Seborga, M. and Trujillo, N. and Hernández, L. and Rejas, A. and Lalinde, W. and Villa, J. and Vilaró, J.},
  date = {2011},
  pages = {353},
  keywords = {air conditioning,analyzer,breathing,Cystic fibrosis,dyspnea,Exercise,exercise tolerance,gas,human,Italy,patient,Quality of life,recreation,Rehabilitation,Training,Walking},
  groups = {deduplicated search reults}
}

@article{del_corral_nunez-floras_exercise_2011-1,
  title = {Exercise Physiologic Response during Three Different Video Games in Cystic Fibrosis Patients},
  volume = {10},
  issn = {1569-1993},
  abstract = {Introduction: Cystic fibrosis (CF) is a multisystemic disease characterized by an abnormal ventilation response that limiting the exercise tolerance. Current evidence shows that physical training increases exercise capacity, decreases disnea and improves quality of life in patients with CF. Adherence to respiratory rehabilitation programs is a key factor to guarantee optimal benefits. Our goal was to determine the efficiency of three Nintendo WiiTM video game as training systems by measuring the physiologic response of performing different exercises with CF patients. Method: we included 24CF patients [mean±SD: age: 12±3.7 years; BMI: 18±3; FVC: 97±20\%; FEV1:93±20\%] followed 4 different exercise types in randomized order during six minutes: (1) 6-min walking test (6MWT); (2) Nintendo Wii Fit Plus (Wii-Fit); (3) Nintendo Wii Active (Wii-Acti), and (4) Nintendo Wii Family Trainner (Wii-Train). All physiologic responses were recorded breath by breath by using a portable gas analyzer (Fitmate Pro, Cosmed, Italy). Results: In all video game exercises, after the 3th minute, all physiological variables describe a plateau profile that remains stable until the end of the test, similar to the 6MWT. The Wii-Acti and Wii-Train obtained high and significative values compared with the 6MWT. Conclusion: From a physiological perspective, exercises executed with video game platforms are feasible and allow high intensity time-sustained exercise. This type of training could be recommended to the patients CF and can induce important physiologic improvements when used as a training method.},
  timestamp = {2017-02-16T00:30:44Z},
  journaltitle = {J. Cyst. Fibros.},
  author = {del Corral Nunez-Floras, T. and Percegona, J. and Seborga, M. and Trujillo, N. and Hernandez, L. and Rejas, A. and Lalinde, W. and Villa, J. and Vilaro Casamitjana, J.},
  date = {2011},
  pages = {S64},
  keywords = {air conditioning,analyzer,breathing,Cystic fibrosis,Exercise,exercise tolerance,gas,Italy,patient,Quality of life,recreation,Rehabilitation,Training,Walking},
  groups = {deduplicated search reults}
}

@article{del_corral_nunez-flores_video_2014-2,
  title = {Video Game Exercise Effectiveness of a Long Term Domiciliary Pulmonary Rehabilitation Program in Cystic Fibrosis ({{CF}}) Patients: {{Pilot}} Prospective Study of Cases},
  volume = {145},
  issn = {0012-3692},
  abstract = {PURPOSE: Cystic fibrosis (CF) is a multisystemic disease characterized by a limited exercise capacity. Exercise training (ET) using systems that improve the adherence to pulmonary rehabilitation programs is a key factor to guarantee the benefits of this therapy. Our goal was to evaluate the efficacy of a long term domiciliary exercise program using the WiiTM video game platform as a training system in patients with CF. METHODS: The pilot study included 7 CF patients: age 11.4±3.9 years; BMI 18.4±3 kg/m2; FVC 78.9±18 \%pred; FEV1 74.7±22 \%pred. All of them undertaken a domiciliary pulmonary rehabilitation program using the WiiTM video game platform with the Active 2 game (Wii-Acti2). The program consisted of 30 to 60 min exercise every day, 5 days per week during 6 weeks. The measurements evaluated before (pre) and immediately after (post) ad after 12 months of follow-up (fup) were: 1) exercise tolerance using the six minutes walk test (6MWT) and the Modified Shuttle Walk Test (MSWT) ; and 2) Healthrelated quality of life using the Cystic Fibrosis Questionnaire-Revised (CFQ-R). Nonparametric tests (Wilcoxon test) and a descriptive analysis to observe the trend of the variables were performed. RESULTS: ET increased significantly exercise capacity on: MSWT (622,8±85m vs. 708,5±141m) and the physical domain (87,2±15,3 vs. 95,5±1) and the respiratory symptoms (65,9±22,1 vs. 77,4±25,8) from the CFQ-R (p$<$ 0,05 in all cases). These improvements were maintained after 12 months (MSWT 705,7±143m), physical domain (96,8±6,3) and respiratory symptoms (78,1±1). CONCLUSIONS: The preliminary data presented show a tendency to a long term domiciliary pulmonary rehabilitation program using the WiiTM video game platform in CF patients improved exercise tolerance and quality of life. However, these preliminary results should be carefully interpreted and the sample size increased.},
  timestamp = {2017-02-16T00:30:44Z},
  journaltitle = {Chest},
  author = {del Corral Nuñez-Flores, T. and Alejos, R. M. and Iranzo, A. C. I. and Vilaró, J. and Rabinovich, R.},
  date = {2014},
  keywords = {Cystic fibrosis,Exercise,exercise tolerance,follow up,human,nonparametric test,patient,pilot study,prospective study,Pulmonary rehabilitation,Quality of life,questionnaire,rank sum test,recreation,Rehabilitation,sample size,therapy},
  groups = {deduplicated search reults}
}

@article{dematteo_evaluating_2014-1,
  title = {Evaluating the {{Nintendo Wii}} for Assessing Return to Activity Readiness in Youth with Mild Traumatic Brain Injury},
  volume = {34},
  doi = {10.3109/01942638.2014.885103},
  abstract = {Adolescents with mild traumatic brain injuries (MTBI) are at substantial risk for repeat injury if they return to activity too soon. Post-concussion symptoms and impaired balance are two factors that limit return to activity. Post-injury assessments that challenge activity tolerance and balance skills are needed to ensure readiness to return to activity. This cross-sectional study evaluated the Nintendo Wii as a measure of exertion (heart rate HR, respiration rate RR, and caloric expenditure) and balance testing for youth with MTBI in a clinical setting. Twenty-four youth with MTBI, ages 9-18, played six Wii games. The Bruininks-Oseretsky Test of Motor Proficiency 2nd edition (BOT-2) and the Community Balance and Mobility Scale (CBM) were used as balance indicators. The Wii Fit Running game demonstrated the highest caloric expenditure and HR (p = .010). Frequency counts of balance loss during Wii game play did not correlate with performance on the BOT-2 or the CBM. Type, number, and time since injury were predictive of balance performance on the CBM (p = .008). Findings provide preliminary evidence for the use of the Wii as an exertion challenge to evaluate tolerance for exercise post-concussion. Frequency count of balance loss during Wii game play, however, was not a valid measure of balance impairment post-MTBI. © 2014 Informa Healthcare USA, Inc.},
  timestamp = {2017-02-16T00:30:45Z},
  journaltitle = {Physical and Occupational Therapy in Pediatrics},
  author = {Dematteo, C. and Greenspoon, D. and Levac, D. and Harper, J. A. and Rubinoff, M.},
  date = {2014},
  pages = {229--244},
  keywords = {adolescence,adolescent health,Balance,Balance; Postural -- Evaluation -- In Adolescence,Bivariate Statistics,Brain Injuries -- Rehabilitation -- In Adolescence,child,child health,Clinical Assessment Tools,Concussion,convenience sample,Criterion-Related Validity,Cross Sectional Studies,data analysis software,Decision Making; Clinical,Descriptive Statistics,Energy Metabolism -- Evaluation,exercise physiology,Exercise Tolerance -- Evaluation -- In Adolescence,Exertion,Exertion -- Evaluation -- In Adolescence,Female,Funding Source,Heart Rate -- Evaluation,human,Interrater Reliability,Linear Regression,Male,Mild traumatic brain injury,Neuropsychological Tests,One-Way Analysis of Variance,Ontario,Patient Attitudes -- Evaluation,Pediatric Occupational Therapy,Pediatrics,Physical activity,Pilot Studies,Rehabilitation; Pediatric,Repeated Measures,Respiratory Rate -- Evaluation,Test-Retest Reliability,Video Games -- Utilization -- In Adolescence,Virtual reality},
  groups = {deduplicated search reults}
}

@article{demir_robotic_2015-1,
  title = {Robotic and Video-Assisted Thoracic Surgery Lung Segmentectomy for Malignant and Benign Lesions},
  volume = {20},
  issn = {1569-9293},
  doi = {10.1093/icvts/ivu399},
  abstract = {OBJECTIVES: The experience with robotic techniques (RATS) and video-assisted thoracic surgery (VATS) in pulmonary segmentectomy is still limited. We evaluated our prospectively recorded database to compare two different minimally invasive techniques. METHODS: Between May 2007 and July 2014, a total of 99 patients underwent RATS (n = 34) and VATS (n = 65) pulmonary segmentectomies at two institutions. The median age of patients was 59 +/- 15 (16-84) years, and 61\% were male. Seventy-six patients were operated on for malignancy and 23 for benign diseases. RESULTS: The major morbidity and mortality rates were 24-23\% and 0-1.5\% for RATS and VATS (P = 0.57) and (P = 0.66), respectively. The mean console time for RATS was longer than the mean operation time for VATS [76 +/- 23 (40-150) vs 65 +/- 22 (30-120) min (P = 0.018)]. The mean duration of drainage was similar for RATS and VATS [3.53 +/- 2.3 (1-10) days vs 3.98 +/- 3.6 (1-21) (P = 0.90)], respectively. The duration of postoperative stay for RATS was 4.65 +/- 1.94 (2-10) days and for VATS was 6.16 +/- 4.7 (2-24) days (P = 0.39). CONCLUSIONS: Both RATS and VATS pulmonary segmentectomy operations are performed with similar morbidity and mortality rates. Although the duration of operation is longer in RATS when compared with an established VATS programme, there is a tendency towards a shorter postoperative stay.},
  timestamp = {2017-02-16T00:30:45Z},
  journaltitle = {Interactive Cardiovascular and Thoracic Surgery},
  author = {Demir, A. and Ayalp, K. and Ozkan, B. and Kaba, E. and Toker, A.},
  date = {2015-03},
  pages = {304--309},
  groups = {deduplicated search reults}
}

@article{denman_pedisedate_2007-1,
  title = {The {{PediSedate}}® Device, a Novel Approach to Pediatric Sedation That Provides Distraction and Inhaled Nitrous Oxide: {{Clinical}} Evaluation in a Large Case Series},
  volume = {17},
  doi = {10.1111/j.1460-9592.2006.02091.x},
  abstract = {Background: Pediatric sedation is of paramount importance but can be challenging. Fear and anticipatory anxiety before invasive procedures often lead to uncooperativeness. A novel device (PediSedate®) provides sedation through a combination of inhaled nitrous oxide and distraction (video game). We evaluated the acceptability and safety of the PediSedate® device in children. Methods: We enrolled children between 3 and 9 years old who were scheduled to undergo surgical procedures that required general inhalational anesthesia. After the device was applied, he/she played a video game while listening to the audio portion of the game through the earphones. Nitrous oxide in oxygen was administered via the nasal piece of the headset starting at 50\% and increasing to 70\%, in 10\% increments every 8 min. Treatment failures, vital signs, arterial oxygen saturation, depth of sedation, airway patency, side effects, acceptance of the device and parental satisfaction were all evaluated. Results: Of 100 children included, treatment failure occurred in 18\% mainly because of poor tolerance of the device. At least 96\% of the children who completed the study exhibited an excellent degree of sedation, 22\% had side effects, and none experienced serious airway obstruction. Nausea and vomiting were the most common side effects and no patients had hemodynamic instability. Conclusions: The PediSedate® device combines nonpharmacologic with pharmacologic methods of sedation. Most of the children we evaluated were able to tolerate the PediSedate® device and achieved an adequate degree of sedation. © 2007 The Authors.},
  timestamp = {2017-02-16T00:30:45Z},
  journaltitle = {Paediatric Anaesthesia},
  author = {Denman, W. T. and Tuason, P. M. and Ahmed, M. I. and Brennen, L. M. and Soledad Cepeda, M. and Carr, D. B.},
  date = {2007},
  pages = {162--166},
  keywords = {Age Factors,airway obstruction,Analgesia,Anesthesia; General/ instrumentation/psychology,anesthesia level,anesthetic agent,Anesthetics; Inhalation/ administration & dosage,article,Awareness/ drug effects,Blood Pressure/drug effects,child,Child; Preschool,Children,clinical trial,devices,distractibility,Distraction,drug dose increase,Equipment and Supplies,Equipment Design/methods,euphoria,evaluation study,experience,Female,general anesthesia,Heart Rate/drug effects,hemodynamics,human,Humans,inhalation anesthesia,major clinical study,Male,methodology,nausea,nausea and vomiting,nitrous oxide,Nitrous Oxide/ administration & dosage,Oxygen/blood,oxygen saturation,parent,Patient Satisfaction/statistics & numerical data,Pediatrics,pediatric surgery,PediSedate,Postoperative Nausea and Vomiting/epidemiology,preschool child,priority journal,recreation,safety,school child,sedation,Sedation devices,side effect,surgical technique,treatment failure,treatment outcome,Video Games/adverse effects/psychology,vomiting},
  groups = {deduplicated search reults}
}

@article{denot-ledunois_effect_1998-1,
  title = {The Effect of Attentional Load on the Breathing Pattern in Children},
  volume = {29},
  doi = {10.1016/S0167-8760(97)00086-X},
  abstract = {Experiments designed to establish the effects of video games on breathing patterns have led to contradictory results. Several authors reported that video games tended to increase breathing frequency (i.e. to reduce breath duration), whereas others reported the opposite. We postulated that video games contain different psychophysiological components which may have opposite effects on breathing pattern. On the one hand, arousal and emotion may tend to stimulate breathing. On the other, focusing attention on the game may prompt subject to inhibit any movement - including breathing - which might be a potential nuisance variable. The aim of this study was to assess the specific effects of the attentional load in an experimental environment characterized by its low emotional impact. We measured breathing variables, cardiac frequency and cortisol levels in 10 healthy children (mean age = 9.2 ±: 1.5 years) who were familiar with the environment, the experimenter and the video game. Breath duration rose significantly, from 2.56 to 3.16 s, as a function of game difficulty. Cortisol levels, heart rate and the thoracic contribution to breathing displayed no significant changes. Taken together, these data suggest that focusing attention on the game tended to inhibit breathing and that previous contradictory reports in this respect were due to the confounding effects of emotion.},
  timestamp = {2017-02-16T00:30:47Z},
  journaltitle = {International Journal of Psychophysiology},
  author = {Denot-Ledunois, S. and Vardon, G. and Perruchet, P. and Gallego, J.},
  date = {1998},
  pages = {13--21},
  keywords = {attention,breathing pattern,emotion,Video games},
  groups = {deduplicated search reults}
}

@article{deo_machine_2015-1,
  title = {Machine {{Learning}} in {{Medicine}}},
  volume = {132},
  issn = {0009-7322},
  doi = {10.1161/circulationaha.115.001593},
  abstract = {Spurred by advances in processing power, memory, storage, and an unprecedented wealth of data, computers are being asked to tackle increasingly complex learning tasks, often with astonishing success. Computers have now mastered a popular variant of poker, learned the laws of physics from experimental data, and become experts in video games - tasks that would have been deemed impossible not too long ago. In parallel, the number of companies centered on applying complex data analysis to varying industries has exploded, and it is thus unsurprising that some analytic companies are turning attention to problems in health care. The purpose of this review is to explore what problems in medicine might benefit from such learning approaches and use examples from the literature to introduce basic concepts in machine learning. It is important to note that seemingly large enough medical data sets and adequate learning algorithms have been available for many decades, and yet, although there are thousands of papers applying machine learning algorithms to medical data, very few have contributed meaningfully to clinical care. This lack of impact stands in stark contrast to the enormous relevance of machine learning to many other industries. Thus, part of my effort will be to identify what obstacles there may be to changing the practice of medicine through statistical learning approaches, and discuss how these might be overcome.},
  timestamp = {2017-02-16T00:30:47Z},
  journaltitle = {Circulation},
  author = {Deo, R. C.},
  date = {2015-11},
  pages = {1920--1930},
  groups = {deduplicated search reults}
}

@article{desai_reproducibility_1994-1,
  title = {{{THE REPRODUCIBILITY OF BRONCHIAL CIRCUMFERENCE MEASUREMENTS USING COMPUTED}}-{{TOMOGRAPHY}}},
  volume = {67},
  issn = {0007-1285},
  abstract = {Objective measurement of bronchial damage in patients with bronchiectasis is needed to identify progressive disease. This study evaluates the inter- and intraobserver variation in computed tomography (CT) measurements of bronchial wall circumference and examines the precision with which CT measurements of the bronchi can be repeated in patients with bronchiectasis. Twelve patients were scanned and the circumferences of 61 subsegmental bronchi were measured independently on two occasions, by three observers, using a tracing facility on the CT console. To determine the accuracy with which previously acquired sections could be repeated, five patients were scanned on two separate occasions. The mean bronchial circumference measured by the three observers was 16.1 +/- 8.3 mm. The standard deviations of differences between first and second measurements of bronchial circumference for the three observers (intraobserver variability) were: 0.60 mm, 0.67 mm and 0.40 mm. The standard deviation of readings for interobserver variability was 0.71 mm. The standard deviations of differences (and coefficients of variation) for measurements of bronchial circumference following rescanning were: 1.82 mm, 1.40 mm and 1.74 mm (9.9\%, 7.6\% and 9.3\%, respectively). The reproducibility of measurements of wall circumference, between and within observers and between examinations, indicates that such measurements may be clinically useful in demonstrating the progression of bronchiectasis.},
  timestamp = {2017-02-16T00:30:47Z},
  journaltitle = {British Journal of Radiology},
  author = {Desai, S. R. and Wells, A. U. and Cheah, F. K. and Cole, P. J. and Hansell, D. M.},
  date = {1994-03},
  pages = {257--262},
  groups = {deduplicated search reults}
}

@inproceedings{dikken_development_2014-1,
  title = {Development of an Integrated Virtual Group Training System for {{COPD}} Patients},
  abstract = {COPD patients experience a downward spiral of fear for breathlessness, inactivity and social isolation which leads to a bad physical condition. Motivation to keep patients compliant to their training scheme is a key factor in home-based exercise training. This paper presents the Integrated Training System for COPD patients; a home based virtual group exercise system to facilitate improvement of the exercise capacity safely at home using a virtual group environment. The four components of the system are the Home Trainer, the Virtual Exercise Environment, the Web Portal and the Controller. These components are implemented in a prototype. An in-training evaluation was performed to evaluate the subsystems used during a training exercise. All subsystems are working correctly during the evaluation. In this paper the focus for the Integrated Training System is on COPD patients, but the system might be used for other groups such as Chronic Heart Failure patients or elderly people in general. Copyright © 2014 SCITEPRESS - Science and Technology Publications. All rights reserved.},
  eventtitle = {HEALTHINF 2014 - 7th International Conference on Health Informatics, Proceedings; Part of 7th International Joint Conference on Biomedical Engineering Systems and Technologies, BIOSTEC 2014},
  timestamp = {2017-02-16T00:30:47Z},
  author = {Dikken, J. B. J. and Van Beijnum, B. J. F. and Hofs, D. H. W. and Botman, M. P. L. and Vollenbroek-Hutten, M. M. and Hermens, H. J.},
  date = {2014},
  pages = {101--108},
  keywords = {Chronic obstructive pulmonary disease,Design,Evaluation,Exergaming,Home-based exercise training,Integrated training system,Physical condition,Virtual group training},
  groups = {deduplicated search reults}
}

@book{dikken_integrated_2015-2,
  title = {An Integrated Virtual Group Training System for {{COPD}} Patients at Home},
  volume = {511},
  abstract = {Chronic Obstructive Pulmonary Disease (COPD) patients often experience a downward spiral of fear for breathlessness, inactivity and social isolation which leads to a bad physical condition. Motivation to keep patients compliant to their training scheme is a key factor in home-based exercise training. This paper presents the Integrated Training System for COPD patients; a home based virtual group exercise system to facilitate improvement of the exercise capacity safely at home using a virtual group environment. The four components of the system are the Home Trainer, the Virtual Exercise Environment, the Web Portal and the Controller. These components are implemented in a prototype, in which as much as possible existing components are used. An in-training evaluation was performed to evaluate the subsystems used during a training exercise. All subsystems are working correctly during the evaluation. In this paper the focus for the Integrated Training System is on COPD patients, but the system might be used for other groups such as Chronic Heart Failure patients or elderly people in general. © Springer International Publishing Switzerland 2015.},
  pagetotal = {346-359},
  timestamp = {2017-02-16T00:30:47Z},
  series = {Communications in Computer and Information Science},
  author = {Dikken, J. B. J. and van Beijnum, B. J. F. and Hofs, D. H. W. and Botman, M. P. L. and Vollenbroek-Hutten, M. M. and Hermens, H. J.},
  date = {2015},
  keywords = {Chronico obstructive pulmonary disease,Design,Evaluation,Exergaming,Home-based exercise training,Integrated training system,Physical condition,Virtual group training},
  options = {useprefix=true},
  groups = {deduplicated search reults}
}

@article{diniz_respiratory_2010-1,
  title = {Respiratory Sinus Arrhythmia and Respiratory Period during Attentional Tasks},
  volume = {181},
  issn = {1073-449X},
  abstract = {RATIONALE: The respiratory sinus arrhythmia (RSA) is an index of vagal activity used in psychophysiology. The influence of breathing, particularly the respiratory period (RP), in the magnitude of the RSA can confound this index. Usually paced breathing is employed, to allow for comparisons between subjects and tasks, at the cost of attentional load. This study investigates if an attentional task (AT) can unconsciously pace the RP. METHODS: Twenty healthy, young subjects, kept naive as to the research being related to breathing pacing, were studied. ECG and plethysmographic ventilation (thoracic belt) were acquired at 1000 Hz. After an initial rest period of 5 min and a training run of the AT, the subjects undertook a protocol of four runs of the AT, separated by rest periods (5 min). The AT consisted in a videogame (reaction time task), with 60 repetitions of periodical trials (periods of 3.5 or 4.0 s). The runs were interleaved differently, such as half of the volunteers started the AT with trials of 3.5 s and the remaining with 4.0 s. The periodicity of the trials was purposefully concealed from the volunteers by varying timing of events within the task. RSA was approximated as the difference between the maximum and the minimum R-R interval from the ECG within each breathing cycle. The significance of the changes of a) the heart-rate (HR); b) RP between the trials of 3.5 and 4.0 s; and c) RP and RSA comparing task to rest, were estimated using the Wilcoxon signed rank test. RESULTS: One volunteer (rest RP $>$ 8.5 s) was considered outlier and excluded. The measured RP were lower in average than the targets (about 3.0 s) and there were no differences in RP comparing the two trial periods. The RP and RSA were significantly lower during the tasks than during rest (Fig 1 and 2). The standard deviation of RP was about halved during the AT. No task-related HR changes were found (mean HR 82.5 bpm). CONCLUSION: During AT, RSA decreased but simultaneously the RP decreased, which is known to reduce RSA. It remains thus to be clarified whether RSA was modified by RP alone, by autonomic modulation - for instance because of the stress imposed by the AT -, by both, or by other mechanisms. These results support previous findings and may contribute to the design and analysis of experiments in psychophysiology. (Figure presented) .},
  timestamp = {2017-02-16T00:30:47Z},
  journaltitle = {Am. J. Respir. Crit. Care Med.},
  author = {Diniz, A. N. and Beda, A. and Machado Pinheiro, W. and Jandre, F. C. and Giannella Neto, A.},
  date = {2010},
  keywords = {air conditioning,breathing,electrocardiogram,heart rate,human,modulation,periodicity,psychophysiology,reaction time,sinus arrhythmia,society,vagus nerve stimulation,volunteer,Wilcoxon signed ranks test},
  groups = {deduplicated search reults}
}

@article{di_palma_monitoring_2016-3,
  title = {Monitoring of Autonomic Response to Sociocognitive Tasks during Treatment in Children with {{Autism Spectrum Disorders}} by Wearable Technologies: {{A}} Feasibility Study},
  doi = {10.1016/j.compbiomed.2016.04.001},
  abstract = {Background: Autism Spectrum Disorders (ASD) represent a heterogeneous set of neurodevelopmental disorders characterized by impairments in social domain, where the autonomic nervous system (ANS) plays an important role. Several researchers have studied the ANS in ASD, during specific cognitive or sensory stimuli while few studies have examined response during social interactions. Wearable technologies can be very helpful in monitoring autonomic response in children with ASD in semi-naturalistic setting. The novelty of this study is to use such technologies to acquire physiological signals during therapeutic sessions supported by interactive "serious games" and to correlate the ANS response to the engagement of the child during sociocognitive tasks for an evaluation of the treatment effect and for the personalization of the therapy. Method: A wearable chest belt for electrocardiographic (ECG) signal recording was used and specific algorithms for the extraction of clinically relevant features (Heart Rate - HR, Root Mean Square of the Successive Differences - RMSSD and Respiratory Sinus Arrhythmia - RSA) were developed. Sociocognitive tasks were mediated by "serious games" implemented on two tablets, which allowed a precise coding of the behaviors of the children. A longitudinal assessment of the physiological response of the children during six months of treatment was performed. Results: A link between physiological response, i.e. decrease in RMSSD and RSA, and engagement of the children during sociocognitive tasks was found. Longitudinal changes in the children's autonomic response, including a decrease of RSA during the engagement throughout the therapeutic sessions, were found. Conclusions: These results foster the feasibility of this methodology to be applied in a clinical setting for the monitoring of the ANS response of children with ASD during treatment. A larger sample of patients is needed to confirm these preliminary findings. © 2016 Elsevier Ltd.},
  timestamp = {2017-02-16T00:30:47Z},
  journaltitle = {Computers in Biology and Medicine},
  author = {Di Palma, S. and Tonacci, A. and Narzisi, A. and Domenici, C. and Pioggia, G. and Muratori, F. and Billeci, L.},
  date = {2016},
  keywords = {autism,Autism Spectrum Disorders (ASDs),autonomic nervous system,child,Clinical study,Electrocardiogram (ECG),extraction,feasibility study,heart rate,Heart Rate Variability (HRV),human,human tissue,Monitoring,Personalization,respiratory sinus arrhythmia,Respiratory Sinus Arrhythmia (RSA),tablet,thorax,Wearable platform},
  groups = {deduplicated search reults}
}

@article{dorheim_continuing_1994-1,
  title = {Continuing Medical Education Cardiovascular Response of Marathoners to Mental Challenge},
  volume = {4},
  abstract = {The effects of long-distance running on cardiovascular responses to mental stress were measured in a group of 12 male marathoners and compared with a group of age-matched healthy males. The stress tests consisted of a video game, a reaction time test, and a 90-second cold pressor test. The marathoners were a well-trained group that ran more than 69 miles per week and had significantly lower resting heart rates (HR) (49.4 ± 13.4 beats/min, P ≤.01) and higher stroke volume indexes (SVI) (63.5 ± 17.5 ml, P ≤.01) than the control group (HR, 65.3 ± 13.8 beats/min; SVI, 45.6 ± 12.8 ml). Resting blood pressure (BP) for the marathoners was 119/75 ± 10/6 mm Hg and 119/73 ± 11/5 mm Hg for the comparison group. The average BP increase was 21/13 mm Hg for the marathoners and 19/13 mm Hg for the aged-matched group. Two marathoners were found to be hypertensive. The physiologic and cardiovascular responses of the marathoners to mental challenge were no different than those of the comparison group. Long-distance running does not appear to mitigate cardiovascular reactivity to mental stress © 1994, The American Burn Association.},
  timestamp = {2017-02-16T00:30:48Z},
  journaltitle = {Journal of Cardiac Rehabilitation},
  author = {Dorheim, T. A. and Ruddel, H. and McKinney, M. E. and Todd, G. L. and Mellion, M. B. and Buell, J. C. and Eliot, R. S.},
  date = {1994},
  pages = {476--480},
  groups = {deduplicated search reults}
}

@article{douris_comparison_2012-1,
  title = {Comparison between {{Nintendo Wii Fit}} Aerobics and Traditional Aerobic Exercise in Sedentary Young Adults},
  volume = {26},
  issn = {1533-4287 (Electronic) 1064-8011 (Linking)},
  doi = {10.1519/JSC.0b013e31822e5967},
  abstract = {Exergaming is becoming a popular recreational activity for young adults. The purpose was to compare the physiologic and psychological responses of college students playing Nintendo Wii Fit, an active video game console, vs. an equal duration of moderate-intensity brisk walking. Twenty-one healthy sedentary college-age students (mean age 23.2 +/- 1.8 years) participated in a randomized, double cross-over study, which compared physiologic and psychological responses to 30 minutes of brisk walking exercise on a treadmill vs. 30 minutes playing Nintendo Wii Fit "Free Run" program. Physiologic parameters measured included heart rate, rate pressure product, respiratory rate, and rating of perceived exertion. Participants' positive well-being, psychological distress, and level of fatigue associated with each exercise modality were quantified using the Subjective Exercise Experience Scale. The mean maximum heart rate (HRmax) achieved when exercising with Wii Fit (142.4 +/- 20.5 b.min(-1)) was significantly greater (p = 0.001) compared with exercising on the treadmill (123.2 +/- 13.7 b.min(-1)). Rate pressure product was also significantly greater (p = 0.001) during exercise on the Wii Fit. Participants' rating of perceived exertion when playing Wii Fit (12.7 +/- 3.0) was significantly greater (p = 0.014) when compared with brisk walking on the treadmill (10.1 +/- 3.3). However, psychologically when playing Wii Fit, participants' positive well-being decreased significantly (p = 0.018) from preexercise to postexercise when compared with exercising on the treadmill. College students have the potential to surpass exercise intensities achieved when performing a conventional standard for moderate-intensity exercise when playing Nintendo Wii Fit "Free Run" with a self-selected intensity. We concluded that Nintendo Wii Fit "Free Run" may act as an alternative to traditional moderate-intensity aerobic exercise in fulfilling the American College of Sports Medicine requirements for physical activity.},
  timestamp = {2017-02-16T00:30:48Z},
  langid = {english},
  journaltitle = {Journal of Strength and Conditioning Research},
  author = {Douris, P. C. and McDonald, B. and Vespi, F. and Kelley, N. C. and Herman, L.},
  date = {2012-04},
  pages = {1052--7},
  keywords = {adolescence,Adult,article,blood pressure,Blood Pressure/physiology,Body Mass Index -- Evaluation,Body Weights and Measures,breathing rate,clinical trial,comparative study,controlled clinical trial,controlled study,Crossover Design,crossover procedure,Cross-Over Studies,data analysis software,Descriptive Statistics,effect size,Exercise,exercise physiology,Exercise/ physiology/psychology,Exergaming,Exertion -- Evaluation,fatigue,Female,heart rate,Heart Rate -- Evaluation,Heart Rate/physiology,human,Humans,Intervention Trials,Life Style; Sedentary,Male,Moderate-intensity exercise,muscle fatigue,Muscle Fatigue/physiology,New York,Paired T-Tests,Perception -- Evaluation,Physical Exertion/physiology,physiology,Power Analysis,psychological aspect,Psychological well-being,Questionnaires,Random Assignment,randomized controlled trial,recreation,Respiratory Rate -- Evaluation,Respiratory Rate/physiology,Scales,statistical significance,Students; College,Treadmills,Video games,Video Games/ psychology,Walking,Walking/ physiology/psychology,Wellness,young adult},
  groups = {deduplicated search reults}
}

@article{drescher_associations_2009-1,
  title = {Associations between Sleep, and Dietary, Exercise and Electronic Screen Habits of Adolescents in the {{Tucson Children}}'s {{Assessment}} of {{Sleep Apnea}} ({{TUCASA}}) {{Study}}},
  volume = {32},
  issn = {0161-8105},
  abstract = {Introduction: The associations between sleep, and diet, exercise and electronic screen habits (television, internet, computer and video games) have not been extensively studied in adolescents. The aim of this study was to investigate the relationship between sleep, and diet and screen time in adolescent children enrolled in the TuCASA study. Methods: 320 children enrolled in the TuCASA study completed detailed dietary and physical activity questionnaires during the 2nd examination of the cohort. Correlation and regression analysis were used to study the relationships among diet (Rocket Youth Adolescent Questionnaire), physical activity (Block Pediatric Physical Activity Questionnaire), self-reported sleep duration and screen time. Results: Mean age was 13.3 years (sd 1.8, range 10-18) with 51.8\% males, 65\% were Caucasian and 35\% were Hispanic. Correlation analy ses showed that children who slept less consumed more caffeine (r = -0.28, p$<$0.0001) and had more hours of screen time (r =-0.16, p$<$ 0.005). More hours of screen time also were associated with higher caffeine consumption (r=0.14, p=0.01). Consistent with previous studies, our regression models showed that having a higher BMI was associated with shorter sleep duration (B=-0.18, p=0.018) This finding persisted after adjusting for age, sex, amount of kilocalories consumed and moderate or vigorous exercise. Conclusion: These findings suggest that adolescent obesity is associated with reductions in sleep time that are mediated by caffeine use and screen time. This may have negative health implications as well as potential psychosocial and academic impact. Future research efforts in this population should include measures of caffeine intake and screen time.},
  timestamp = {2017-02-16T00:30:48Z},
  journaltitle = {Sleep},
  author = {Drescher, A. A. and Goodwin, J. L. and Silva, G. E. and Quan, S. F.},
  date = {2009},
  pages = {A106--A107},
  keywords = {adolescent,caffeine,Caucasian,child,computer,diet,examination,Exercise,habit,Health,health care organization,Hispanic,Internet,juvenile,Male,model,Obesity,Physical activity,population,questionnaire,recreation,regression analysis,Sleep,sleep disordered breathing,sleep time,television},
  groups = {deduplicated search reults}
}

@article{drescher_caffeine_2011-1,
  title = {Caffeine and Screen Time in Adolescence: {{Associations}} with Short Sleep and Obesity},
  volume = {7},
  doi = {10.5664/JCSM.1182},
  abstract = {Objective: To investigate the associations between sleep duration and obesity incidence and risk factors among preadolescents and adolescents. Design: Cross-sectional study of a community based cohort Setting: The Tucson Children's Assessment of Sleep Apnea follow-up study (TuCASA) cohort. Participants: 319 Caucasian and Hispanics between 10-17 years. Main Outcome: Parent-reported sleep duration and BMI zscore. Outcome Measures: Surveys of electronic screen time, dietary and caffeine intake, exercise and sleep habits by parents, and anthropometric measures. Results: Parent-reported total sleep time (TST) was inversely associated with BMI z-score, but not signifi cantly correlated with any of the examined nutritional variables or exercise components. Hispanic ethnicity was associated with signifi cantly lower parent-reported TST and higher BMI z-score. Parentreported TST was inversely related to electronic screen time and caffeine use, but these fi ndings were differentially related to age. Caffeine consumption was associated with decreasing parent-reported TST primarily in older adolescents. Electronic screen time was associated with lower parent-reported TST in Younger adolescents. Conclusions: Hispanic ethnicity and parental reports of TST were found to be the most closely associated with BMI z-score. Decreased TST and increased caffeine intake and screen time may result in higher obesity risk in the adolescent population.},
  timestamp = {2017-02-16T00:30:48Z},
  journaltitle = {Journal of Clinical Sleep Medicine},
  author = {Drescher, A. A. and Goodwin, J. L. and Silva, G. E. and Quan, S. F.},
  date = {2011},
  pages = {337--342},
  keywords = {adolescent,Age Distribution,analysis of variance,anthropometry,Arizona/epidemiology,body mass index,caffeine,Caffeine/ adverse effects,child,Cohort Studies,Cross-Sectional Studies,European Continental Ancestry Group/statistics & numerical data,Female,Hispanic,Hispanic Americans/statistics & numerical data,Humans,incidence,Life Style,Male,Obesity,Obesity/ epidemiology/etiology,polysomnography,Sex Distribution,Sleep,Sleep Wake Disorders/ epidemiology/etiology,Surveys and Questionnaires,television,Time Factors,urban population,Video games},
  groups = {deduplicated search reults}
}

@article{duff_betterland:_2006-1,
  title = {Betterland: An Interactive Cd-Rom Guide for Children with Cystic Fibrosis},
  volume = {18},
  abstract = {Effective management of cystic fibrosis (CF) depends on adherence to a daily multi-component regimen. Segregation policies have been reported to lead to a dramatic fall in the incidence of cross infection rates in specialist CF centres. Previously, peers provided a valuable source of information and support; segregation means that there is virtually no contact with other people with CF. In this context the Betterland CD-ROM was developed with the aim of improving knowledge and understanding and helping children and young people cope with time-consuming CF treatments (inhalation therapies and physiotherapy) and painful procedures by using filmed-model approaches. Betterland is an interactive computer game, designed in the style of a theme park. Patient and carer feedback has been positive and the CD-ROM has been incorporated into a nurse-led Moving to High School (MotHS) programme, as well as the patient education work of the CF multidisciplinary team, particularly clinical nurse specialists.},
  timestamp = {2017-02-16T00:30:48Z},
  journaltitle = {Paediatric nursing.},
  author = {Duff, A. and Ball, R. and Wolfe, S. and Blyth, H. and Brownlee, K.},
  date = {2006},
  pages = {30--33},
  keywords = {Adaptation; Psychological,adaptive behavior,adolescence,age,Age Factors,article,attitude to health,CD ROM,CD-ROM/ standards,child,child nutrition,Child Nutrition Sciences/education,Child; Preschool,child psychology,compact disk,Computer-Assisted Instruction/ methods/standards,Coping,Cross Infection -- Prevention and Control,Cystic fibrosis,Cystic Fibrosis/complications/ prevention & control/psychology,Cystic Fibrosis -- Therapy,Education,evaluation study,Games,human,Humans,infection control,methodology,nursing education,Nursing Education Research,nursing evaluation research,Nutrition Education,Pain,Pain/etiology/prevention & control,Patient compliance,patient education,Patient Education as Topic/ methods/standards,Patient Isolation,preschool child,psychological aspect,Psychology; Child,questionnaire,recreation,Respiratory therapy,standard,Surveys and Questionnaires,teaching,Venipuncture -- Psychosocial Factors,Video Games/ psychology/standards},
  groups = {deduplicated search reults}
}

@article{eaton_youth_2012-1,
  title = {Youth {{Risk Behavior Surveillance}} - {{United States}}, 2011},
  volume = {61},
  issn = {1546-0738},
  abstract = {Problem: Priority health-risk behaviors, which are behaviors that contribute to the leading causes of morbidity and mortality among youth and adults, often are established during childhood and adolescence, extend into adulthood, and are interrelated and preventable. Reporting Period Covered: September 2010-December 2011. Description of the System: The Youth Risk Behavior Surveillance System (YRBSS) monitors six categories of priority health-risk behaviors among youth and young adults: 1) behaviors that contribute to unintentional injuries and violence; 2) tobacco use; 3) alcohol and other drug use; 4) sexual behaviors that contribute to unintended pregnancy and sexually transmitted diseases (STDs), including human immunodeficiency virus (HIV) infection; 5) unhealthy dietary behaviors; and 6) physical inactivity. In addition, YRBSS monitors the prevalence of obesity and asthma. YRBSS includes a national school-based Youth Risk Behavior Survey (YRBS) conducted by CDC and state and large urban school district school-based YRBSs conducted by state and local education and health agencies. This report summarizes results from the 2011 national survey, 43 state surveys, and 21 large urban school district surveys conducted among students in grades 9-12. Results: Results from the 2011 national YRBS indicated that many high school students are engaged in priority health-risk behaviors associated with the leading causes of death among persons aged 10-24 years in the United States. During the 30 days before the survey, 32.8\% of high school students nationwide had texted or e-mailed while driving, 38.7\% had drunk alcohol, and 23.1\% had used marijuana. During the 12 months before the survey, 32.8\% of students had been in a physical fight, 20.1\% had ever been bullied on school property, and 7.8\% had attempted suicide. Many high school students nationwide are engaged in sexual risk behaviors associated with unintended pregnancies and STDs, including HIV infection. Nearly half (47.4\%) of students had ever had sexual intercourse, 33.7\% had had sexual intercourse during the 3 months before the survey (i.e., currently sexually active), and 15.3\% had had sexual intercourse with four or more people during their life. Among currently sexually active students, 60.2\% had used a condom during their last sexual intercourse. Results from the 2011 national YRBS also indicate many high school students are engaged in behaviors associated with the leading causes of death among adults aged ?25 years in the United States. During the 30 days before the survey, 18.1\% of high school students had smoked cigarettes and 7.7\% had used smokeless tobacco. During the 7 days before the survey, 4.8\% of high school students had not eaten fruit or drunk 100\% fruit juices and 5.7\% had not eaten vegetables. Nearly one-third (31.1\%) had played video or computer games for 3 or more hours on an average school day. Interpretation: Since 1991, the prevalence of many priority health-risk behaviors among high school students nationwide has decreased. However, many high school students continue to engage in behaviors that place them at risk for the leading causes of morbidity and mortality. Variations were observed in many health-risk behaviors by sex, race/ethnicity, and grade. The prevalence of some health-risk behaviors varied substantially among states and large urban school districts. Public Health Action: YRBS data are used to measure progress toward achieving 20 national health objectives for Healthy People 2020 and one of the 26 leading health indicators; to assess trends in priority health-risk behaviors among high school students; and to evaluate the impact of broad school and community interventions at the national, state, and local levels. More effective school health programs and other policy and programmatic interventions are needed to reduce risk and improve health outcomes among youth.},
  timestamp = {2017-02-16T00:30:49Z},
  journaltitle = {MMWR Surveillance Summaries},
  author = {Eaton, Danice K. and Kann, Laura and Kinchen, Steve and Shanklin, Shari and Flint, Katherine H. and Hawkins, Joseph and Harris, William A. and Lowry, Richard and McManus, Tim and Chyen, David and Whittle, Lisa and Lim, Connie and Wechsler, Howell},
  date = {2012},
  pages = {1--162},
  keywords = {Addiction,adolescent,Adult,article,asthma,Asthma/epidemiology,Centers for Disease Control and Prevention (U.S.),child,Data Collection,Descriptive Statistics,diet,Female,Health Behavior,health survey,Healthy People 2020,high risk behavior,human,Humans,information processing,Life Style; Sedentary,Logistic Regression,Male,Maps -- United States,Obesity,Obesity/epidemiology,Population Surveillance,pregnancy,Pregnancy; Unplanned,prevalence,Questionnaires,Risk-Taking,Risk Taking Behavior,sedentary lifestyle,Sexually Transmitted Diseases -- Risk Factors,smoking,Smoking/epidemiology,statistics,Students; High School -- United States,Substance Abuse,Substance-Related Disorders/epidemiology,Surveys -- United States,Time Factors,T-Tests,Two-Stage Cluster,United States,United States/epidemiology,unsafe sex,Unsafe Sex/statistics & numerical data,violence,Violence/statistics & numerical data,Wounds and Injuries,young adult},
  groups = {deduplicated search reults}
}

@article{eaton_youth_2006,
  title = {Youth Risk Behavior Surveillance -- {{United States}}, 2005},
  volume = {55},
  issn = {0149-2195},
  abstract = {Problem: Priority health-risk behaviors, which contribute to the leading causes of morbidity and mortality among youth and adults, often are established during childhood and adolescence, extend into adulthood, are interrelated, and are preventable.Reporting Period Covered: October 2004-January 2006.Description of the System: The Youth Risk Behavior Surveillance System (YRBSS) monitors six categories of priority health-risk behaviors among youth and young adults, including behaviors that contribute to unintentional injuries and violence; tobacco use; alcohol and other drug use; sexual behaviors that contribute to unintended pregnancy and sexually transmitted diseases (STDs), including human immunodeficiency virus (HIV) infections; unhealthy dietary behaviors; and physical inactivity. In addition, the YRBSS monitors general health status and the prevalence of overweight and asthma. YRBSS includes a national school-based survey conducted by CDC and state and local school-based surveys conducted by state and local education and health agencies. This report summarizes results from the national survey, 40 state surveys, and 21 local surveys conducted among students in grades 9-12 during October 2004-January 2006.Results: In the United States, 71\% of all deaths among persons aged 10-24 years result from four causes: motor- vehicle crashes, other unintentional injuries, homicide, and suicide. Results from the 2005 national Youth Risk Behavior Survey (YRBS) indicated that, during the 30 days preceding the survey, many high school students engaged in behaviors that increased their likelihood of death from these four causes: 9.9\% had driven a car or other vehicle when they had been drinking alcohol; 18.5\% had carried a weapon; 43.3\% had drunk alcohol; and20.2\% had used marijuana. In addition, during the 12 months preceding the survey, 35.9\% of high school students had been in a physical fight and 8.4\% had attempted suicide. Substantial morbidity and social problems among youth also result from unintended pregnancies and STDs, including HIV infection. During 2005, a total of 46.8\% of high school students had ever had sexual intercourse; 37.2\% of sexually active high school students had not used a condom at last sexual intercourse; and 2.1\% had ever injected an illegal drug. Among adults aged $>$25 years, 61\% of all deaths result from two causes: cardiovascular disease and cancer. Results from the 2005 national YRBS indicated that risk behaviors associated with these two causes of death were initiated during adolescence. During 2005, a total of 23.0\% of high school students had smoked cigarettes during the 30 days preceding the survey; 79.9\% had not eaten $>$5 times/day of fruits and vegetables during the 7 days preceding the survey; 67.0\% did not attend physical education classes daily; and 13.1\% were overweight. Interpretation: Since 1991, the prevalence of many health-risk behaviors among high school students nation- wide has decreased. However, many high school students continue to engage in behaviors that place them at risk for the leading causes of mortality and morbidity. The prevalence of many health-risk behaviors varies across cities and states.Public Health Action: YRBS data are used to measure progress toward achieving 15 national health objectives for Healthy People 2010 and three of the 10 leading health indicators, to assess trends in priority health-risk behaviors among high school students, and to evaluate the impact of broad school and community interventions at the national, state, and local levels. More effective school health programs and other policy and programmatic interventions are needed to reduce risk and improve health outcomes among youth.},
  timestamp = {2017-02-16T00:30:49Z},
  journaltitle = {MMWR: Morbidity \& Mortality Weekly Report},
  author = {Eaton, D. K. and Kann, L. and Kinchen, S. and Ross, J. and Hawkins, J. and Harris, W. A. and Lowry, R. and McManus, T. and Chyen, D. and Shanklin, S. and Lim, C. and Grunbaum, J. A. and Wechsler, H.},
  date = {2006},
  pages = {1--108},
  keywords = {Administration; Inhalation,adolescence,Age Factors,Alcohol Drinking,Alcoholic Intoxication,Asians,Assault and Battery,asthma,Athletic Injuries,Automobile Driving,Bicycles,Blacks,body mass index,Cannabis,Car Safety Devices -- Utilization,child,Cluster Sample,Cocaine,Coercion,Computers and Computerization -- Utilization,Condoms -- Utilization,Confidence Intervals,Contraceptives; Oral,data analysis software,Dating,Depression,Depression -- Epidemiology,Descriptive Statistics,diet,Epidemiological Research,Ethnic Groups,Female,Firearms,Food Habits,Fruit,Hallucinogens,Head Protective Devices -- Utilization,Healthy People 2010,Heroin,Hispanics,HIV Education,HIV Infections,human,Methamphetamine,Methylenedioxymethamphetamine,milk,Motor Vehicles,Native Americans,nutrition,Obesity,Physical activity,pregnancy,Pregnancy; Unplanned,prevalence,Protective Clothing -- Utilization,Questionnaires,Rape,Risk Taking Behavior -- Epidemiology -- In Adolescence,safety,sample size,Sampling Methods,Schools; Secondary,Secondary Analysis,Sexuality,Sexually Transmitted Diseases,smoking,Smoking -- Epidemiology,Sports,statistical significance,Steroids,Students; High School,Substance Abuse,Substance Abuse; Intravenous,Suicide; Attempted,Sunscreening Agents -- Therapeutic Use,Sunscreening Agents -- Utilization,Surveys,television,Theft,United States,Vegetables,violence,Weapons,Whites},
  groups = {deduplicated search reults}
}

@article{ebrahimpour_effect_2015-1,
  title = {Effect of {{Playing Interactive Computer Game}} on {{Distress}} of {{Insulin Injection Among Type}} 1 {{Diabetic Children}}},
  volume = {25},
  issn = {2008-2142},
  doi = {10.5812/ijp.25(3)2015.427},
  abstract = {Background: Diabetic children and their families experience high level stress because of daily insulin injection. Objectives: This study was conducted to investigate the impact of an interactive computer game on behavioral distress due to insulin injection among diabetic children. Patients Methods: In this clinical trial, thirty children (3-12 years) with type 1 diabetes who needed daily insulin injection were recruited and allocated randomly into two groups. Children in intervention groups received an interactive computer game and asked to play at home for a week. No special intervention was done for control group. The behavioral distress of groups was assessed before, during and after the intervention by Observational Scale of Behavioral Distress-Revised (OSBD-R). Results: Repeated measure ANOVA test showed no significantly difference of OSBD-R over time for control group (P = 0.08), but this changes is signification in the study group (P = 0.001). Comparison mean score of distress were significantly different between two groups (P = 0.03). Conclusions: According to the findings, playing interactive computer game can decrease behavioral distress induced by insulin injection in type 1 diabetic children. It seems this game can be beneficial to be used alongside other interventions.},
  timestamp = {2017-02-16T00:30:49Z},
  journaltitle = {Iranian Journal of Pediatrics},
  author = {Ebrahimpour, F. and Sadeghi, N. and Najafi, M. and Iraj, B. and Shahrokhi, A.},
  date = {2015-06},
  groups = {deduplicated search reults}
}

@inproceedings{elghozi_heart_1997-1,
  title = {Heart Rate and Blood Pressure Spectra during Mental Stress},
  volume = {35},
  doi = {10.3233/978-1-60750-879-3-143},
  abstract = {The cardiovascular reactivation to a recently described videogame task i.e. a maze test was evaluated in the frequency-domain using finger blood pressure (BP) measurement in 27 untreated subjects including 5 mild hypertensives. Age ranged from 23 to 52. BP was measured with a Finapres device. Breathing was analyzed by respiratory inductance plethysmography with a Respitrace. The test consisted of a series of video displayed mazes which had to be solved within short periods of time. The recording session was divided into resting, test and recovery periods. A detrending procedure was applied to each recording prior to the fast Fourier transform (FFT), using a moving average over 20 sec. The mid-frequency (MF, 0.1 Hz) component was increased during the test for SBP and HR as well. Since a large variability was observed between individuals, we calculated the relative changes for this MF component. Increases of 33 \% and 54 \% in the SBP and HR MF components were observed. These MF changes could depend on the autonomic activation occuring during the performance of the mental task. In addition, the test determined a reduction of the absolute systolic BP (SBP) and heart rate (HR) high-frequency (HF, respiratory-linked) components. However these changes were associated with a modified breathing pattern characterized by a moderate tachypnea and a reduced breathing amplitude (-14\%). A statistical adjustment of HF components for breathing amplitude was used to test whether changes in these HF components were due to respiration or to specific mechanisms. Therefore, the relative changes in the SBP or HR HF components were divided by the relative changes in the respiratory amplitude. This procedure demonstrated the SBP or HR HF changes during stress were entirely due to respiration since no significant changes in the normalized indices were detected during the test. This study demonstrates the applicability of this new paradigm to induce cardiovascular reactivity.},
  eventtitle = {Studies in Health Technology and Informatics},
  timestamp = {2017-02-16T00:30:49Z},
  author = {Elghozi, J. L. and Laude, D. and Girard, A. and Mounier-Vehier, C.},
  date = {1997},
  pages = {143--153},
  groups = {deduplicated search reults}
}

@article{elias_inspire_2013-1,
  title = {{{InSpire}} to Promote Lung Assessment in Youth: {{Evolving}} the Self-Management Paradigms of Young People with Asthma},
  volume = {15},
  doi = {10.2196/med20.2014},
  abstract = {Background: Asthma is the most common chronic disease in childhood, disproportionately affecting urban, minority, and disadvantaged children. Individualized care plans supported by daily lung-function monitoring can reduce morbidity and mortality. However, despite 20 years of interventions to increase adherence, only 50\% of US youth accurately follow their care plans, which leads to millions of preventable hospitalizations, emergency room visits, and sick days every year. We present a feasibility study of a novel, user-centered approach to increasing young people's lung-function monitoring and asthma self-care. Promoting Lung Assessment in Youth (PLAY) helps young people become active managers of their asthma through the Web 2.0 principles of participation, cocreation, and information sharing. Specifically, PLAY combines an inexpensive, portable spirometer with the motivational power and convenience of mobile phones and virtual-community gaming. Objective: The objective of this study was to develop and pilot test InSpire, a fully functional interface between a handheld spirometer and an interactive game and individualized asthma-care instant-messaging system housed on a mobile phone. Methods: InSpire is an application for mobile smartphones that creates a compelling world in which youth collaborate with their physicians on managing their asthma. Drawing from design-theory on global timer mechanics and role playing, we incentivized completing spirometry maneuvers by making them an engaging part of a game young people would want to play. The data can be sent wirelessly to health specialists and return care recommendations to patients in real-time. By making it portable and similar to applications normally desired by the target demographic, InSpire is able to seamlessly incorporate asthma management into their lifestyle. Results: We describe the development process of building and testing the InSpire prototype. To our knowledge, the prototype is a first-of-its kind mobile one-stop shop for asthma management. Feasibility testing in children aged 7 to 14 with asthma assessed likability of the graphical user interface as well as young people's interest in our incentivizing system. Nearly 100\% of children surveyed said they would play games like those in PLAY if they involved breathing into a spirometer. Two-thirds said they would prefer PLAY over the spirometer alone, whereas 1/3 would prefer having both. No children said they would prefer the spirometer over PLAY. Conclusions: Previous efforts at home-monitoring of asthma in children have experienced rapid decline in adherence. An inexpensive monitoring technology combined with the computation, interactive communication, and display ability of a mobile phone is a promising approach to sustainable adherence to lung-function monitoring and care plans. An exciting game that redefines the way youth conduct health management by inviting them to collaborate in their health better can be an incentive and a catalyst for more far-reaching goals.},
  timestamp = {2017-02-16T00:30:49Z},
  journaltitle = {Journal of Medical Internet Research},
  author = {Elias, P. and Rajan, N. O. and McArthur, K. and Dacso, C. C.},
  date = {2013},
  keywords = {chronic disease management,Gamification,Mobile phones,Pediatric asthma,spirometry},
  groups = {deduplicated search reults}
}

@article{escourrou_respirdom_2015-1,
  title = {{{RESPIR}}@{{DOM}} - {{A}} Randomized Controlled Trial of Telemedicine in Sleep Apnea Patients},
  volume = {38},
  issn = {0161-8105},
  abstract = {Introduction: Medico-economic evaluation of OSAS (Obstructive Sleep Apnea Syndrome) treatment by telemonitored PAP (Positive Airway Pressure) in comparison with the routine care without telemonitoring. Methods: This study involved 201 patients M/F (M = 66\%) 18-75 years with an AHI ≥ 30/hr, in France (Paris region), 12 sites (7 hospitals and 5 private medical centers). Three randomizations have been applied: telemonitoring using GSM technology, device (RESMED/PHILIPS), auto-adjusted vs. constant PAP set at the P90 value measured at D7 After the setup of PAP, follow-up visits at D7, M1, M3 were done by the home-care provider and at M1 and M3 by the physicians. Data were fed into an electronic sleep medical record (DMS) everyday for review and alarms on compliance, leaks and residual index were set up for the HCP and the physicians. Patients had access to the dedicated site www. respiradom.fr, including the serious game “Inspiratio” and to their daily data in the DMS. Resource utilization was collected prospectively and valued from the viewpoint of the healthcare payer. Results: At inclusion both telemonitored and non-telemonitored arms were identical: age = 51.9 ± 11 years, BMI = 33.3 ± 0.5 kg/m2, Epworth = 12 ± 5.5, AHI = 52.8 ± 20.3/hr on average. Residual AHI at M3 were not significantly different between the two arms: 2.6 ± 3.1/hr. Compliance with treatment at M3 was high and identical in both arms: 5.25± 1.97 hr with telemonitoring vs. 5.31 ± 2.09 hr without. Associated costs were 360€/3 months with telemonitoring and 320€ without (P $<$ 0.0001). Cost-efficacy analysis showed that telemonitoring is more expensive but associated with a slightly better outcome. Quality of life scores (SF36, FOSQ) were not significantly different. Patient satisfaction scores were positive with telemonitoring. Telemonitoring increased the physicians' workload, nevertheless they wished to continue its use. Conclusion: Telemonitoring is as efficient as routine care. It is more expensive but tends to be more effective. Patients and physicians are satisfied.},
  timestamp = {2017-02-16T00:30:49Z},
  journaltitle = {Sleep},
  author = {Escourrou, P. and Durand-Zaleski, I. and Agostini, H. and Arnoux, A. and Charrier, N. and Maoulida, H. and Martin, F. and Alfandary, D. and Philippe, C. and Moncelly, L. and Soyez, F. and Puisais, N. and Royant-Parola, S.},
  date = {2015},
  pages = {A175},
  keywords = {airway pressure,arm,devices,economic evaluation,follow up,France,health care,home care,hospital,human,medical record,organization,patient,patient satisfaction,physician,Quality of life,randomization,randomized controlled trial,Sleep,sleep disordered breathing,technology,Telemedicine,telemonitoring,workload},
  groups = {deduplicated search reults}
}

@article{escourrou_respiradom:_2012-1,
  title = {Respiradom: {{A}} Telemedicine System for the Follow-up of Patients with {{Sleep Apnea Syndrome}}},
  volume = {21},
  issn = {0962-1105},
  abstract = {The prevalence of SAS is 3-5\% in adults and increases with the incidenceof obesity (around 400 000 people are treated by CPAP in France). The mortality and morbidity of SAS is reduced by the use of continuous positive airways pressure (CPAP), but for significant réductions in risk, treatment needs to be used for a minimum of 4 h per night. Increased CPAP use leads to increased reductions in mortality and morbidity. CPAP treatment is demanding and patients are frequently non-compliant with treatment. Optimising CPAP use reduces morbimortailty and is cost beneficial for health systems. The objectives of the project are the following: 1. Develop an interoperable telemedicine system for the follow-up of patients with sleep apnea syndrome. 2. Collect data from CPAP devices by GPRS transmission, coupled with the physical status of the patient and feed this information into the e-health sleep record. 3. Develop technical and clinical alerts on collected data to trigger technical or medical interventions (e.g. machine service or a clinic visit). 4. Foster patient compliance by interactive training using a serious game application to improve patient education and an informational support, by creating a dedicated website, including a forum, patient community, and advices from a doctor or a psychologist specialized in sleep health. 5. Study the health economic impacts of telemonitored CPAP devices and of the telemonitoring services with the aim of developing a robust financing model. Methods: The medico-economics protocol will use the MAST (Methodology for Assesment of Telemedicine) criteria and will start in september 2012. Two hundred patients will be randomized into two arms (telemedicine with GPRS transmission of CPAP data from patients' home and classical follow-up) during the three first months of the follow-up. The main end-point is CPAP compliance with the aim of detecting a mean increase of at least 1 h in the use of CPAP. The consortium includes: Réseau Morphée (Sleep Health Network), Assistance Publique-Hôpitaux de Paris, CPAP manufacturers (Resmed, Philips - Respironics), Home care providers (Orkyn'), Information technology providers (Santéos subsidiary of ATOS Origin), Web 2.0 and media specialists (Adverbia) and project management (Acsentis). Associate members include government agencies (DGCIS - Ministry of Industry, and the ARS Agence Régionale de Santé, Professional associations (SFRMS sociétéde Recherche sur le Sommeil and SMSV Syndicat de la Médecine du Sommeil et de la Vigilance) and patient groups (FFAIR, Sommeil et Santé).},
  timestamp = {2017-02-16T00:30:49Z},
  journaltitle = {Journal of Sleep Research},
  author = {Escourrou, P. and Durand-Zaleski, I. and Charrier, N. and Agostini, H. and Alfandary, D. and Orvoen-Frija, E. and Martin, F. and Dortho, M. P. and Meurice, J. C. and Brion, A. and Lefevre, P. and Royant-Parola, S.},
  date = {2012},
  pages = {50},
  keywords = {Adult,airway,alertness,arm,Community,compliance (physical),devices,Economics,financial management,follow up,France,government,Health,health care,home care,hospital,human,industry,information technology,machine,medical specialist,methodology,model,morbidity,mortality,night,Obesity,patient,Patient compliance,patient education,physician,positive end expiratory pressure,prevalence,psychologist,risk,Sleep,sleep disordered breathing,society,Telemedicine,telemonitoring},
  groups = {deduplicated search reults}
}

@article{esposito_effectiveness_2013-1,
  title = {Effectiveness and Safety of {{Nintendo Wii Fit Plus}} ({{TM}}) Training in Children with Migraine without Aura: A Preliminary Study},
  volume = {9},
  issn = {1176-6328},
  doi = {10.2147/ndt.s53853},
  abstract = {Background: Migraine without aura (MoA) is a painful syndrome, particularly in childhood; it is often accompanied by severe impairments, including emotional dysfunction, absenteeism from school, and poor academic performance, as well as issues relating to poor cognitive function, sleep habits, and motor coordination. Materials and methods: The study population consisted of 71 patients affected by MoA (32 females, 39 males) (mean age: 9.13 +/- 1.94 years); the control group consisted of 93 normally developing children (44 females, 49 males) (mean age: 8.97 +/- 2.03 years) recruited in the Campania school region. The entire population underwent a clinical evaluation to assess total intelligence quotient level, visual-motor integration (VMI) skills, and motor coordination performance, the later using the Movement Assessment Battery for Children (M-ABC). Children underwent training using the Wii-balance board and Nintendo Wii Fit Plus (TM) software (Nintendo Co, Ltd, Kyoto, Japan); training lasted for 12 weeks and consisted of three 30-minute sessions per week at their home. Results: The two starting populations (MoA and controls) were not significantly different for age (P=0.899) and sex (P=0.611). M-ABC and VMI performances at baseline (T0) were significantly different in dexterity, balance, and total score for M-ABC (P$<$0.001) and visual (P=0.003) and motor (P$<$0.001) tasks for VMI. After 3 months of Wii training (T1), MoA children showed a significant improvement in M-ABC global performance (P$<$0.001), M-ABC dexterity (P$<$0.001), M-ABC balance (P$<$0.001), and VMI motor task (P$<$0.001). Conclusion: Our study reported the positive effects of the Nintendo Wii Fit Plus (TM) system as a rehabilitative device for the visuomotor and balance skills impairments among children affected by MoA, even if further research and longer follow-up are needed.},
  timestamp = {2017-02-16T00:30:50Z},
  journaltitle = {Neuropsychiatric Disease and Treatment},
  author = {Esposito, M. and Ruberto, M. and Gimigliano, F. and Marotta, R. and Gallai, B. and Parisi, L. and Lavano, S. M. and Roccella, M. and Carotenuto, M.},
  date = {2013},
  pages = {1803--1810},
  groups = {deduplicated search reults}
}

@article{fagundo_video_2013-1,
  title = {Video Game Therapy for Emotional Regulation and Impulsivity Control in a Series of Treated Cases with Bulimia Nervosa},
  volume = {21},
  issn = {1099-0968 (Electronic) 1072-4133 (Linking)},
  doi = {10.1002/erv.2259},
  abstract = {Although standard psychological treatments have been successful in treating several core features in eating disorders (ED), other characteristics such as emotional regulation or impulsivity appear to be more resistant to change. There is a growing body of evidence to support the efficacy of cognitive remediation for cognitive and emotional difficulties in ED. Playmancer/ Islands is a video game (VG) designed to specifically treat mental disorders, characterized by problems in impulse control. The objective of the game is to increase self-control over emotions, decision making and behaviours. The aim of this study is to describe the results from a consecutive series of nine bulimia nervosa patients who were treated with the VG in addition to cognitive behaviour therapy (CBT). The outcomes included clinical and psychopathological questionnaires, and physiological measures were obtained during the VG. Emotional regulation improved, heart rate variability increased, and respiratory rate and impulsivity measures reduced after the treatment. These findings suggest that VG training may enhance treatment for ED.},
  timestamp = {2017-02-16T00:30:50Z},
  langid = {english},
  journaltitle = {Eur Eat Disord Rev},
  author = {Fagundo, A. B. and Santamaria, J. J. and Forcano, L. and Giner-Bartolome, C. and Jimenez-Murcia, S. and Sanchez, I. and Granero, R. and Ben-Moussa, M. and Magnenat-Thalmann, N. and Konstantas, D. and Lam, T. and Lucas, M. and Nielsen, J. and Bults, R. G. and Tarrega, S. and Menchon, J. M. and de la Torre, R. and Cardi, V. and Treasure, J. and Fernandez-Aranda, F.},
  date = {2013-11},
  pages = {493--9},
  keywords = {Adult,analysis of variance,article,behavior,Behavior Control,breathing rate,bulimia,bulimia nervosa,Bulimia Nervosa/psychology/ therapy,Bulimia Nervosa -- Therapy,Clinical Assessment Tools,cognitive stimulation,cognitive therapy,Cognitive Therapy/methods,Confidence Intervals,data analysis software,decision making,Descriptive Statistics,eating disorders,emotionality,emotional regulation,Emotions,executive functions,Female,Funding Source,heart rate variability,human,Humans,Impulsive Behavior/psychology/ therapy,impulsiveness,impulsivity,Paired T-Tests,Pretest-Posttest Design,Psychiatric Status Rating Scales,questionnaire,self control,Spain,State-Trait Anxiety Inventory,therapy,treatment outcome,Video games,Video Games/psychology,video game therapy},
  options = {useprefix=true},
  groups = {deduplicated search reults}
}

@article{falk_endoscopic_2000-1,
  title = {Endoscopic Computer-Enhanced Beating Heart Coronary Artery Bypass Grafting},
  volume = {70},
  issn = {0003-4975},
  doi = {10.1016/s0003-4975(00)02003-8},
  abstract = {Background. Telemanipulation systems have enabled coronary revascularization on the arrested heart. The purpose of this study was to develop a technique for computer-enhanced endoscopic coronary artery bypass grafting on the beating heart. Methods. The operation was performed using the daVinci telemanipulation system. Through three ports, the left internal thoracic artery was harvested in 10 mongrel dogs (30 to 35 kg) using single right-lung ventilation and CO2 insufflation. Through a fourth port an articulating stabilizer, manipulated from a second surgical console, was inserted to stabilize the heart. The left anterior descending artery was snared using silicone elastomer slings anchored in the stabilizer cleats and the graft to coronary artery anastomosis was performed. Results. In 7 of 10 dogs, total endoscopic beating heart bypass grafting, cardiac stabilization, arteriotomy, and arterial anastonosis were performed using computer-enhanced technology. Endoscopic stabilization and temporary left anterior descending artery occlusion were well tolerated. All grafts were patent although minor strictures were found in 2. In 3 dogs, the procedure could not be completed (1 ventricular arrhythmia, 1 left atrial laceration, and 1 right ventricular outflow tract compression). Conclusions. Endoscopic beating heart coronary artery bypass grafting is possible in a canine model using a computer-enhanced instrumentation system and articulating stabilization. (Ann Thorac Surg 2000;70:2029-33) (C) 2000 by The Society of Thoracic Surgeons.},
  timestamp = {2017-02-16T00:30:50Z},
  journaltitle = {Annals of Thoracic Surgery},
  author = {Falk, V. and Fann, J. I. and Grunenfelder, J. and Daunt, D. and Burdon, T. A.},
  date = {2000-12},
  pages = {2029--2033},
  groups = {deduplicated search reults}
}

@article{fanchi_cellular-level_2010-1,
  title = {Cellular-Level to Biomass Eidomics Simulation for Hypothesis Generation in Lung Cancer},
  volume = {181},
  issn = {1073-449X},
  abstract = {Rationale There has been significant new information regarding biologic sciences in the last decade. This new information is in cell processes and in how cells interact with each other in whole tissues, organs, and the body, in both health and disease states. We created a new approach, termed eidomics (“eidos” means image or form), to managing and communicating all of this complex data through three dimensional and four dimensional interactive pictorial representations. We postulate that much of biology is actually governed by very simple rules - such as life or death, or when a cell divides it forms two cells - although these simple rules can be made increasingly complex under some circumstances. Thus we set out to create a model using simple rules to recreate complex behaviors. Methods We chose to use a combination of computer simulation and animation in order to create the eidomic model. The simulation engine approaches the challenge of simulating a tumor from the ground up, starting with a single cell and growing the tumor to many thousands of cells in size utilizing simple rules that govern cell behavior and interactions, and these rules are modifiable through simulation parameters via a GUI. The simulation results are displayed in a style of animation similar to that used in video games, allowing the user to observe tumor growth over time, to inspect it from different viewpoints. Other cells such as inflammatory cells can be added. Results The eidomic model we have developed has produced results that seem to be consistent with findings from bench research done in vivo and in vitro by our and other labs. The model has been able to realistically recreate complex cancer behaviors viewed through direct imaging methods. Conclusions The eidomic model has proven useful already in highlighting areas of cancer development where our knowledge is limited. Simulations run using cell movement speeds suggested in literature resulted in rates of metastasis much higher than expected. While the simulation is now at a point where it is useful for hypothesis generation and testing, our future plan is to develop the model into an accurate predictor of tumor growth. In the future, we plan to expand the scope of the model from a single alveolus to the entire lung, as well as to use data from scans of actual tumors in patients as a starting point for generating predictions about the tumor's growth.},
  timestamp = {2017-02-16T00:30:50Z},
  journaltitle = {Am. J. Respir. Crit. Care Med.},
  author = {Fanchi, A. and Wyman, C. and Kilsby, B. and Taylor, R. and McLennan, G.},
  date = {2010},
  keywords = {biomass,cell function,cell motion,computer simulation,death,Health,human,hypothesis,imaging,inflammatory cell,in vitro study,lung,lung cancer,metastasis,model,neoplasm,parameters,patient,prediction,recreation,simulation,society,tissues,tumor growth,velocity},
  groups = {deduplicated search reults}
}

@article{farid-moayer_feasibility_2012-1,
  title = {A Feasibility Evaluation of Oral Pressure Therapy for the Treatment of Obstructive Sleep Apnea},
  volume = {7},
  issn = {1753-4658},
  doi = {10.1177/1753465812468043},
  abstract = {Objective: This feasibility study examined the initial-use safety and potential utility of a novel noninvasive oral pressure therapy (OPT) system designed to reduce airway obstruction during sleep. Methods: This was a single-center, proof-of-concept, single-treatment-night study in which subjects with obstructive sleep apnea (OSA) underwent a baseline polysomnography (PSG) study followed by PSG during use of an OPT system. The OPT system is composed of a bedside console, a polymer mouthpiece, and a flexible tube connecting the mouthpiece to the console. The console contains a pump that creates vacuum intended to pull the soft palate anteriorly and stabilize the tongue to reduce obstruction during sleep. Results: Fifty-four men and 17 women, aged 53.2 +/- 11.5 years (mean +/- SD) had a baseline apnea-hypopnea index (AHI) greater than 5 events per hour. OPT was generally well tolerated with no serious adverse events. OPT significantly decreased AHI from 34.4 +/- 28.9 events per hour (mean +/- SD) at baseline to 20.7 +/- 23.3 (p $<$ 0.001). Treatment produced an AHI less than 10 in 48\% of the subjects. OPT significantly improved oxygen desaturation index (p $<$ 0.001) and increased the percentage of the night with oxygen saturation of 90\% or greater (p = 0.028). Stage-N1 sleep shifts, total sleep-stage shifts, awakenings and the percentage of sleep time spent in N1 sleep were significantly reduced with treatment. Conclusion: This proof-of-concept study suggests that OPT can produce clinically relevant relief of OSA in certain subjects who are readily identified by PSG during trial use of the noninvasive system. OPT shows promise as a new treatment option for OSA in appropriate patients.},
  timestamp = {2017-02-16T00:30:50Z},
  journaltitle = {Therapeutic Advances in Respiratory Disease},
  author = {Farid-Moayer, M. and Siegel, L. C. and Black, J.},
  date = {2012-02},
  pages = {3--12},
  groups = {deduplicated search reults}
}

@article{farrar_univentricular_1993-1,
  title = {{{UNIVENTRICULAR AND BIVENTRICULAR THORATEC VAD SUPPORT AS A BRIDGE TO TRANSPLANTATION}}},
  volume = {55},
  issn = {0003-4975},
  abstract = {As of October 1991, the Thoratec ventricular assist device (VAD) system has been used in 154 transplant candidates who were in imminent risk of dying before donor heart procurement at 39 medical centers in 10 countries. The VAD system consists of a prosthetic ventricle with a 65-mL pumping chamber made from Thoratec's BPS-215M polyurethane, cannulas for atrial or ventricular inflow and arterial outflow connections, and a pneumatic drive console. The devices can be used for partial or complete support of the pulmonary, systemic, or both circulations. In all patients (average age, 42 years; range, 11 to 64 years), the pumps were placed in a paracorporeal position on the anterior abdominal wall and connected to the heart and great vessels by cannulas crossing the chest wall. Biventricular support was used in 120 patients (78\%) and isolated left VADs were used in 34. Average flow rate was 5.0 +/- 0.9 L/min for the left VAD and 4.3 +/-0.8 L/min for the right VAD. The most frequent complications were bleeding (42\% incidence, 7\% mortality) and infection (36\% incidence, 8\% mortality). Ninety-eight patients (65\%) recovered sufficiently to undergo heart transplantation after 8 hours to 226 days of support (average, 17.5 days), and 3 are waiting on VADs for transplantation. Eighty-two patients who received transplants have been discharged. This is an 84\% early post-transplantation survival and a 54\% overall survival. The actuarial survival 1 year after transplantation is 82\%, comparable with that of conventional heart transplantation. We conclude that these heterotopic prosthetic devices provide an effective method of maintaining blood flow to vital organs until a donor heart can be procured.},
  timestamp = {2017-02-16T00:30:50Z},
  journaltitle = {Annals of Thoracic Surgery},
  author = {Farrar, D. J. and Hill, J. D.},
  date = {1993-01},
  pages = {276--282},
  groups = {deduplicated search reults}
}

@article{farrell_computer_2011-1,
  title = {Computer Games to Teach Hygiene: An Evaluation of the e-{{Bug}} Junior Game},
  volume = {66 Suppl 5},
  issn = {1460-2091 (Electronic) 0305-7453 (Linking)},
  doi = {10.1093/jac/dkr122},
  abstract = {Handwashing, respiratory hygiene and antibiotic resistance remain major public health concerns. In order to facilitate an effective outcome when teaching the basic principles of hand and respiratory hygiene, educational interventions should first target school children. As computer games are ubiquitous in most children's lives, e-Bug developed computer games targeted at teaching children handwashing, respiratory hygiene and antibiotic resistance. The games were designed for two target audiences: junior school children (9-12 year olds); and senior school children (13-15 year olds). Between May and August 2009, the finalized junior game underwent an evaluation in three UK schools (in Glasgow, Gloucester and London), involving 62 children in the schools and approximately 1700 players accessing the junior game online. The e-Bug junior game consists of a number of levels of play, each of which promotes a set of learning outcomes (LOs). These LOs, complementary to those in the e-Bug packs, are expressed through the game mechanics (the rules of the game) rather than through story or dialogue. Although the junior game's evaluation demonstrated a statistically significant change in the knowledge for only a small number of given LOs, because many children had the required knowledge already before playing the game, this is e-Bug's first statistical study on the junior game and the first comprehensive evaluation of its kind. Future work includes a re-examination of the quiz-style questionnaires utilized in this study and an exploration of the potential knowledge change acquired strictly through engagement.},
  timestamp = {2017-02-16T00:30:50Z},
  langid = {english},
  journaltitle = {J Antimicrob Chemother},
  author = {Farrell, D. and Kostkova, P. and Weinberg, J. and Lazareck, L. and Weerasinghe, D. and Lecky, D. M. and McNulty, C. A.},
  date = {2011-06},
  pages = {v39--44},
  keywords = {adolescent,antibiotic resistance,article,child,Computer-Assisted Instruction/ methods,Drug Resistance; Microbial,e bug,elementary student,Female,Game,Great Britain,Hand Disinfection/methods,hand washing,Health Knowledge; Attitudes; Practice,high school student,human,Humans,hygiene,Hygiene/ education,learning,Male,mechanics,Microbiology/ education,Microbiology educational tools,online system,Program Evaluation,questionnaire,respiratory hygiene,school child,Schools,Students,teaching,United Kingdom,Video game,Video games},
  groups = {deduplicated search reults}
}

@article{farrell_can_2010-1,
  title = {Can {{Web}} Games Teach Children Hygiene and Antibiotic Resistance? {{Evaluation}} of the e-{{Bug}} Junior Games},
  volume = {16},
  issn = {1198-743X},
  abstract = {Introduction: e-Bug is a EC funded antibiotic and hygiene teaching resource aiming to reinforces an awareness of microbes, hand and respiratory hygiene and prudent antibiotics use among junior and senior school children across Europe. e-Bug web games were developed for 2 age groups (junior and senior children) teaching the key learning outcomes (LOs) of the e-Bug project and complementing physical packs distributed to schools across Europe. The e-Bug junior game: The junior platform games has a number of “levels” teaching the given set of LOs. Player, shrunken inside human body, interacts with good and bad cartoon microbes (Fig 1) as well as antibiotics and viruses. Teaching the LOs is implemented through the way the player interacts with microbes (e.g. turning milk into yogurt (Fig 3), finishing course of antibiotics (Fig 2). Children knowledge is tested seamlessly before and after each level in a Game Show style similar to the popular TV game “Do you want to be a Millionaire?” (Figure presented) Evaluation results: Evaluation was primarily conducted in the UK and online demonstrating statistically significant knowledge gain of the learning outcomes. This was complemented by qualitative studies (focus groups and observational studies). 29 pupils took part in the focus groups (and fully completed the pre and post questionnaire) from three schools. Before playing the game, only 4 pupils “agreed” that fungi were microbes while after playing 18. Smaller improvements were seen in other questions including: “We use microbes to make things like bread and yogurt” (11 correct before, 23 correct after) and “Soap can be used to wash away bad bugs” (20 before vs 24 after). The main evaluation took place in the period of May ? August 2009. Each of the completed level was evaluated for statistical significance of knowledge change of the LOs. As many questions were correct before and after the game, the statistically significant improved responses were measured (using McNemar's test), for the following questions: “if you cannot see a microbe it is not there”, “most coughs and colds get better without medicine” and in particular “we use good microbes to make things like bread and yogurt”. There was a trend towards improved knowledge however in other questions did not reach statistic significance. Conclusion: The study demonstrated that computer games can teach children about hygiene and antibiotics in an enjoyable way. Further study is needed to evaluate an impact on behaviour change.},
  timestamp = {2017-02-16T00:30:51Z},
  journaltitle = {Clinical Microbiology and Infection},
  author = {Farrell, D. and Kostkova, P. and Weinberg, J. and Lecky, D. and McNulty, C.},
  date = {2010},
  pages = {S562},
  keywords = {antibiotic agent,antibiotic resistance,art,Behavior change,bread,child,computer,coughing,Europe,fungus,groups by age,hygiene,information processing,learning,McNemar test,microorganism,milk,observational study,qualitative research,questionnaire,school,school child,soap,statistical significance,teaching,United Kingdom,virus,yoghurt},
  groups = {deduplicated search reults}
}

@article{farrell_online_2010-1,
  title = {Online Games Teaching Children Hygiene and Antibiotic Resistance: {{Evaluation}} of the e-{{Bug}} Games},
  volume = {14},
  issn = {1201-9712},
  abstract = {Background: e-Bug is a EC-funded antibiotic, hygiene teaching resource aiming to reinforces an awareness of microbes, respiratory hygiene and prudent antibiotics use among junior and senior school children across Europe. e- Bug junior web games were developed for children age 9-12 years. The e-Bug junior game has a number of “levels” teaching the given set of learning outcomes (LOs). Player, shrunken inside human body, interacts with good and bad cartoon microbes (Fig 1) as well as antibiotics and viruses. Teaching the LOs is implemented through interaction with microbes (making yogurt (Fig 3), finishing course of antibiotics (Fig 2). Knowledge is tested seamlessly before and after each level in a Game Show style similar to the game “Do you want to be a Millionaire?” Methods: Evaluation was primarily conducted in the UK and online demonstrating statistically significant knowledge gain of the learning outcomes. This was complemented by focus groups and observational studies with 29 pupils taking part (and fully completing the pre and post questionnaire) from three schools. Before playing the game, only 4 pupils “agreed” that fungi were microbes while after playing 18. Smaller improvements were seen in other questions including: “We use microbes to make things like bread and yogurt” (11 correct before, 23 correct after) and “Soap can be used to wash away bad bugs” (20 before vs 24 after) Results: The main evaluation took place in May - August 2009. Each of the completed levels was evaluated for statistical significance of knowledge change of the LOs. As many questions were correct before and after the game, the statistically significant improved responses were measured (using McNemar's test), for the following questions: “if you cannot see a microbe it is not there”, “most coughs and colds get better without medicine” and in particular “we use good microbes to make things like bread and yogurt”. There was a trend towards improved knowledge however in other questions did not reach statistic significance Conclusion: The study demonstrated that computer games can teach children about hygiene and antibiotics in an enjoyable way. Further study is needed to evaluate an impact on behaviour change.},
  timestamp = {2017-02-16T00:30:51Z},
  journaltitle = {International Journal of Infectious Diseases},
  author = {Farrell, D. and Kostkova, P. and Weinberg, J. and Lecky, D. and McNulty, C.},
  date = {2010},
  pages = {e43},
  keywords = {antibiotic agent,antibiotic resistance,art,Behavior change,bread,child,computer,coughing,Europe,fungus,hygiene,infection,information processing,learning,McNemar test,microorganism,observational study,questionnaire,school,school child,soap,statistical significance,teaching,United Kingdom,virus,yoghurt},
  groups = {deduplicated search reults}
}

@article{fawkner_adolescent_2010,
  title = {Adolescent Girls' Energy Expenditure during Dance Simulation Active Computer Gaming},
  volume = {28},
  issn = {0264-0414},
  doi = {10.1080/02640410903369935},
  abstract = {The objective of this study was to determine the energy expended and intensity of physical activity achieved by adolescent girls while playing on a dance simulation game. Twenty adolescent girls were recruited from a local secondary school. Resting oxygen uptake ([Vdot]O2) and heart rate were analysed while sitting quietly and subsequently during -30 min of game play, with 10 min at each of three increasing levels of difficulty. Energy expenditure was predicted from [Vdot]O2 at rest and during game play at three levels of play, from which the metabolic equivalents (METS) of game playing were derived. Mean ± standard deviation energy expenditure for levels 1, 2, and 3 was 3.63 ± 0.58, 3.65 ± 0.54, and 4.14 ± 0.71 kcal · min-1 respectively, while mean activity for each level of play was at least of moderate intensity ($>$3 METS). Dance simulation active computer games provide an opportunity for most adolescent girls to exercise at moderate intensity. Therefore, regular playing might contribute to daily physical activity recommendations for good health in this at-risk population.},
  timestamp = {2017-02-16T00:30:51Z},
  journaltitle = {J. Sports Sci.},
  author = {Fawkner, S. G. and Niven, A. and Thin, A. G. and MacDonald, M. J. and Oakes, J. R.},
  date = {2010},
  pages = {61--65},
  keywords = {adolescence,adolescent health,analysis of variance,Body Weights and Measures,Computer Simulation -- In Adolescence,Dancing -- In Adolescence,data analysis software,Descriptive Statistics,effect size,Energy Metabolism -- In Adolescence,Exercise Physiology -- In Adolescence,Exertion -- Evaluation,Female,Friedman Test,Funding Source,Games -- In Adolescence,Heart Rate -- Evaluation,human,Oxygen Consumption -- Evaluation,Parametric Statistics,post hoc analysis,Power Analysis,Pulmonary Gas Exchange -- Evaluation,Repeated Measures,Scales,Schools; Secondary,United Kingdom,Wilcoxon Signed Rank Test},
  groups = {deduplicated search reults}
}

@article{fernandez-aranda_video_2012-1,
  title = {Video Games as a Complementary Therapy Tool in Mental Disorders: {{PlayMancer}}, a {{European}} Multicentre Study},
  volume = {21},
  issn = {1360-0567 (Electronic) 0963-8237 (Linking)},
  doi = {10.3109/09638237.2012.664302},
  abstract = {BACKGROUND: Previous review studies have suggested that computer games can serve as an alternative or additional form of treatment in several areas (schizophrenia, asthma or motor rehabilitation). Although several naturalistic studies have been conducted showing the usefulness of serious video games in the treatment of some abnormal behaviours, there is a lack of serious games specially designed for treating mental disorders. AIM: The purpose of our project was to develop and evaluate a serious video game designed to remediate attitudinal, behavioural and emotional processes of patients with impulse-related disorders. METHOD AND RESULTS: The video game was created and developed within the European research project PlayMancer. It aims to prove potential capacity to change underlying attitudinal, behavioural and emotional processes of patients with impulse-related disorders. New interaction modes were provided by newly developed components, such as emotion recognition from speech, face and physiological reactions, while specific impulsive reactions were elicited. The video game uses biofeedback for helping patients to learn relaxation skills, acquire better self-control strategies and develop new emotional regulation strategies. In this article, we present a description of the video game used, rationale, user requirements, usability and preliminary data, in several mental disorders.},
  timestamp = {2017-02-16T00:30:51Z},
  langid = {english},
  journaltitle = {J Ment Health},
  author = {Fernandez-Aranda, F. and Jimenez-Murcia, S. and Santamaria, J. J. and Gunnard, K. and Soto, A. and Kalapanidas, E. and Bults, R. G. and Davarakis, C. and Ganchev, T. and Granero, R. and Konstantas, D. and Kostoulas, T. P. and Lam, T. and Lucas, M. and Masuet-Aumatell, C. and Moussa, M. H. and Nielsen, J. and Penelo, E.},
  date = {2012-08},
  pages = {364--74},
  keywords = {Adult,article,attitude,behavior disorder,Binge-Eating Disorder/ rehabilitation,Biofeedback; Psychology,Biosensing Techniques,Bulimia Nervosa/ rehabilitation,clinical article,emotional disorder,feedback system,Female,Gambling/ rehabilitation,human,Humans,Male,mental disease,Mental disorders,Mental Disorders/rehabilitation,multicenter study,New technologies,physiology,Pilot Projects,problem solving,Psychotherapy/ methods,recognition,recreation,recreational therapy,research,skill,Spain,therapy,User-computer interface,Video games},
  groups = {deduplicated search reults}
}

@article{fife_dying_2009,
  title = {Dying to Play Video Games: Carbon Monoxide Poisoning from Electrical Generators Used after {{Hurricane Ike}}},
  volume = {123},
  issn = {0031-4005},
  doi = {10.1542/peds.2008-3273},
  abstract = {BACKGROUND: Carbon monoxide (CO) poisoning is common after major storms because of loss of electrical power and use of alternate fuel sources for heat and electricity. In past epidemics of hurricane-related CO poisoning, the source has typically been gasoline-powered electrical generators. Although it is typically believed that generators were used to power air conditioning and refrigeration, this report demonstrates an unsuspected reason for their use. PATIENTS AND METHODS: After Hurricane Ike's landfall in September 2008, major power outages were associated with an epidemic of CO poisoning from electrical generators, as expected. Staff at Memorial Hermann Hospital-Texas Medical Center treated or telephone-triaged cases from the Houston area. A review of the details of those cases forms the basis of this report. RESULTS: Memorial Hermann Hospital-Texas Medical Center staff treated or triaged 37 individuals exposed to CO from gasoline-powered electrical generators in 13 incidents in the first 36 hours after landfall of the hurricane. Notably, 54\% (20 of 37) of the patients were under the age of 18 years. Symptoms ranged from mild to severe, with 1 child dying at the scene. Eleven patients were treated with hyperbaric oxygen. Among 9 incidents in which the reason for generator use was determined, 5 were due to generators powering video games or televisions to watch movies or programs. These 5 incidents in which video games were being powered accounted for 75\% (15 of 20) of the pediatric poisonings. CONCLUSIONS: Generator-related CO poisoning is indeed common during power outages after hurricanes. However, generators are commonly being used to provide electricity to power entertainment devices for children, such as video games. Additional public education about CO risk is needed, perhaps directed at older children and teenagers through the schools in regions susceptible to hurricanes.},
  timestamp = {2017-02-16T00:30:51Z},
  journaltitle = {Pediatrics},
  author = {Fife, C. E. and Smith, L. A. and Maus, E. A. and McCarthy, J. J. and Koehler, M. Z. and Hawkins, T. and Hampson, N. B.},
  date = {2009},
  pages = {e1035--8},
  keywords = {adolescence,Adult,aged,Aged; 80 and over,Carbon Monoxide Poisoning -- Epidemiology,Carbon Monoxide Poisoning -- Etiology,Carbon Monoxide Poisoning -- Prevention and Control,child,Child; Preschool,Funding Source,human,incidence,infant,Middle Age,Natural Disasters,Power Sources,television,Texas,Video games},
  groups = {deduplicated search reults}
}

@inproceedings{finkelstein_introducing_2012-1,
  title = {Introducing Home Asthma Telemanagement Using the Play Station 3 Gaming Platform},
  doi = {10.2316/P.2012.765-023},
  abstract = {Various gaming platforms have been recognized for their user-friendly interfaces which do not require previous computer-related experience. Simplicity of controls and wide availability of these platforms in patient households make them an attractive means to facilitate consumer health. The potential of such widely used platforms as Playstation 3 for self-management of chronic health conditions has not yet been fully uncovered. We evaluated features and technical specifications of the Playstation 3 and developed a Home Automated Telemanagement (HAT) system which utilizes the gaming console to access personal health record, receive self-care support and exchange information with health care providers. The system questions patients with asthma to monitor symptoms, PEF/FEV1 measurements, medication adherence and quality of life while educating the patient on their disease. The patients receive an instant feedback on their condition in the form of a 3 or 4 zone asthma action plan. The patient self-management information can be monitored and reviewed by a healthcare provider on a designated Asthma HAT web site. The system is programmed to run on the Sony Playstation 3 videogame console using the console's web browser. The console's features and supported formats were evaluated in order to take full advantage of the platform. The system is designed to be as simple as possible making it usable by patients with no prior computer or game console experience. We evaluated the feasibility of developing home telemanagement applications targeted for the Playsation 3 console. A Playstation 3-based telemanagement system has potential to optimize the care of patients with asthma and other chronic conditions.},
  eventtitle = {Proceedings of the IASTED International Conference on Telehealth, Telehealth 2012},
  timestamp = {2017-02-16T00:30:51Z},
  author = {Finkelstein, J. and Wood, J.},
  date = {2012},
  pages = {767--771},
  keywords = {asthma,Gaming platforms,Telehealth},
  groups = {deduplicated search reults}
}

@article{fishman_state_1999,
  title = {State Laws on Tobacco Control -- {{United States}}, 1998},
  volume = {48},
  issn = {0149-2195},
  abstract = {Problem/Condition: Cases of work-related asthma (WRA) are sentinel health events that indicate the need for preventive intervention. WRA includes new-onset asthma caused by workplace exposure to sensitizers or irritants and preexisting asthma exacerbated by workplace exposures. Reporting Period: This report reviews cases of WRA identified by state health departments from January 1, 1993, through December 31, 1995, as well as follow-up investigations of cases and associated workplaces conducted through June 30, 1998. Description of the Systems: State-based surveillance and intervention programs for WRA are conducted in California, Massachusetts, Michigan, and New Jersey as part of the Sentinel Event Notification Systems for Occupational Risks (SENSOR) cooperative agreement program, initiated by CDC's National Institute for Occupational Safety and Health (NIOSH). Results: From 1993 through 1995, a total of 1,101 cases of WRA were identified by SENSOR surveillance staff members in California, Massachusetts, Michigan, and New Jersey. Of these 1,101 cases, 19.1\% were classified as work-aggravated asthma, and 80.9\% were classified as new-onset asthma. Objective evidence substantiating asthma work-relatedness was documented in the medical records of 3.4\% of WRA cases identified in the two states (Michigan and New Jersey) where medical records are routinely reviewed for this information. Indoor air pollutants, dusts, cleaning materials, lubricants (e.g., metalworking fluids), and diisocyanates were among the most frequently reported causes of WRA. In addition, a well-recognized cause of occupational asthma - natural rubber latex - was identified in a new setting, the health-care industry. The most common industries associated with WRA cases included transportation equipment manufacturing (19.3\%), health services (14.2\%), and educational services (8.7\%). Air sampling for agents known to induce occupational asthma was performed in Michigan for comparison with established federal time-weighted average exposure limits. Sixteen (13.4\%) of 119 workplaces tested had airborne concentrations exceeding NIOSH recommended exposure limits (RELs); 11 (9.1\%) of 121 workplaces had concentrations exceeding permissible exposure limits (PELs) of the Michigan Occupational Safety and Health Act (MIOSHA) program.* Interpretation: The surveillance data findings confirm well-recognized causes of asthma and have identified new putative causes (e.g., cleaning materials and metal-working fluids). Because the surveillance program depends on physicians' recognizing asthma work-relatedness and reporting diagnosed cases, the data are considered an underestimate of the magnitude of the WRA problem. The data also indicate that physicians are not commonly performing objective physiologic tests to substantiate a WRA diagnosis. Workplace findings suggest a need to evaluate existing exposure standards for specific agents known to induce occupational asthma (e.g., diisocyanates). Case-based surveillance can help improve the recognition, control, and prevention of WRA. The SENSOR model also provides a mechanism for workers and physicians to request workplace investigations aimed at primary prevention for other workers. Public Health Action: NIOSH and state health department representatives are working to establish a long-term agenda for state-based surveillance of work-related conditions and hazards. The results from the SENSOR WRA programs described in this report support inclusion of WRA as a priority condition warranting surveillance at the state level.},
  timestamp = {2017-02-16T00:30:51Z},
  journaltitle = {MMWR: Morbidity \& Mortality Weekly Report},
  author = {Fishman, J. A. and Allison, H. and Knowles, S. B. and Fishburn, B. A. and Woollery, T. A. and Marx, W. T. and Shelton, D. M. and Husten, C. G. and Eriksen, M. P.},
  date = {1999},
  pages = {21--40},
  keywords = {Tobacco -- Legislation and Jurisprudence -- United States,United States},
  groups = {deduplicated search reults}
}

@article{fitzgerald_calreticulin:_2013-1,
  title = {Calreticulin: {{A}} New Twist in the Endoplasmic Reticulum and Multiple Sclerosis Tale},
  volume = {61},
  issn = {0894-1491},
  abstract = {Endoplasmic reticulum (ER) stress is a cellular response triggered by a range of pathologies. A well documented link exists between neurodegenerative disorders such as Parkinson's and Alzheimer's disease and ER stress. Less clear is the possible involvement of ER stress in the degenerative and reparative phases of multiple sclerosis (MS). Using immunohistochemical approaches, we demonstrated increased levels of markers of ER stress in MS biopsy and chronic post-mortem white matter lesion samples, a difference which was also present in MS normal appearing white matter (NAWM). Dual immunofluorescence indicated that CHOP was expressed in T cells, microglia, astrocytes and oligodendrocytes. An analysis of MS grey matter (GM) also yielded significance i.e., the ER stress-associated transcription factor C/EBP homologous binding protein (CHOP) was present, mostly in microglia, at significantly higher levels in type I and type III GM lesions and in normalappearing GM when compared to controls. Intriguingly, in a quarter of the WM and half of the GM lesions examined, the D110 marker of hypoxia was also present. The profile of expression of ER chaperone proteins B cell immunoglobulin binding protein (BiP) and calreticulin (CRT), CHOP and a second ER-stress associated transcription factor Xbox binding protein (XBP1) and phosphorylated eukaryotic initiation factor 2 alpha (p-eIF2a), was next examined in spinal cord lesions induced in Dark Agouti rats (n = 5) immunized with myelin oligodendrocyte protein emulsified with incomplete Freund's adjuvant (IFA). Semi-quantitative scoring of different regions of stained sections revealed significant upregulation of CRT, CHOP and p-eIF2a in MW lesions and NAWM, when compared to rats injected with IFA only (p $<$ 0.05, n = 5). Significance was achieved with XBP1 scores (p $<$ 0.05) only when comparisons were made with saline-injected controls (n 5 5). CHOP and p-eIF2a levels within the GM and the region of the central canal (CC) were also found to be significantly different to those found in IFA and saline controls, while XBP1 again showed significance (p $<$ 0.05) only compared to saline. Both ER chaperones in the GM and CC did not differ significantly from control samples. In an effort to determine causative relationships between a demyelinating phenotype and ER stress, preliminary data gathered using in vitro models of deand re-myelination is presented. The possible implications of non-ERassociated functions of BiP and CRT in the context of autoimmune disorders in general and MS in particular, is also discussed.},
  timestamp = {2017-02-16T00:30:51Z},
  journaltitle = {GLIA},
  author = {FitzGerald, U. and McMahon, J. and Ní Fhlathartaigh, M. and Cunnea, P. and Ní Mhaille, A. and McQuaid, S. and Farrel, M. and Reynolds, R. and Connolly, D.},
  date = {2013},
  pages = {S25--S26},
  keywords = {Alzheimer disease,astrocyte,autoimmune disease,binding protein,biopsy,B lymphocyte,calreticulin,cell function,chaperone,dark agouti rat,diseases,endoplasmic reticulum,endoplasmic reticulum stress,Freund adjuvant,glia cell,gray matter,Health,hypoxia,immunofluorescence,immunoglobulin,initiation factor 2alpha,in vitro study,marker,microglia,model,multiple sclerosis,myelin,myelination,oligodendroglia,pathology,phenotype,protein,rat,sodium chloride,spinal cord lesion,T lymphocyte,transcription factor,upregulation,white matter,white matter lesion},
  groups = {deduplicated search reults}
}

@article{fleck_total_2005-1,
  title = {Total Endoscopic {{CABG}} Using Robotics on Beating Heart},
  volume = {8},
  issn = {1098-3511},
  doi = {10.1532/hsf98.20051132},
  abstract = {Background: The implementation of a total endoscopic coronary surgery on the beating heart with the aid of the Da Vinci surgical system ( Intuitive, Sunnyvale, CA) requires a stepwise learning process. After cadaveric training and clinical start of the program in November 2002, we gained experience with arrested heart procedures starting in May 2003. In November 2003, we moved to beating heart surgery. Methods: From November 2003 to January 2005, 14 patients with coronary artery disease ( mean age of 62 +/- 5 years, female to male ratio 2: 12) were operated with the intention to perform a beating heart TECAB ( totally endoscopic coronary artery bypass grafting) procedure. Results: Total conversion rate was 35\% (5/14), due to pleural adhesions in 2 patients, injury of the lung during port placement, inability to occlude the LAD with saddle loops, atherosclerotic diseased mammary artery in 1 patient each. Mean operating time was 298 +/- 110 minutes with a steady decline throughout the study period (first 5 patients: 342 +/- 61 minutes, patients 6 to 9: 337 +/- 87 minutes, last 4 patients: 290 +/- 53 minutes), resulting in a 60 minute shorter operating time. Mean ICU stay was 1.3 days and hospital stay lasted on average 8.4 +/- 2.8 days. Conclusion: Total endoscopic bypass surgery on the beating heart with the Da Vinci surgical system can be safely implemented in clinical use. The learning curve results in a constantly decreasing procedure time due to a more effective table team - console surgeon - robotic system interaction and a moderate conversion rate.},
  timestamp = {2017-02-16T00:30:52Z},
  journaltitle = {Heart Surgery Forum},
  author = {Fleck, T. and Tschernko, E. and Hutschala, D. and Simon-Kupilik, N. and Bader, T. and Wolner, E. and Wisser, W.},
  date = {2005-08},
  pages = {E266--E268},
  groups = {deduplicated search reults}
}

@article{flisher_getting_2010-1,
  title = {Getting Plugged in: {{An}} Overview of {{Internet}} Addiction},
  volume = {46},
  doi = {10.1111/j.1440-1754.2010.01879.x},
  abstract = {Internet addiction is not formally recognised as a clinical disorder by the WHO despite increasing evidence that excessive internet use can interfere with daily life and work. There is increasing pressure from Psychologists for Internet addiction to be recognised. This article explores the prevalence, symptoms and management of Internet addiction and the consequences of ignoring the ever growing concerns from public figures and institutions. © 2010 Paediatrics and Child Health Division (Royal Australasian College of Physicians).},
  timestamp = {2017-02-16T00:30:52Z},
  journaltitle = {Journal of Paediatrics and Child Health},
  author = {Flisher, C.},
  date = {2010},
  pages = {557--559},
  keywords = {compulsive disorder,ICD-10,Internet addiction,online video games},
  groups = {deduplicated search reults}
}

@article{floemer_application_2000-1,
  title = {Application of Virtual Reality on {{MRA}} Data of Complex Vascular Structures},
  volume = {40},
  issn = {0033-832X},
  doi = {10.1007/s001170050665},
  abstract = {During the last years because of the progress in magnetic resonance imaging (MRI) magnetic resonance angiography (MRA) has become a serious alternative to conventional X-ray angiography. The potential of MRA in combination with methods for three-dimensional reconstruction will be presented and different methods for image post-processing are discussed based on a number of cases. The examinations were performed on a clinical 1.5 T magnetic resonance tomograph (Siemens Vision, Erlangen) using conventional MR angiography sequences. The different options of post-processing were carried out online on the console and offline using dedicated workstations (Siemens Virtuoso and CHILI). Discussion: Complex post-processing procedures are applied to different areas like pulmonary vasculature, thoracic aorta, abdominal aorta,and renal transplant arteries. Different diagnostic values can be seen for the variety of three-dimensional reconstruction methods. According to our experience volume rendering has been selected as the method of choice due to the time needed for reconstruction and the information content of the resulting image.},
  timestamp = {2017-02-16T00:30:52Z},
  journaltitle = {Radiologe},
  author = {Floemer, F. and Glombitza, G. and Knopp, M. V. and Schoenberg, S. O. and Brockmeier, K. and Meinzer, H. P.},
  date = {2000-03},
  pages = {246--255},
  groups = {deduplicated search reults}
}

@article{follick_relation_1990-1,
  title = {Relation of Psychosocial and Stress Reactivity Variables to Ventricular Arrhythmias in the {{Cardiac Arrhythmia Pilot Study}} ({{CAPS}})},
  volume = {66},
  issn = {0002-9149},
  abstract = {Both animal and human data implicate psychosocial distress and cardiovascular reactivity in response to challenge in the etiology of sudden cardiac death. In this study, the relation of these biobehaviorial factors to frequency of ventricular premature complexes, a predictor of sudden death was investigated. The study population was made up of patients enrolled in the National Heart, Lung, and Blood Institute's Cardiac Arrhythmia Pilot Study (CAPS). Ventricular premature complexes (VPCs) were assessed by multiple, 24-hour ambulatory electrocardiographic recordings. Patients completed trait psychosocial measures assessed at baseline and state psychosocial measures assessed periodically during a 1-year follow-up period. Psychosocial measures included self-reports of depression, anxiety, anger and type A behavior pattern. A competitive challenge using a video game was used as a stressor to elicit cardiovascular reactivity and was administered at baseline and during follow-up sessions. Cardiovascular reactivity was defined as peak level during stressor exposure minus the mean of resting levels for systolic and diastolic blood pressure and pulse rate. Results indicated that biobehavioral factors were not associated with diurnal VPC rates. Furthermore, biobehavioral factors did not predict response to antiarrhythmic therapy. Based upon the results of this study, it is speculated that the established relation between behavioral factors and sudden death may not be mediated by VPC rates.},
  timestamp = {2017-02-16T00:30:52Z},
  journaltitle = {American Journal of Cardiology},
  author = {Follick, M. J. and Ahern, D. K. and Gorkin, L. and Niaura, R. S. and Herd, J. A. and Ewart, C. and Schron, E. B. and Kornfeld, D. S. and Capone, R. J.},
  date = {1990},
  pages = {63--67},
  keywords = {Adult,aged,Arrhythmias; Cardiac/physiopathology/ psychology,article,Cardiac Complexes; Premature/physiopathology/psychology,electrocardiogram,Electrocardiography; Ambulatory,fatality,Female,heart infarction,heart ventricle arrhythmia,hemodynamics,Holter monitoring,human,Humans,major clinical study,Male,Multicenter Studies as Topic,Myocardial Infarction/physiopathology/psychology,Personality Tests,Pilot Projects,priority journal,psychological aspect,Stress; Psychological/complications/ physiopathology,Stroke Volume,sudden death,type A behavior},
  groups = {deduplicated search reults}
}

@article{fonseca_development_2014,
  title = {Development of the e-{{Baby}} Serious Game with Regard to the Evaluation of Oxygenation in Preterm Babies: Contributions of the Emotional Design},
  volume = {32},
  issn = {1538-9774 (Electronic) 1538-2931 (Linking)},
  doi = {10.1097/cin.0000000000000078},
  abstract = {The present study aimed to describe the development process of a serious game that enables users to evaluate the respiratory process in a preterm infant based on an emotional design model. The e-Baby serious game was built to feature the simulated environment of an incubator, in which the user performs a clinical evaluation of the respiratory process in a virtual preterm infant. The user learns about the preterm baby's history, chooses the tools for the clinical evaluation, evaluates the baby, and determines whether his/her evaluation is appropriate. The e-Baby game presents phases that contain respiratory process impairments of higher or lower complexity in the virtual preterm baby. Included links give the user the option of recording the entire evaluation procedure and sharing his/her performance on a social network. e-Baby integrates a Clinical Evaluation of the Preterm Baby course in the Moodle virtual environment. This game, which evaluates the respiratory process in preterm infants, could support a more flexible, attractive, and interactive teaching and learning process that includes simulations with features very similar to neonatal unit realities, thus allowing more appropriate training for clinical oxygenation evaluations in at-risk preterm infants. e-Baby allows advanced user-technology-educational interactions because it requires active participation in the process and is emotionally integrated.},
  timestamp = {2017-02-16T00:30:52Z},
  langid = {english},
  journaltitle = {Comput Inform Nurs},
  author = {Fonseca, L. M. and Dias, D. M. and Goes Fdos, S. and Seixas, C. A. and Scochi, C. G. and Martins, J. C. and Rodrigues, M. A.},
  date = {2014-09},
  pages = {428--36},
  keywords = {breathing,Computer-Assisted Instruction/ methods,computer simulation,Education,Educational technology,Education; Nursing,Female,Games; Experimental,Humans,infant,Infant; Premature/ physiology,Models; Educational,Nursing,Oxygen Consumption/ physiology,Premature,Respiration,Simulation Training,Video game},
  groups = {deduplicated search reults}
}

@article{ford_prevention_2012-1,
  title = {Prevention of a Wrong-Location Misadministration through the Use of an Intradepartmental Incident Learning System},
  volume = {39},
  issn = {0094-2405},
  doi = {10.1118/1.4760774},
  abstract = {Purpose: A series of examples are presented in which potential errors in the delivery of radiation therapy were prevented through use of incident learning. These examples underscore the value of reporting near miss incidents. Methods: Using a departmental incident learning system, eight incidents were noted over a two-year period in which fields were treated "out-of-sequence," that is, fields from a boost phase were treated, while the patient was still in the initial phase of treatment. As a result, an error-prevention policy was instituted in which radiation treatment fields are "hidden" within the oncology information system (OIS) when they are not in current use. In this way, fields are only available to be treated in the intended sequence and, importantly, old fields cannot be activated at the linear accelerator control console. Results: No out-of-sequence treatments have been reported in more than two years since the policy change. Furthermore, at least three near-miss incidents were detected and corrected as a result of the policy change. In the first two, the policy operated as intended to directly prevent an error in field scheduling. In the third near-miss, the policy operated "off target" to prevent a type of error scenario that it was not directly intended to prevent. In this incident, an incorrect digitally reconstructed radiograph (DRR) was scheduled in the OIS for a patient receiving lung cancer treatment. The incorrect DRR had an isocenter which was misplaced by approximately two centimeters. The error was a result of a field from an old plan being scheduled instead of the intended new plan. As a result of the policy described above, the DRR field could not be activated for treatment however and the error was discovered and corrected. Other quality control barriers in place would have been unlikely to have detected this error. Conclusions: In these examples, a policy was adopted based on incident learning, which prevented several errors, at least one of which was potentially severe. These examples underscore the need for a rigorous, systematic incident learning process within each clinic. The experiences reported in this technical note demonstrate the value of near-miss incident reporting to improve patient safety. (C) 2012 American Association of Physicists in Medicine. [http://dx.doi.org/10.1118/1.4760774]},
  timestamp = {2017-02-16T00:30:52Z},
  journaltitle = {Medical Physics},
  author = {Ford, E. C. and Smith, K. and Harris, K. and Terezakis, S.},
  date = {2012-11},
  pages = {6968--6971},
  groups = {deduplicated search reults}
}

@article{foronda_evaluation_2016-1,
  title = {Evaluation of {{vSIM}} for {{Nursing}}TM: {{A Trial}} of {{Innovation}}},
  volume = {12},
  doi = {10.1016/j.ecns.2015.12.006},
  abstract = {Background: Virtual simulation is an emerging technology that has been suggested as an effective pedagogical approach to teaching various skills in nursing education. The purpose of this study was to report students' experience with vSim for NursingTM. Method: This study used a descriptive, mixed-methods design with 54 accelerated Bachelor of Science in Nursing students. Students performed in scenarios with a patient who had pneumonia and developed anaphylaxis and a patient who developed cardiac arrest requiring defibrillation. Students were surveyed regarding their satisfaction with the experience. Results: Most students reported that the product was easy to use (20\% strongly agree, 78\% agree). Nearly, all students recommended the virtual simulation for future use (98\%). Several students indicated frustration with real-time features such as handwashing and the inability to multitask. Conclusions: Most students suggested that the virtual simulation was a positive experience. However, this innovative pedagogy warrants more stringent investigation. © 2016 International Nursing Association for Clinical Simulation and Learning.},
  timestamp = {2017-02-16T00:30:52Z},
  journaltitle = {Clinical Simulation in Nursing},
  author = {Foronda, C. L. and Swoboda, S. M. and Hudson, K. W. and Jones, E. and Sullivan, N. and Ockimey, J. and Jeffries, P. R.},
  date = {2016},
  pages = {128--131},
  keywords = {Education,Gaming,Medical-surgical,Nursing,Pedagogy,Virtual reality,Virtual simulation,VSim for nursing},
  groups = {deduplicated search reults}
}

@article{foster_role_2015-1,
  title = {Role of Physical and Mental Training in Brain Network Configuration},
  volume = {7},
  doi = {10.3389/fnagi.2015.00117},
  abstract = {It is hypothesized that the topology of brain networks is constructed by connecting nodes which may be continuously remodeled by appropriate training. Efficiency of physical and/or mental training on the brain relies on the flexibility of networks' architecture molded by local remodeling of proteins and synapses of excitatory neurons producing transformations in network topology. Continuous remodeling of proteins of excitatory neurons is fine-tuning the scaling and strength of excitatory synapses up or down via regulation of intra-cellular metabolic and regulatory networks of the genome-transcriptome-proteome interface. Alzheimer's disease is a model of "energy cost-driven small-world network disorder" with dysfunction of high-energy cost wiring as the network global efficiency is impaired by the deposition of an informed agent, the amyloid-β, selectively targeting high-degree nodes. In schizophrenia, the interconnectivity and density of rich-club networks are significantly reduced. Training-induced homeostatic synaptogenesis-enhancement, presumably via reconfiguration of brain networks into greater small-worldness, appears essential in learning, memory, and executive functions. A macroscopic cartography of creation-removal of synaptic connections in a macro-network, and at the intra-cellular scale, micro-networks regulate the physiological mechanisms for the preferential attachment of synapses. The strongest molecular relationship of exercise and functional connectivity was identified for brain-derived neurotrophic factor (BDNF). The allele variant, rs7294919, also shows a powerful relationship with the hippocampal volume. How the brain achieves this unique quest of reconfiguration remains a puzzle. What are the underlying mechanisms of synaptogenesis promoting communications brain ↔ muscle and brain ↔ brain in such trainings? What is the respective role of independent mental, physical, or combined-mental-physical trainings? Physical practice seems to be playing an instrumental role in the cognitive enhancement (brain ↔ muscle com.). However, mental training, meditation or virtual reality (films, games) require only minimal motor activity and cardio-respiratory stimulation. Therefore, other potential paths (brain ↔ brain com.) molding brain networks are nonetheless essential. Patients with motor neuron disease/injury (e.g., amyotrophic lateral sclerosis, traumatism) also achieve successful cognitive enhancement albeit they may only elicit mental practice. © 2015 Foster.},
  timestamp = {2017-02-16T00:30:52Z},
  journaltitle = {Frontiers in Aging Neuroscience},
  author = {Foster, P. P.},
  date = {2015},
  keywords = {aging,Alzheimer disease,Alzheimer's disease,brain derived neurotrophic factor,brain function,cell metabolism,coping behavior,default mode network,Depression,dorsolateral prefrontal cortex,down regulation,excitatory postsynaptic potential,Exercise,Fluid intelligence,genetic variability,genomics,homeostasis,human,learning,memory,mental health,mental task,nerve cell network,nerve cell plasticity,neurotrophin,nonhuman,periaqueductal gray matter,Physical activity,protein aggregation,proteomics,Review,schizophrenia,sensorimotor cortex,SNPs,spatial memory,supplementary motor area,synapse,synaptogenesis,Training,transcriptomics,Video games,Yoga-meditation},
  groups = {deduplicated search reults}
}

@article{fraioli_mdct_2006-1,
  title = {{{MDCT}} Assessment of Lung Volume in Patients Undergoing Bronchial Stenting for Treatment of Pulmonary Emphysema: Correlation with Respiratory Tests and Personal Experience},
  volume = {111},
  issn = {0033-8362},
  doi = {10.1007/s11547-006-0078-4},
[truncated: 925,284 more chars]
