# Supplementary material for: Active Video Games for Rehabilitation in Respiratory Conditions: Systematic Review and Meta-Analysis
Source: JMIR Serious Games. 2019 Feb 25;7(1):e10116. doi: 10.2196/10116 (PMC6409512; doi:10.2196/10116)
Supplement: Multimedia Appendix 2 [file games_v7i1e10116_app2.zip › text_supp.rmd]

---
output:
  word_document
---
##Appendix 1: Search strategy
Search terms used for each database on 30 October 2017.

###PubMed
    (
    	"Video games"[mh] OR 
    	"serious game"[tiab] OR "serious games"[tiab] OR "serious gaming"[tiab] OR 
    	"video game"[tiab] OR "video games"[tiab] OR "video gaming"[tiab] OR 
    	"virtual game"[tiab] OR "virtual games"[tiab] OR "virtual gaming"[tiab] OR 
    	"computer game"[tiab] OR "computer games"[tiab] OR "computer gaming"[tiab] OR 
    	"digital game"[tiab] OR "digital games"[tiab] OR "digital gaming"[tiab] OR 
    	"mobile game"[tiab] OR "mobile games"[tiab] OR "mobile gaming"[tiab] OR 
    	videogame[tiab] OR videogames[tiab] OR videogaming[tiab] OR 
    	exergame[tiab] OR exergames[tiab] OR exergaming[tiab] OR 
    	gamification[tiab] OR gamified[tiab] OR gamify[tiab] OR 
    	xbox[tiab] OR nintendo[tiab] OR 
    	( console[tiab] OR "virtual reality"[tiab] AND (game[tiab] OR games[tiab] OR gaming[tiab]) )
    	
    ) 
    AND
    (
    	"Respiratory Tract Diseases"[mh] OR
    	lung[tiab] OR respiratory[tiab] OR pulmonary[tiab] OR 
    	airway[tiab] OR alveol*[tiab] OR apnea*[tiab] OR apnoea*[tiab] OR
    	"cystic fibrosis"[tiab] OR asthma*[tiab] OR antiasthma*[tiab] OR COPD[tiab] OR 
    	bronchi*[tiab] OR bronchospas*[tiab] OR bronchoconstrict*[tiab] OR bronchoect*[tiab] OR 
    	bronchopulmon*[tiab] OR emphysem*[tiab] OR pneumon*[tiab]
    ) 
    

###Scopus
	TITLE-ABS-KEY(
	(
			((serious  OR  video OR  virtual OR computer OR  digital OR mobile) pre/2 (game OR gaming OR games))
			OR videogame OR videogames OR videogaming OR exergame OR exergames OR exergaming OR
			gamification OR gamified OR gamify  OR
			xbox*  OR  nintendo*  OR
			(console OR "virtual reality"  AND (game OR games OR gaming))
		)
		AND
		(
			lung*  OR  respiratory  OR  pulmonary  OR
			airway  OR  alveol*  OR  apnea*  OR  apnoea*  OR
			"cystic fibrosis"  OR  asthma*  OR  antiasthma*  OR COPD OR
			bronchi*  OR  bronchospas* OR bronchoconstrict* OR bronchoect* OR 
			bronchopulmon*  OR  emphysem*  OR  pneumon*
		)
	)

###Web of Science
	TS=(
		(
			"serious game"  OR "serious games"  OR "serious gaming"  OR
			"video game"  OR "video games"  OR "video gaming"  OR
			"virtual game"  OR "virtual games"  OR "virtual gaming"  OR
			"computer game"  OR "computer games"  OR "computer gaming"  OR
			"digital game"  OR "digital games"  OR "digital gaming"  OR
			"mobile game"  OR "mobile games"  OR "mobile gaming"  OR
			videogame  OR videogames  OR videogaming  OR
			exergame  OR exergames  OR exergaming  OR
			gamification  OR gamified  OR gamify  OR
			xbox  OR nintendo  OR
			( console  OR "virtual reality"  AND (game  OR games  OR gaming ) )
		)
		AND
		(
			lung*  OR  respiratory  OR  pulmonary  OR
			airway  OR  alveol*  OR  apnea*  OR  apnoea*  OR
			"cystic fibrosis"  OR  asthma*  OR  antiasthma*  OR COPD OR
			bronchi*  OR  bronchospas* OR bronchoconstrict* OR bronchoect* OR
			bronchopulmon*  OR  emphysem*  OR  pneumon*
		)
	)

###EMBASE
    (
    	'video game'/exp OR 
    	'serious game':ab,ti OR 'serious games':ab,ti OR 'serious gaming':ab,ti OR 
    	'video game':ab,ti OR 'video games':ab,ti OR 'video gaming':ab,ti OR 
    	'virtual game':ab,ti OR 'virtual games':ab,ti OR 'virtual gaming':ab,ti OR 
    	'computer game':ab,ti OR 'computer games':ab,ti OR 'computer gaming':ab,ti OR 
    	'digital game':ab,ti OR 'digital games':ab,ti OR 'digital gaming':ab,ti OR 
    	'mobile game':ab,ti OR 'mobile games':ab,ti OR 'mobile gaming':ab,ti OR 
    	videogame:ab,ti OR videogames:ab,ti OR videogaming:ab,ti OR 
    	exergame:ab,ti OR exergames:ab,ti OR exergaming:ab,ti OR 
    	gamification:ab,ti OR gamified:ab,ti OR gamify:ab,ti OR 
    	xbox:ab,ti OR nintendo:ab,ti OR 
    	( console:ab,ti OR 'virtual reality':ab,ti AND (game:ab,ti OR games:ab,ti OR gaming:ab,ti) )
    	
    ) 
    AND
    (
    	'respiratory tract disease'/exp OR
    	lung:ab,ti OR respiratory:ab,ti OR pulmonary:ab,ti OR 
    	airway:ab,ti OR alveol*:ab,ti OR apnea*:ab,ti OR apnoea*:ab,ti OR
    	'cystic fibrosis':ab,ti OR asthma*:ab,ti OR antiasthma*:ab,ti OR COPD:ab,ti OR 
    	bronchi*:ab,ti OR bronchospas*:ab,ti OR bronchoconstrict*:ab,ti OR bronchoect*:ab,ti OR 
    	bronchopulmon*:ab,ti OR emphysem*:ab,ti OR pneumon*:ab,ti
    )

###CINAHL
	(
		([MH] "video games") OR TX
		"serious game"  OR TX "serious games"  OR TX "serious gaming"  OR TX
		"video game"  OR TX "video games"  OR TX "video gaming"  OR TX
		"virtual game"  OR TX "virtual games"  OR TX "virtual gaming"  OR TX
		"computer game"  OR TX "computer games"  OR TX "computer gaming"  OR TX
		"digital game"  OR TX "digital games"  OR TX "digital gaming"  OR TX
		"mobile game"  OR TX "mobile games"  OR TX "mobile gaming"  OR TX
		videogame  OR TX videogames  OR TX videogaming  OR TX
		exergame  OR TX exergames  OR TX exergaming  OR TX
		gamification  OR TX gamified  OR TX gamify  OR TX
		xbox  OR TX nintendo  OR TX
		(TX console  OR TX "virtual reality"  AND (TX game  OR TX games  OR TX gaming) )
	)
	AND
	(
		(MH "Respiratory Tract Diseases") OR TX
		lung  OR TX respiratory  OR TX pulmonary  OR TX
		airway  OR TX alveol*  OR TX apnea*  OR TX apnoea*  OR TX
		"cystic fibrosis"  OR TX asthma*  OR TX antiasthma*  OR TX COPD  OR TX
		bronchi*  OR TX bronchospas*  OR TX bronchoconstrict*  OR TX bronchoect*  OR TX
		bronchopulmon*  OR TX emphysem*  OR TX pneumon* 
	)

###IEEE Xplore
	(
	  "Index Terms":.QT.Video games.QT. OR "Index Terms":Games OR "Metadata":game OR "Metadata":gamification
	)
	AND
	(
	  "Index Terms":lungs OR "Metadata":lung* OR "Metadata":respiratory OR
	  "Metadata":pulmonary OR "Metadata":airway OR "Metadata":bronchi* OR
	  "Metadata":broncho* OR "Metadata":.QT.cystic fibrosis.QT. OR "Metadata":asthma*
	)

##Appendix 7: Sensitivity analysis
A sensitivity analysis, conducted by altering the assumed correlation coefficients of cross-over studies, indicated that this assumption had negligible influence on the outcomes measures of heart rate and enjoyment, and little influence on the results of dyspnoea.
```{r child='rcode_datamanip.rmd'}
```
```{r child='rcode_metaanalysis.rmd'}
```
```{r child='rcode_sensanalysis.rmd'}
```
|Outcome variable|Correlation|Pooled Estimate, HKSJ method (95% CI)|
|-----|---|------|
|Heart rate|0.0|`r round(coef(summary(HRres2_sens0))["estimate"], digits=3)` [`r round(coef(summary(HRres2_sens0))["ci.lb"], digits=3)`, `r round(coef(summary(HRres2_sens0))["ci.ub"], digits=3)`]|
| |`r round(subset(HRdat, Source=="Kuys 2011")$Correlation, digits=3)`(from Kuys 2011)|`r round(coef(summary(HRres2))["estimate"], digits=3)` [`r round(coef(summary(HRres2))["ci.lb"], digits=3)`, `r round(coef(summary(HRres2))["ci.ub"], digits=3)`]|
| |1.0|`r round(coef(summary(HRres2_sens1))["estimate"], digits=3)` [`r round(coef(summary(HRres2_sens1))["ci.lb"], digits=3)`, `r round(coef(summary(HRres2_sens1))["ci.ub"], digits=3)`]|
|Dyspnoea|0.0|`r round(coef(summary(DYSres2_sens0))["estimate"], digits=3)` [`r round(coef(summary(DYSres2_sens0))["ci.lb"], digits=3)`, `r round(coef(summary(DYSres2_sens0))["ci.ub"], digits=3)`]|
| |`r round(subset(DYSdat, Source=="Kuys 2011")$Correlation, digits=3)`(from Kuys 2011)|`r round(coef(summary(DYSres2))["estimate"], digits=3)` [`r round(coef(summary(DYSres2))["ci.lb"], digits=3)`, `r round(coef(summary(DYSres2))["ci.ub"], digits=3)`]|
| |1.0|`r round(coef(summary(DYSres2_sens1))["estimate"], digits=3)` [`r round(coef(summary(DYSres2_sens1))["ci.lb"], digits=3)`, `r round(coef(summary(DYSres2_sens1))["ci.ub"], digits=3)`]|
|S~pO2~|0.0|`r round(coef(summary(O2res2_sens0))["estimate"], digits=3)` [`r round(coef(summary(O2res2_sens0))["ci.lb"], digits=3)`, `r round(coef(summary(O2res2_sens0))["ci.ub"], digits=3)`]|
| |`r round(subset(O2dat, Source=="Kuys 2011")$Correlation, digits=3)`(from Kuys 2011)|`r round(coef(summary(O2res2))["estimate"], digits=3)` [`r round(coef(summary(O2res2))["ci.lb"], digits=3)`, `r round(coef(summary(O2res2))["ci.ub"], digits=3)`]|
| |1.0|`r round(coef(summary(O2res2_sens1))["estimate"], digits=3)` [`r round(coef(summary(O2res2_sens1))["ci.lb"], digits=3)`, `r round(coef(summary(O2res2_sens1))["ci.ub"], digits=3)`]|
