# Supplementary material for: Active Video Games for Rehabilitation in Respiratory Conditions: Systematic Review and Meta-Analysis
Source: JMIR Serious Games. 2019 Feb 25;7(1):e10116. doi: 10.2196/10116 (PMC6409512; doi:10.2196/10116)
Supplement: Multimedia Appendix 3 [file games_v7i1e10116_app3.zip › screen_results.csv]

Title	Authors	Abstract	Published Year	Published Month	Journal	Volume	Issue	Pages	Accession Number	Doi	Ref	Study	Notes	Tags	CINAHL	EMBASE	IEEEXplore	PubMed	Scopus	WOS	Other
Effects of microsoft X-box kinecttm on children with cystic fibrosis: Exercise or just fun?	Amadeo, B.; Innocenti, D.; Gambazza, S.; Zuffo, S.	Background: It is known that physically fit subjects with Cystic Fibrosis (CF) typically live longer than their less-fit peers. Exercise intolerance is an established characteristic of CF and exercise has thus a potential effect on prognosis. Therefore physical exercise has become a mainstay of the physiotherapy treatment for CF. Literature shows that interactive games may have the potential to r…	2015	2015	Physiotherapy (United Kingdom)	101		eS70				Amadeo 2015	Exclusion reason: Insufficient information to include;	Excluded		1
Exploring the use of a respiratory-computer interface for game interaction	Arroyo-Palacios, J.; Romano, D. M.	Interaction techniques play a fundamental role in the success of video games. An example of this success is the Nintendo Wii console. Its novel interaction method based on motion-sensing technology has attracted gamers of different generations. In this paper, real-time processing of physiological signals is presented as an alternative approach for natural and intuitive communication with computer…	2009	2009				154-159		10.1109/ICEGIC.2009.5293588		Arroyo-Palacios 2009	Exclusion reason: No subjects with respiratory conditions; Joshua Simmich (2016-12-01 18:03:23)(Screen): Depends on whether the participants were healthy or patients with respiratory disease;	Excluded					1	1
Watch, Discover, Think, and Act: Evaluation of computer-assisted instruction to improve asthma self-management in inner-city children	Bartholomew, L. K.; Gold, R. S.; Parcel, G. S.; Czyzewski, D. I.; Sockrider, M. M.; Fernandez, M.; Shegog, R.; Swank, P.	An interactive multimedia computer game to enhance self-management skills and thereby improve asthma outcomes in inner city children with asthma was evaluated. Subjects aged 6-17 were recruited from four pediatric practices and randomly assigned to the computer intervention condition or to the usual-care comparison. The main character in the game could match the subject on gender and ethnicity. C…	2000	2000	Patient Education and Counseling	39		269-280		10.1016/S0738-3991(99)00046-4		Bartholomew 2000	Exclusion reason: Not an active video game;	Excluded		1		1	1	1
A breath biofeedback computer game for children with cystic fibrosis	Bingham, P. M.; Bates, J. H.; Thompson-Figueroa, J.; Lahiri, T.	The authors sought to develop and test a breath-controlled video game using a digital spirometer that, by providing visual breath biofeedback, could promote awareness of breathing techniques in children with cystic fibrosis (CF). To assess improvement in game performance during hospitalizations for CF exacerbations, the authors conducted a trial on 10 inpatients. Subjects had at least five 15-min…	2010	Apr-10	Clinical Pediatrics	49		337-42		10.1177/0009922809348022		Bingham 2010	Exclusion reason: Doesn't give clinically-relevant outcome measures;	Excluded	1	1		1	1	1
Breath-controlled video game for pulmonary rehabilitation	Bingham, P.; Bates, J.; Lahiri, T.; Figueroa-Thompson, J.	Objective: Respiratory disease impacts life expectancy and quality of life in children with neuromuscular disease. Breathing exercises could help these patients maintain ventilatory capacity, but they lack guidance and motivation for this self-care behavior. Methods: Considering that pediatric patients with chronic illness frequently resort to electronic games as a distraction from boredom, we de…	2010	2010	Annals of Neurology	68		S137				Bingham 2010	Exclusion reason: Insufficient information to include;	Excluded		1				1
Exergames as an Exercise Therapy - User Acceptance and Physical Cost in Inpatient Oncologic Rehabilitation	Boese, S.; Golla, A.; Beutner, K.; Mau, W.; Jahn, P.; Bauer, A.; Schlitt, A.; Lau, A.	Aim: We analyzed feasibility and acceptance of a cardiac exercise program using gaming consoles in an in-patient oncologic rehabilitation clinic. Methods: Exploratory mono-center trial with pre-post design. 62 patients undergoing rehabilitation participated in the trial. The exercise program consisted of 6 units of individual training for 30 min with the Nintendo Wii administered by sports therap…	2016	Feb-16	Physikalische Medizin Rehabilitationsmedizin Kurortmedizin	26		32-38		10.1055/s-0041-110399		Boese 2016	Exclusion reason: No subjects with respiratory conditions; Joshua Simmich (2016-12-21 13:11:32)(Select): Full text is in German, so might need to do a Google Translate to read it. Looks like only 14.5% had a respiratory tract cancer, and those results aren't presented independently. ; Joshua Simmich (2016-12-01 19:19:01)(Screen): Depends on whether lung cancer patients were included in this study…	Excluded						1
The effect of the Nintendo Wii Fit on exercise capacity and gait in an elderly woman with CREST syndrome...including commentary by BS Shaw	Broadbent, Suzanne; Crowley-McHattan, Zachary; Shi, Zhou	Background/Purpose: Physical deconditioning and impaired balance and gait are common barriers to exercise in frail older adults. This case report describes the efficacy of Nintendo Wii Fit exercises in improving functional capacity, exercise tolerance, strength and balance in an elderly woman with CREST syndrome and multiple chronic conditions. Case description: A sedentary 77-year-old woman with…	2014	2014	International Journal of Therapy & Rehabilitation	21		539-546				Broadbent 2014	Exclusion reason: No subjects with respiratory conditions;	Excluded	1				1
Video games for positive expiratory pressure (PEP) therapy in children with cystic fibrosis: A pilot study	Brochu, A.; Marcotte, J. É; Marquis, N.; Laberge, S.; Duguay, D.; Nataf, P.; Gervais, Y.; Balli, F.; Nguyen, T. T. D.	Background: Adherence to respiratory physiotherapy is a major challenge in children with cystic fibrosis (CF). Video games have shown promising results in improving adherence to treatment in chronic diseases. However, the feasibility of adapting video games to positive expiratory pressure (PEP) therapy in CF has not been explored. Hypothesis: Therapeutic games can be adapted to PEP therapy. Metho…	2015	2015	Journal of Cystic Fibrosis	14		S9				Brochu 2015	Exclusion reason: Insufficient information to include;	Excluded		1
An innovative approach for the self-management of cystic fibrosis patients in Europe: Development, validation and implementation of a new ehealth tool: The MyCyFAPP project	Calvo-Lerma, J.; Martínez-Jiménez, C. P.; Lázaro-Ramos, J. P.; Andrés Grau, A. M.; Crespo-Escobar, P.; Stav, E.; Schauber, C.; Pannese, L.; Suárez, L.; Hulst, J.; Colombo, C.; Barreto, C.; De Boeck, C.; Ribes-Koninckx, C.	An accurate pancreatic enzyme replacement therapy (PERT) and close nutritional monitoring to achieve optimal nutritional status are the main pillars for the treatment of children with cystic fibrosis (CF) and may result in a better disease prognosis. Currently, there is a lack of evidence-based methods to adjust PERT dosing and no practical tools or resources are available to promote nutritional …	2016	2016	Journal of Pediatric Gastroenterology and Nutrition	63		S270				Calvo-Lerma 2016	Exclusion reason: Not an active video game;	Excluded		1
Playing the game... computer games... to teach young people selfcare in cystic fibrosis	Cooper, M.	Anybody who works with young people will have noticed their enthusiasm for computer and electronic games. Many children will spend hours engrossed in battling galactic invaders but will not sit still long enough to read a book, especially an educational one.	1992	1992	Nursing Standard	6		22-23		10.7748/ns.6.21.22.s35		Cooper 1992	Exclusion reason: Not an active video game;	Excluded	1
Active video game exercise training improves the clinical control of asthma in children	Costa, D.; Dantas Gomes, É L. F.; Barreto De Mendonc¸a, J. F.; Peixoto-Souza, F. S.; Teixeira De Carvalho, E. F.; Malosa Sampaio, L. M.	Background: Asthma is a chronic inflammatory disorder characterized by airway obstruction associated with recurrent episodes of wheezing, shortness of breath, chest tightness and coughing. Symptoms experienced during daily physical activities or the fear of triggering these symptoms often keep asthmatic children from engaging in physical exercise which leads to a reduction in physical fitness. Ne…	2015	2015	Physiotherapy (United Kingdom)	101		eS272-eS273				Costa 2015	Exclusion reason: Data reported more completely elsewhere;	Excluded		1
A pilot study of a virtual game system as an adjunct to in-patient pulmonary rehabilitation (PR): Safety, adherence and enjoyment in patients with severe COPD	Dajczman, E.; Wardini, R.; Yang, N.; Prefontaine, D.; Stathatos, M.; Marciano, H.; Watson, S.; Baltzan, M. A.; Wolkove, N.	Introduction/Rational: Continued physical activity is essential in the management of COPD. However, adherence with exercise remains poor. We tested the use of a virtual game system, the Nintendo Wii® during in-patient PR. The safety, feasibility, enjoyment and adherence were assessed prospectively. Methods: Patients with COPD were offered this program as an adjunct to their regular PR sessions. G…	2013	2013	American Journal of Respiratory and Critical Care Medicine	187						Dajczman 2013	Exclusion reason: Data reported more completely elsewhere;	Excluded		1
Video game exercise effectiveness of a long term domiciliary pulmonary rehabilitation program in cystic fibrosis (CF) patients: Pilot prospective study of cases	Del Corral Nuñez-Flores, T.; Alejos, R. M.; Iranzo, A. C. I.; Vilaró, J.; Rabinovich, R.	PURPOSE: Cystic fibrosis (CF) is a multisystemic disease characterized by a limited exercise capacity. Exercise training (ET) using systems that improve the adherence to pulmonary rehabilitation programs is a key factor to guarantee the benefits of this therapy. Our goal was to evaluate the efficacy of a long term domiciliary exercise program using the WiiTM video game platform as a training syst…	2014	2014	Chest	145						DelCorralNuñez-Flores 2014	Exclusion reason: Data reported more completely elsewhere;	Excluded		1				1
Exercise physiologic response during three different video games in cystic fibrosis patients	Del Corral Nunez-Floras, T.; Percegona, J.; Seborga, M.; Trujillo, N.; Hernandez, L.; Rejas, A.; Lalinde, W.; Villa, J.; Vilaro Casamitjana, J.	Introduction: Cystic fibrosis (CF) is a multisystemic disease characterized by an abnormal ventilation response that limiting the exercise tolerance. Current evidence shows that physical training increases exercise capacity, decreases disnea and improves quality of life in patients with CF. Adherence to respiratory rehabilitation programs is a key factor to guarantee optimal benefits. Our goal wa…	2011	2011	Journal of Cystic Fibrosis	10		S64				DelCorralNunez-Floras 2011	Exclusion reason: Insufficient information to include;	Excluded		1
Analysis of the usability and motivation of the use of video game platforms as a training system in patients with cystic fibrosis (CF)	Del Corral, T.; Martinez, R.; Janaina, P.; Seborga, M.; Jordi, V.	Physical training is already part of the care package offered to most patients with CF. The CF treatment requires a high level of patient adherence which is the relevant aspect that decrease the daily time available for physical activity. Training using video games platforms can be a key factor to guarantee this adherence. Our goal was to assess the use, preferences, motivations and the types of …	2012	2012	European Respiratory Journal	40						DelCorral 2012	Exclusion reason: Doesn't give clinically-relevant outcome measures;	Excluded		1
Exercise physiologic response during three different video games in cystic fibrosis patients (CF)	Del Corral, T.; Percegona, J.; Seborga, M.; Trujillo, N.; Hernández, L.; Rejas, A.; Lalinde, W.; Villa, J.; Vilaró, J.	Introduction: Cystic fibrosis (CF) is a multisystemic disease characterized by an abnormal ventilation response that limits exercise tolerance. Current evidence shows that physical training increases exercise capacity, decreases dyspnea and improves quality of life in patients with CF. Adherence to respiratory rehabilitation programs is a key factor to guarantee optimal benefits. Our goal was to …	2011	2011	Pediatric Pulmonology	46		353				DelCorral 2011	Exclusion reason: Data reported more completely elsewhere;	Excluded		1				1
Exercise physiologic response during three different video games in cystic fibrosis patients	Del Corral, T.; Percegona, J.; Seborga, M.; Trujillo, N.; Hernandez, L.; Rejas, A.; Lalinde, W.; Villà, J.; Vilaró, J.	Cystic fibrosis (CF) is a multisystemic disease characterized by an abnormal ventilation response that limiting the exercise tolerance. Physical training increases exercise capacity, decreases dyspnea and improves quality of life. Adherence to respiratory rehabilitation programs is a key factor to guarantee optimal benefits. To determine the efficiency of three Wii video games as training systems…	2011	2011	European Respiratory Journal	38						DelCorral 2011	Exclusion reason: Data reported more completely elsewhere;	Excluded		1
An integrated virtual group training system for COPD patients at home	Dikken, J. B. J.; van Beijnum, B. J. F.; Hofs, D. H. W.; Botman, M. P. L.; Vollenbroek-Hutten, M. M.; Hermens, H. J.	Chronic Obstructive Pulmonary Disease (COPD) patients often experience a downward spiral of fear for breathlessness, inactivity and social isolation which leads to a bad physical condition. Motivation to keep patients compliant to their training scheme is a key factor in home-based exercise training. This paper presents the Integrated Training System for COPD patients; a home based virtual group …	2015	2015		511		346-359				Dikken 2015	Exclusion reason: No subjects with respiratory conditions; Joshua Simmich (2016-12-01 20:15:30)(Screen): Depends on whether the intervention is described as a game in the full text;	Excluded					1	1
Development of an integrated virtual group training system for COPD patients	Dikken, J. B. J.; Van Beijnum, B. J. F.; Hofs, D. H. W.; Botman, M. P. L.; Vollenbroek-Hutten, M. M.; Hermens, H. J.	COPD patients experience a downward spiral of fear for breathlessness, inactivity and social isolation which leads to a bad physical condition. Motivation to keep patients compliant to their training scheme is a key factor in home-based exercise training. This paper presents the Integrated Training System for COPD patients; a home based virtual group exercise system to facilitate improvement of t…	2014	2014				101-108				Dikken 2014	Exclusion reason: No subjects with respiratory conditions;	Excluded					1
InSpire to promote lung assessment in youth: Evolving the self-management paradigms of young people with asthma	Elias, P.; Rajan, N. O.; McArthur, K.; Dacso, C. C.	Background: Asthma is the most common chronic disease in childhood, disproportionately affecting urban, minority, and disadvantaged children. Individualized care plans supported by daily lung-function monitoring can reduce morbidity and mortality. However, despite 20 years of interventions to increase adherence, only 50% of US youth accurately follow their care plans, which leads to millions of p…	2013	2013	Journal of Medical Internet Research	15				10.2196/med20.2014		Elias 2013	Exclusion reason: Doesn't give clinically-relevant outcome measures;	Excluded				1	1
RESPIR@DOM - A randomized controlled trial of telemedicine in sleep apnea patients	Escourrou, P.; Durand-Zaleski, I.; Agostini, H.; Arnoux, A.; Charrier, N.; Maoulida, H.; Martin, F.; Alfandary, D.; Philippe, C.; Moncelly, L.; Soyez, F.; Puisais, N.; Royant-Parola, S.	Introduction: Medico-economic evaluation of OSAS (Obstructive Sleep Apnea Syndrome) treatment by telemonitored PAP (Positive Airway Pressure) in comparison with the routine care without telemonitoring. Methods: This study involved 201 patients M/F (M = 66%) 18-75 years with an AHI ≥ 30/hr, in France (Paris region), 12 sites (7 hospitals and 5 private medical centers). Three randomizations have be…	2015	2015	Sleep	38		A175				Escourrou 2015	Exclusion reason: Not an active video game;	Excluded		1
Respiradom: A telemedicine system for the follow-up of patients with Sleep Apnea Syndrome	Escourrou, P.; Durand-Zaleski, I.; Charrier, N.; Agostini, H.; Alfandary, D.; Orvoen-Frija, E.; Martin, F.; Dortho, M. P.; Meurice, J. C.; Brion, A.; Lefevre, P.; Royant-Parola, S.	The prevalence of SAS is 3-5% in adults and increases with the incidenceof obesity (around 400 000 people are treated by CPAP in France). The mortality and morbidity of SAS is reduced by the use of continuous positive airways pressure (CPAP), but for significant réductions in risk, treatment needs to be used for a minimum of 4 h per night. Increased CPAP use leads to increased reductions in morta…	2012	2012	Journal of Sleep Research	21		50				Escourrou 2012	Exclusion reason: Not an active video game;	Excluded		1
Active video game training benefits' in asthmatic children: Pilot study	Gomes, E.; Sampaio, L.; Regueiro, E.; Costa, D.	Background: The benefits of aerobic training are well known at asthma. However, it is unknown whether active video games cause the same effects in asthmatic children. Aim: To evaluate the effects of ludic exercises through the active video game on the FeNO, functional capacity and pulmonary function in children with asthma. Method: Were evaluated and training nine stable asthmatic children mean a…	2013	2013	European Respiratory Journal	42						Gomes 2013	Exclusion reason: Data reported more completely elsewhere;	Excluded		1				1
Pulmonary rehab patients say, Wii can!	Green, J.		2008	2008	AARC Times	32		78-79				Green 2008	Exclusion reason: Not an original study (review/news);	Excluded	1
The use of a home-based exercise program using a commercially available interactive computer system in patients with moderate to severe COPD: Its feasibility and effect on exercise performance, physical activity, dyspnea and health-related quality of life	Haggerty, M.; Marolda, C.; Gerstenhaber, B.; ZuWallach, R.	We tested the effectiveness of home based exercise training using the Nintendo Wii Fit Plus™ system in patients with stable COPD. RATIONALE: The goal of the study was to determine if 12 weeks of home exercise training with the device would lead to measurable improvements in exercise performance, symptoms and health related quality of life. METHODS: Three pulmonary rehabilitation programs particip…	2012	2012	American Journal of Respiratory and Critical Care Medicine	185						Haggerty 2012	Exclusion reason: Data reported more completely elsewhere;	Excluded		1
The effects of Nintendo-Wii® exercise training in adults with cystic fibrosis	Hall, K.; Peasey, M.; Wood, M.; Cobb, R.; Bell, S. C.; Kuys, S.	Background The Nintendo-Wii® facilitates exercise-based programs that may be considered novel, fun and potentially motivating. Objective exercise outcomes using the Wii have yet to be reported in the cystic fibrosis (CF) adult population. Aim To investigate Nintendo-Wii® exercise training compared with standard exercise in adult CF patients whilst hospitalized for treatment of a pulmonary exacerb…	2011	2011	Respirology	16		56				Hall 2011	Exclusion reason: Data reported more completely elsewhere;	Excluded		1
The effects of nintendo-wii exercise training in adults with cystic fibrosis	Hall, K.; Peasey, M.; Wood, M.; Cobb, R.; Bell, S.; Kuys, S.	Purpose: The purpose of this study was to investigate Nintendo-Wii exercise training compared with an existing exercise program in adults with cystic fibrosis whilst hospitalised for treatment of a pulmonary exacerbation. Relevance: Exercise is a standard component of physiotherapy management for people with cystic fibrosis although adherence is often poor. The use of alternative exercise program…	2011	2011	Physiotherapy (United Kingdom)	97		eS648				Hall 2011	Exclusion reason: Data reported more completely elsewhere;	Excluded		1
The effects of Nintendo-Wii® exercise training in adults with cystic fibrosis	Hall, K.; Peasey, M.; Wood, M.; Cobb, R.; Bell, S. C.; Kuys, S.	Background: The Nintendo-Wii� facilitates exercise-based programs that may be considered novel, fun, and potentially motivating. Objective exercise outcomes using the Wii have yet to be reported in the Cystic Fibrosis (CF) adult population. Aim: To investigate Nintendo Wii� exercise training compared with an existing exercise program in adult CF whilst hospitalised for treatment of a pulmonary ex…	2010	2010	Journal of Cystic Fibrosis	9		S71				Hall 2011	Exclusion reason: Data reported more completely elsewhere;	Excluded		1
Merging technology and clinical research for optimized postsurgical rehabilitation of lung cancer patients	Hoffman, A. J.; Brintnall, R. A.; Cooper, J.	Background: The 21st century has ushered in an age of wireless communication and technological breakthroughs providing researchers with opportunities and challenges as they incorporate this technology into their research. This paper presents the challenges our team encountered introducing new technologies and how they were overcome for an intervention for post-thoracotomy non-small cell lung canc…	2016	2016	Annals of Translational Medicine	4				10.3978/j.issn.2305-5839.2016.01.10		Hoffman 2016	Exclusion reason: Doesn't give clinically-relevant outcome measures;	Excluded		1		1	1	1
Using xbox kinect™ is high-intensity exercise for young adults with cystic fibrosis	Holmes, H.; Wood, J.; Jenkins, S.; Winship, P.; Lunt, D.; Bostock, S.; Hill, K.	Aim Exercise training is an integral component in the management of cystic fibrosis (CF). Interactive gaming consoles are a new trend in exercise. The aim of this study was to determine the exercise intensity of virtual training on the Xbox KinectTM. Methods Participants with CF completed two assessment sessions separated by ≤10 days. The first session involved a cardiopulmonary exercise test (CP…	2013	2013	Respirology	18		62				Holmes 2013	Exclusion reason: Data reported more completely elsewhere;	Excluded		1				1
PulmonaReality: Transforming pediatric pulmonary function experience using virtual reality	Jacobson, A.; Seo, J. H.	This paper presents PulmonaReality, an interactive virtual reality game aimed at young patients to help immerse them into a world that makes pulmonary function tests more enjoyable for the user while providing more reliable results for the examiner. Computer games designed to work with medical tests have been shown to have potential. While there are existing games out there, they are beginning to…	2016	2016						10.1145/2945078.2945164		Jacobson 2016	Exclusion reason: Doesn't give clinically-relevant outcome measures;	Excluded					1
The Effects of Game-Based Breathing Exercise on Pulmonary Function in Stroke Patients: A Preliminary Study	Joo, S.; Shin, D.; Song, C.	BACKGROUND: Reduction of respiratory function along with hemiparesis leads to decreased endurance, dyspnea, and increased sedentary behavior, as well as to an increased risk of stroke. The main purpose of this study was to investigate the preliminary effects of game-based breathing exercise (GBE) on pulmonary function in stroke patients. MATERIAL AND METHODS: Thirty-eight in-patients with stroke …	2015	Jun 22 2015	Med Sci Monit	21		1806-11		10.12659/msm.893420		Joo 2015	Exclusion reason: No subjects with respiratory conditions; Joshua Simmich (2016-12-02 14:00:24)(Screen): Not sure whether reduced respiratory function due to stroke counts as a respiratory condition.;	Excluded				1
Exercise intensity during interactive video game	Karapanagiotis, S.; Gambazza, S.; Brivio, A.; Colombo, C.	Background: Interactive video games have been introduced as an exercise intervention to improve aerobic fitness in cystic fibrosis (CF) patients. Objectives: To further investigate its clinical applications we used the commercially available Wii® gaming console and we therefore determined the intensity of exercise. Methods: Patients admitted for pulmonary exacerbation were eligible to participate…	2014	2014	Journal of Cystic Fibrosis	13		S91				Karapanagiotis 2014	Exclusion reason: Insufficient information to include;	Excluded		1
Feasibility and safety of novel use of interactive videogames for physical rehabilitation in the intensive care unit	Kho, M. E.; Al Damluji, A.; Zanni, J. M.; Needham, D. M.	Introduction: Growing evidence supports early physical rehabilitation in the intensive care unit (ICU). While the use of commercially-available interactive videogames for physical rehabilitation is widely reported in the popular press, there are little data evaluating their feasibility and safety as part of routine in-patient physical rehabilitation, particularly in the ICU setting. The objective…	2011	2011	American Journal of Respiratory and Critical Care Medicine	183						Kho 2011	Exclusion reason: No subjects with respiratory conditions;	Excluded		1
Feasibility and observed safety of interactive video games for physical rehabilitation in the intensive care unit: A case series	Kho, M. E.; Damluji, A.; Zanni, J. M.; Needham, D. M.	Background: Early rehabilitation in the intensive care unit (ICU) improves patients' physical function. Despite reports of using commercially available interactive video game systems for rehabilitation, there are few data evaluating feasibility and safety as part of routine in-patient rehabilitation, particularly in the ICU. Methods: We conducted an observational study from September 1, 2009, to …	2012	2012	Journal of Critical Care	27		219.e1-219.e6		10.1016/j.jcrc.2011.08.017		Kho 2012	Exclusion reason: No subjects with respiratory conditions;	Excluded	1	1			1	1
A pilot study using virtual game system to maintain adherence to home-based exercise following pulmonary rehabilitation in chronic obstructive pulmonary disease	Kotrach, H.; Dajczman, E.; Tremblay, G.; Baltzan, M.; Wardini, R.; Levitz, S.; Rotaple, M.; Abcarius, F.; Stathatos, M.; Zeng, C.; Trottier, S.; Lynch, D.; Langlois, S.; Wolkove, N.; Sounan, C.	Purpose: Virtual game systems (VGS) such as the Nintendo Wii have become a promising adjunct to pulmonary rehabilitation (PR). However, there is limited information regarding its feasibility and effectiveness in maintaining long-term home-based regular exercise in a chronic obstructive pulmonary disease (COPD) population. We sought to determine if a VGS given to COPD patients upon discharge from …	2015	2015	Chest	148						Kotrach 2015	Exclusion reason: No data reported (protocol paper);	Excluded		1				1
Breath: A game to motivate the compliance of postoperative breathing exercises	Lange, B.; Flynn, S.; Rizzo, A.; Bolas, M.; Silverman, M.; Huerta, A.	The use of breathing exercises post surgery can reduce pulmonary complications. Incentive spirometry is a widely used device that provides visual feedback for patients during breathing exercises. This paper describes the initial development of an interaction device, game design and initial playtesting and usability of a game to motivate patients to perform post operative breathing exercises. ©200…	2009	2009				94-97		10.1109/ICVR.2009.5174212		Lange 2009	Exclusion reason: No data reported (protocol paper);	Excluded			1		1	1
Breathe: a game to motivate the adherence of breathing exercises	Lange, Belinda; Flynn, Sheryl; Chang, Chien-Yen; Rizzo, Albert; Bolas, Mark	Background and Purpose. Breathing often becomes impaired or difficult after surgeries or in the presence of disease or injury. Breathing exercises are imperative to ensure the health of lungs. Despite this, patient adherence with breathing exercise regimes is not commonly assessed. There is a need for breathing exercise programs that will stimulate motivation, the lack of which is often associate…	2011	Winter2011	Journal of Physical Therapy Education	25		30-35				Lange 2011	Exclusion reason: Doesn't give clinically-relevant outcome measures; Joshua Simmich (2016-12-02 14:09:11)(Screen): Depends on whether the user tests involved patients or not.;	Excluded	1
Pulmonary Wii-habilitation: Exercise intensity achieved by people with chronic obstructive pulmonary disease playing Nintendo Wii	Levack, W. M. M.; Ramsay, D. P.; Robiony-Rogers, D.; Crane, J.	Pulmonary rehabilitation (PR) has been shown to improve physical function, improve quality of life, and reduce rehospitalisation rates in people with chronic obstructive pulmonary disease (COPD). However both provision and uptake of PR is poor. In 2009, less than 1% of the total population of people with COPD in NZ participated in PR programmes. Furthermore, 30% of people with COPD who were offer…	2012	2012								Levack 2012	Exclusion reason: Insufficient information to include;	Excluded	1
The role of interactive game-based system in pulmonary rehabilitation of patients with COPD	Makhabah, D.; Suradi, S.; Doewes, M.	Background: Interactive video game-based system is a new strategy of exercise training among COPD patients (Gargin K, Pizzi L, 2010. Wii-HAB;Health policy newsletter;23:1). Pulmonary Rehabilitation Program (PRP) is the key factor in comprehensive treatment to increase exercise tolerance, decrease dyspnoea symptoms,and increase quality of life in COPD (ATS/ERS statement on pulmonary rehabilitation…	2015	2015	European Respiratory Journal	46						Makhabah 2015	Exclusion reason: Not published in full-text (abstract only);	Excluded		1
Wii Fit™-step is a suitable exercise in rehabilitation programs in patients with COPD: A feasibility study	Marqueste, T.; Lassus, F.; Castagna, O.; D'Amore, D.; Escarguel, B.; Marqueste, L.	Patient with COPD can be involved in pulmonary rehabilitation program, by using cycle ergometer exercises. They often give up with this exercise either during the program or when they have to manage it themselves. 16 patients (FEV1% =52±3%) underwent two sessions of incremental exercise to their limit of tolerance first on a cycle ergometer, and then on Wii Fit step game by adjusting the frequenc…	2011	2011	European Respiratory Journal	38						Marqueste 2011	Exclusion reason: Not published in full-text (abstract only);	Excluded		1
Effectiveness of add-on interactive video games exercises in pulmonary rehabilitation programs in chronic respiratory diseases patient	Montagnani, G.; Makhabah, D.; Vagheggini, G.; Mezzasalma, F.; Mazzoleni, S.; Panait, E.; Moretti, F.; Farru, G.; Ambrosino, N.	Interactive game-based systems, such as Wii FitÔ, represent innovative technologies potentially able to increase the effectiveness of Pulmonary Rehabilitation Programmes (PRP). Aim: to evaluate the effectiveness of interactive game-based exercises in addition to PRP. Twenty six patients with chronic lung disease (17 COPD), undergoing a 3 week PRP were prospectively enrolled and randomly submitted…	2013	2013	European Respiratory Journal	42						Montagnani 2013	Exclusion reason: Data reported more completely elsewhere;	Excluded		1				1
Inpatient exercise: Are we making a difference?	Morgan, G. E.; Lord, V.; Hunt, C.; Parrott, H.; Agent, P.; Simmonds, N.; Bilton, D.	Introduction: Exercise is an essential component in the long term management of CF. It is an adjunct to airway clearance, and benefits the cardiovascular system and psychological well being. Exercise is encouraged as part of lifestyle, but usual regimens can be disrupted by hospitalisation. We assessed our inpatient exercise regimens to evaluate the training effect achieved. Aim: To evaluate the …	2010	2010	Pediatric Pulmonology	45		386				Morgan 2010	Exclusion reason: Insufficient information to include;	Excluded		1
Asthma adventure: computer game allows inner-city kids to conquer their illness	Morgan, L.		1998	1998	Healthweek (Texas)	3		10-Oct				Morgan 1998	Exclusion reason: Not an original study (review/news); Anthony Deacon (2017-01-10 15:46:50)(Select): Note also that I'm still waiting for the full text for the Morgan 1998 publication in Healthweek. I imagine it's a news article and will be excluded, but I requested the full text anyway to be sure. Excluded for now.;	Excluded	1
Active video games as an exercise tool for children with cystic fibrosis	O'Donovan, C.; Greally, P.; Canny, G.; McNally, P.; Hussey, J.	Background: Active video games are used in many hospitals as exercise tools for children with cystic fibrosis. However, the exercise intensity associated with playing these games has not been examined in this population. Methods: Children with cystic fibrosis [n=30, aged 12.3 (2.6) years, 17 boys, BMI 17.7 (2.8) kg/m2] were recruited from outpatient clinics in Dublin hospitals. Age and gender mat…	2014	2014	Journal of Cystic Fibrosis	13		341-346		10.1016/j.jcf.2013.10.008		O'Donovan 2014	Exclusion reason: Inappropriate comparison;	Excluded		1		1	1	1
Using Serious Games to Motivate Children with Cystic Fibrosis to Engage with Mucus Clearance Physiotherapy	Oikonomou, A.; Day, D.	Positive expiratory pressure (PEP) therapy is an effective method for removing mucus build-up in the lungs of sufferers of chronic lung diseases such as cystic fibrosis (CF). However, the compliance by young children and adolescents to undertake such physiotherapy can lead to confrontation and stressful situations within families, and can impact on the health of the individual. We have developed …	2012	4-6 July 2012				34-39		10.1109/CISIS.2012.108		Oikonomou 2012	Exclusion reason: Doesn't give clinically-relevant outcome measures;	Excluded			1		1
Computer games physiotherapy for children with cystic fibrosis	Oikonomou, A.; Hartescu, D.; Day, D.; Ma, M.	Sufferers of cystic fibrosis and other chronic lung diseases benefit from daily physiotherapy such as Positive Expiratory Pressure (PEP). For children, however, such repetitive daily exercises become a burden and may lead to confrontation with the family. Using a system comprised of a PEP mask, a computer- connected pressure monitor and a suite of games of varying types, a series of tests will de…	2014	2014		68		411-443				Oikonomou 2014	Exclusion reason: Doesn't give clinically-relevant outcome measures;	Excluded					1
Support and rehabilitation of patients with pulmonary expansion deficit by using game therapy	P. F. S. Chacon; C. F. Schon; V. H. L. A. Furtado; G. L. A. M. Signoretti; J. P. P. Oliveira; A. G. Ribeiro; C. D. V. Wanderley; A. A. R. Diniz; H. B. Soares	Patients suffering from hypoventilation and pulmonary expansion deficit are at increased risk of developing pulmonary complications such as atelectasis, pneumonia or pleural effusion. These complications can increase the length of stay and spending on health, and generate long-term functional impairment. This study aims to produce a therapeutic alternative to the traditional method of lung re-exp…	2016	16-20 Aug. 2016				5632-5635		10.1109/EMBC.2016.7592004		P 2016	Exclusion reason: No data reported (protocol paper); Joshua Simmich (2016-12-02 14:36:36)(Screen): Depends if this system was tested.;	Excluded			1
Flappy Breath: A Smartphone-Based Breath Exergame	Stafford, M.; Lin, F.; Xu, W.	Clinical studies [?] has shown that patients with breathing disorders can have a better standard of living through breathing exercises. To this end, this paper presents an interactive game, Flappy Breath, in which users can learn and practice breathing exercises in a gamified manner. The game is meant to be not only beneficial to users health, but also enjoyable to play and easy to understand. Th…	2016	2016				332-333		10.1109/CHASE.2016.70		Stafford 2016	Exclusion reason: No data reported (protocol paper);	Excluded			1		1	1
Training inspiratory resistance in Duchenne dystrophy using adapted computer games	Stern, L. M.; Martin, A. J.; Jones, N.; Garrett, R.; Yeates, J.	Computer games were modified to encourage respiratory effort by two groups of patients with Duchenne muscular dystrophy. One group trained during the first six months of the study, the other during the second six months. Inspiratory effort was increased by their having to breathe through a mask to both start and continue the games. Pulmonary function tests were done at the beginning of the trial …	1989	1989	Developmental Medicine and Child Neurology	31		494-500				Stern 1989	Exclusion reason: No subjects with respiratory conditions;	Excluded	1	1		1	1
Acceptance and usability of technology-supported interventions for motivating patients with COPD to be physically active	Tabak, Monique; Hermens, Hermie; Marin-Perianu, Raluca; Burkow, Tatjana; Ciobanu, Ileana; Berteanu, Mihai	In chronic care, technology can play an important role to increase the quality and efficiency of healthcare. But to be successful, healthcare technology needs to be acceptable, usable, and easily integrated into daily life. As a consequence, end-users need to be actively involved in the design process. In the European IS-ACTIVE project, we developed technology-supported interventions that promote…	2013	2013	IADIS international journal on www/internet	11		103 - 115		Urn:nbn:nl:ui:28-90227		Tabak 2013	Exclusion reason: Doesn't give clinically-relevant outcome measures; Joshua Simmich (2016-12-15 16:38:43)(Select): Chapter 5 (page 79) of this thesis;	Excluded							1
An interactive computer-animated system (SpiroGame) facilitates spirometry in preschool children	Vilozni, D.; Barker, M.; Jellouschek, H.; Heimann, G.; Blau, H.	Although airway disease in preschool children is common, standard spirometry is limited by the level of cooperation. We evaluated a computer-animated system (SpiroGame) aimed at improving children's performance in spirometry. SpiroGame includes a commercial pneumotachograph (ZAN100; ZAN Messgeraete GmbH, Oberthulba, Germany) and games teaching tidal breathing and all steps of an FVC maneuver. Spi…	2001	2001	American Journal of Respiratory and Critical Care Medicine	164		2200-2205				Vilozni 2001	Exclusion reason: No subjects with respiratory conditions;	Excluded				1	1
Computerized respiratory muscle training in children with Duchenne muscular dystrophy	Vilozni, D.; Bar-Yishay, E.; Gur, I.; Shapira, Y.; Meyer, S.; Godfrey, S.	The present study describes the use of simple video games for a 5-week regimen of respiratory muscle training in 15 patients with Duchenne muscular dystrophy (DMD) at various stages of the disease. The games were re-arranged to be operated and driven by the respiratory efforts of the patient and to incorporate accurate ventilation and time measurements. Improvement in respiratory performance was …	1994	1994	Neuromuscular Disorders	4		249-255		10.1016/0960-8966(94)90026-4		Vilozni 1994	Exclusion reason: No subjects with respiratory conditions;	Excluded		1		1	1	1
It there a role for lifestyle pulmonary rehabilitation programme?	Wat, D.; Mavers, A.; Wigglesworth, L.; Jones, L.; Mohan, K.; Haines, S.	Introduction: The benefits of Pulmonary Rehabilitation (PR) in COPD are unquestionable. Traditional PR utilises a treadmill or stationary cycle and is repetitive with high drop out rate. Multiple barriers to completion include poor access to transport and poor patient motivation. Completion rate in our region has previously been reported as 15%. To address this issue, we have incorporated 'lifest…	2013	2013	European Respiratory Journal	42						Wat 2013	Exclusion reason: No data reported;	Excluded		1
mCOPD: Mobile phone based lung function diagnosis and exercise system for COPD	Xu, W.; Huang, M. C.; Liu, J. J.; Ren, F.; Shen, X.; Liu, X.; Sarrafzadeh, M.	COPD (Chronic Obstructive Pulmonary Disease) is a serious lung disease that causes difficulty in breathing. COPD patients require lung function examinations and perform breathing exercises on a regular basis in order to manage and be more aware of their health status. In this paper, we designed and developed a mobile-phone based system for lung function diagnosis, called mCOPD. Besides enabling a…	2013	2013						10.1145/2504335.2504383		Xu 2013	Exclusion reason: No subjects with respiratory conditions;	Excluded					1
1st International Conference on Ambient Intelligence for Health, AmIHEALTH 2015		The proceedings contain 29 papers. The special focus in this conference is on Technologies for Implementing AmIHealth Environments and Frameworks Related with AmIHealth Environments. The topics include: Real-time recognition of arm motion using artificial neural network multi-perceptron with arduino one microcontroller and EKG/EMG shield sensor; fully-wireless sensor insole as non-invasive tool f…	2015	2015		9456		1-302					Exclusion reason: No subjects with respiratory conditions;	Excluded					1
1st International Summit on Internet of Things, IoT360 2014		The proceedings contain 54 papers. The special focus in this conference is on User-Centric IOT. The topics include: An ontology-based approach for power consumption estimation in smart homes; a learning approach for energy efficiency optimization by occupancy detection; sense-deliberate-act cognitive agents for sense-compute-control applications in the internet of things and services; a cloud-bas…	2015	2015		150		1-387					Exclusion reason: No subjects with respiratory conditions;	Excluded					1
2012 Pan American Health Care Exchanges, PAHCE 2012 - Conference, Workshops, and Exhibits. Cooperation / Linkages: An Independent Forum for Patient Aare and Technology Support		The proceedings contain 35 papers. The topics discussed include: simulation of surgical procedures with jchai3d; quantile vectors based verification of normal lung sounds; evaluation of a sudden cardiac death indicator using linear approximation and curves alignment; electrospinning team to build coverings from vascular stents with shape memory polyurethanes (SMPU); numerical model of vertebral u…	2012	2012									Exclusion reason: No relevant study in list of abstracts;	Excluded					1
2013 2nd International Conference on Measurement, Instrumentation and Automation, ICMIA 2013		The proceedings contain 498 papers. The special focus in this conference is on Measurement Theory and Its Application, Data Acquisition, Signal and Data Processing Technology and System, Multimedia Signal Processing, Image and Video Processing, Intelligence Algorithm, Optimization Algorithm and Artificial Intelligence, Error Theory and Compensation Techniques, Detection and Monitoring. The topics…	2013	2013		333-335							Exclusion reason: No relevant study in list of abstracts;	Excluded					1
2015 IEEE International Conference on Computational Intelligence and Virtual Environments for Measurement Systems and Applications, CIVEMSA 2015		The proceedings contain 44 papers. The topics discussed include: novelty detection based on extensions of GMMS for industrial gas turbines; intelligent magnetostrictive measurement technology for loss rate of cross-sectional area of rectangular notch; reliability and sensitivity analysis on the center of pressure measures in healthy young adults using Nintendo WII balance board; non-contact measu…	2015	2015									Exclusion reason: No relevant study in list of abstracts;	Excluded					1
2nd International Conference on Engineering and Technology Innovation 2012, ICETI 2012		The proceedings contain 698 papers. The special focus in this conference is on Innovation for Applied Science and Technology. The topics include: A study on the gelation properties and rheological behavior of gellan gum; calcined powder of the sol-gel synthesis hydroxyapatite; CFD simulation of the fused silica synthesis furnace; determination of the value of E in metallic materials; effect of PE…	2013	2013		284-287							Exclusion reason: No relevant study in list of abstracts;	Excluded					1
2nd International Workshop on ICTs for Improving Patients Rehabilitation Research Techniques, REHAB 2014		The proceedings contain 26 papers. The special focus in this conference is on ICTs for Improving Patients Rehabilitation Research Techniques. The topics include: Assessing cognitive functions with VR-based serious games that reproduce daily life; a mobile solution to improve the rehabilitation process; assistive e-health platform for permanent monitoring; a new quantitative performance parameter …	2015	2015		515		1-318					Exclusion reason: No relevant study in list of abstracts; Anthony Deacon (2016-12-20 22:45:57)(Select): Unless we are including speech, which I would suggest we don't, this list does not contain anything that is relevant. ;	Excluded					1
5th International Conference on Mobile Computing, Applications, and Services, MobiCASE 2013		The proceedings contain 30 papers. The special focus in this conference is on Mobile Computing, Applications, and Services. The topics include: Lowering the barrier for crowdsensing application development; towards user interface components for dashboard applications on smartphones; user-centric quality of experience measurement; online reviews as first class artifacts in mobile app development; …	2014	2014		130		1-331					Exclusion reason: No relevant study in list of abstracts;	Excluded					1
7th International Conference on Digital Human Modeling, DHM 2016		The proceedings contain 62 papers. The special focus in this conference is on Anthropometry, Ergonomics, Design and Comfort. The topics include: Experimental research of range of motion about wrist joint; the study of design of children’s anti-lost clothing based upon ergonomics; study on somatotype characteristics and differences of female youth from liaoning province and guangdong province in c…	2016	2016		9745		1-628					Exclusion reason: No relevant study in list of abstracts;	Excluded					1
8th International Conference on Ubiquitous Computing and Ambient Intelligence, UCAmI 2014		The proceedings contain 85 papers. The special focus in this conference is on Key Application Domains for Ambient Intelligence and Human Interaction in Ambient Intelligence. The topics include: Implementing a pedestrian tracker using low-cost bluetooth inertial sensors; a combined approach to the problem of opening a door with an assistant mobile robot; mobile physical rehabilitation of patients …	2014	2014		8867		1-548					Exclusion reason: No relevant study in list of abstracts;	Excluded					1
Proceedings - 2012 6th International Conference on Complex, Intelligent, and Software Intensive Systems, CISIS 2012		The proceedings contain 166 papers. The topics discussed include: experience generation in tic-tac-toe for general game learning; an interaction protocol for mutual assistance in agent teamwork; benchmarking and evaluation support for self-adaptive distributed systems; experimental evaluation of a waste management robot system; using serious games to motivate children with cystic fibrosis to enga…	2012	2012									Exclusion reason: Insufficient information to include; Joshua Simmich (2016-12-21 12:02:00)(Select): "Using Serious Games to Motivate Children with Cystic Fibrosis to Engage with Mucus Clearance Physiotherapy" was already in the full text review.; Anthony Deacon (2016-12-20 22:40:23)(Select): "Using Serious Games to Motivate Children with Cystic Fibrosis to Engage with Mucus Clearance Physiothera…	Excluded					1
Video Games Help Make CF Treatments Fun			2011	2011	AARC Times	35		58-59					Exclusion reason: Not an original study (review/news); Joshua Simmich (2016-12-15 17:46:37)(Select): The abstract for this reference is this: "The article offers information on a video game system developed by doctor Peter M. Bingham featuring digital spirometer for children with cystic fibrosis (CF). It says that in developing the game, Bingham turned to American Association for Respiratory Care…	Excluded	1
Cardiorespiratory responses to nintendo wii in children with cystic fibrosis: A pilot study	Alarie, N.; Chan, R.; Thomas, L.; Marasco, J.; Amelie, P.; Nan, W.; Spahija, J.; Larry, L. C.	Background: Exercise can play a vital role in the management of cystic fibrosis (CF) in children. Research has shown an association between physical activity and higher aerobic capacity in CF patients. Active video games may provide an engaging medium for children to exercise in. An adequate training stimulus is considered as 3 METS (3 x resting oxygen consumption) for moderate activity and 6 MET…	2012	2012	Pediatric Pulmonology	47		367-368				Alarie 2012	Exclusion reason: Not published in full-text (abstract only); Anthony Deacon (2016-12-21 15:29:12)(Select): I am 50/50 about this study. The data they collected seems to be more about the physiological response to game-play/exercise rather than the success of a rehabilitation program. In addition, it doesn't seem like any further information is available other than this abstract so it should be s…	Excluded		1				1
The use of a home exercise program based on a computer system in patients with chronic obstructive pulmonary disease	Albores, J.; Marolda, C.; Haggerty, M.; Gerstenhaber, B.; Zuwallack, R.	Purpose: To test the effectiveness of a home exercise program based on a user-friendly, computer system, the Nintendo Wii Fit. Methods: In this longitudinal study, 25 clinically stable patients with chronic obstructive pulmonary disease began a 6-week nonintervention (baseline) period followed by 12 weeks of Wii exercise training at home. Patients were instructed to exercise 5 or more days per we…	2013	2013	Journal of Cardiopulmonary Rehabilitation and Prevention	33		47-52		10.1097/HCR.0b013e3182724091		Albores 2013		Included	1	1		1	1	1
Physiologic variables observed in COPD patients while exercising with an interactive activity-promoting video game	Albores, J.; Normandin, E.; Marolda, C.; ZuWallack, R.; Lahiri, B.	RATIONALE: Regular exercise training in the home setting is desirable in COPD patients. In order for exercise to be sustained in the long-term the type of exercise should be agreeable to the patient. We evaluated a popular, interactive, activity-promoting video game (Nintendo Wii Fit) for this purpose. METHODS: Five patients with stable COPD were recruited. Before testing with the Wii, an increme…	2011	2011	American Journal of Respiratory and Critical Care Medicine	183						Albores 2011	Exclusion reason: Not published in full-text (abstract only);	Excluded		1				1
Pilot trial of spirometer games for airway clearance practice in cystic fibrosis	Bingham, P. M.; Lahiri, T.; Ashikaga, T.	BACKGROUND: Many children with cystic fibrosis (CF) adhere poorly to airway clearance techniques (ACTs), and would rather play video games that challenge their dexterity and visual tracking skills. We developed gaming technology that encourages forced expiratory maneuvers. OBJECTIVE: Following interviews regarding recreational activities and subjects' practice of ACTs, we conducted a pilot trial …	2012	2012	Respiratory Care	57		1278-1284		10.4187/respcare.01263		Bingham 2012		Included	1	1		1	1	1
Video game exercise effectiveness of a domiciliary respiratory rehabilitation program in cystic fibrosis (CF) patients	Del Corral, T.; Martinez, R.; Rabinovich, R.; Jordi, V.	CF is a multisystemic disease characterized by an abnormal ventilation response to exercise, the main limitating factor to exercise tolerance. Exercise training using video games platforms can be a key factor to guarantee the adherence to the respiratory rehabilitation programs. Our goal was to evaluate the efficacy of a domiciliary exercise program using the Wii™ video game platform as a trainin…	2012	2012	European Respiratory Journal	40						DelCorral 2012	Exclusion reason: Not published in full-text (abstract only);	Excluded		1
Physiological response during activity programs using Wii-based video games in patients with cystic fibrosis (CF)	del Corral, T.; Percegona, J.; Seborga, M.; Rabinovich, R. A.; Vilaró, J.	Patients with cystic fibrosis (CF) are characterized by an abnormal ventilation response that limits the exercise capacity. Exercise training increases exercise capacity, decreases dyspnea and improves health-related quality of life in CF. Adherence to pulmonary rehabilitation programs is a key factor to guarantee optimal benefits and a difficult goal in this population.The aim of this study was …	2014	2014	Journal of Cystic Fibrosis	13		706-711		10.1016/j.jcf.2014.05.004		delCorral 2014		Included		1		1	1	1
Active Video Game Exercise Training Improves the Clinical Control of Asthma in Children: Randomized Controlled Trial	Gomes, Elfd; Carvalho, C. R. F.; Peixoto-Souza, F. S.; Teixeira-Carvalho, E. F.; Mendonca, J. F. B.; Stirbulov, R.; Sampaio, L. M. M.; Costa, D.	Objective The aim of the present study was to determine whether aerobic exercise involving an active video game system improved asthma control, airway inflammation and exercise capacity in children with moderate to severe asthma. Design A randomized, controlled, single-blinded clinical trial was carried out. Thirty-six children with moderate to severe asthma were randomly allocated to either a vi…	2015	Aug-15	PLoS ONE	10				10.1371/journal.pone.0135433		Gomes 2015		Included		1		1	1	1
Too sick not to exercise: using a 6-week, home-based exercise intervention for cancer-related fatigue self-management for postsurgical non-small cell lung cancer patients	Hoffman, A. J.; Brintnall, R. A.; Brown, J. K.; Eye, Av; Jones, L. W.; Alderink, G.; Ritz-Holland, D.; Enter, M.; Patzelt, L. H.; Vanotteren, G. M.	BACKGROUND: Two prevalent unmet supportive care needs reported by the non-small cell lung cancer (NSCLC) population include the need to manage fatigue and attain adequate exercise to meet the physical demands of daily living. Yet, there are no guidelines for routine rehabilitative support to address fatigue and exercise for persons with NSCLC during the critical transition from hospital to home a…	2013	May-Jun 2013	Cancer Nursing	36		175-88		10.1097/NCC.0b013e31826c7763		Hoffman 2013		Included		1		1	1	1
Virtual reality bringing a new reality to postthoracotomy lung cancer patients via a home-based exercise intervention targeting fatigue while undergoing adjuvant treatment	Hoffman, A. J.; Brintnall, R. A.; Brown, J. K.; Von Eye, A.; Jones, L. W.; Alderink, G.; Ritz-Holland, D.; Enter, M.; Patzelt, L. H.; VanOtteren, G. M.	Background: Little is known about rehabilitation for postthoracotomy non-small cell lung cancer (NSCLC) patients. This research uses a perceived self-efficacy-enhancing light-intensity exercise intervention targeting a priority symptom, cancer-related fatigue (CRF), for postthoracotomy NSCLC patients. This article reports on phase II of a 2-phase study. Phase I focused on initiation and tolerance…	2014	2014	Cancer Nursing	37		23-33		10.1097/NCC.0b013e318278d52f		Hoffman 2014		Included	1	1		1	1	1
Xbox Kinect™ represents high intensity exercise for adults with cystic fibrosis	Holmes, H.; Wood, J.; Jenkins, S.; Winship, P.; Lunt, D.; Bostock, S.; Hill, K.	Background: Exercise is important for patients with cystic fibrosis (CF). Interactive gaming consoles are a new trend in exercise. This study sought to determine the exercise intensity of training using the Xbox Kinect™. Methods: Participants with CF completed two sessions separated by ≤ 10 days. The first session involved a cardiopulmonary exercise test (CPET) to measure peak exercise capacity. …	2013	2013	Journal of Cystic Fibrosis	12		604-608		10.1016/j.jcf.2013.05.005		Holmes 2013		Included		1		1	1	1
Gaming console exercise and cycle or treadmill exercise provide similar cardiovascular demand in adults with cystic fibrosis: A randomised cross-over trial	Kuys, S. S.; Hall, K.; Peasey, M.; Wood, M.; Cobb, R.; Bell, S. C.	Question: Does exercise using a gaming console result in similar cardiovascular demand and energy expenditure as formally prescribed exercise in adults with cystic fibrosis? How do these patients perceive gaming console exercise? Design: Randomised cross-over trial with concealed allocation and intention-to-treat analysis. Participants: 19 adults with cystic fibrosis admitted to hospital for trea…	2011	2011	Journal of Physiotherapy	57		35-40		10.1016/S1836-9553(11)70005-4		Kuys 2011		Included	1	1		1	1	1
Does a Nintendo Wii exercise program provide similar exercise demands as a traditional pulmonary rehabilitation program in adults with COPD?	Legear, T.; Legear, M.; Preradovic, D.; Wilson, G.; Kirkham, A.; Camp, P. G.	Background and Aims: The chronic obstructive pulmonary disease (COPD) population can experience lower activity and fitness levels than the non-COPD population. The Nintendo Wii may be an appropriate at-home training device for the COPD population, which could be used as a supplement for a pulmonary rehabilitation program. This study was a randomized, within-subject, cross-over study involving 10 …	2016	2016	Clinical Respiratory Journal	10		303-310		10.1111/crj.12216		Legear 2016		Included		1		1	1	1
Interactive videogame as rehabilitation tool of patients with chronic respiratory diseases: preliminary results of a feasibility study	Mazzoleni, S.; Montagnani, G.; Vagheggini, G.; Buono, L.; Moretti, F.; Dario, P.; Ambrosino, N.	OBJECTIVE: To evaluate the effectiveness of an interactive videogame (IV) system in addition to a supervised pulmonary rehabilitation programme (PRP) in patients with chronic respiratory diseases. DESIGN: Randomised Controlled Trial comparing standard PRP (20 patients, control group: CG), and PRP + sessions of interactive videogame-aided exercises (20 patients, experimental group: EG). Lung and r…	2014	Oct-14	Respiratory Medicine	108		1516-24		10.1016/j.rmed.2014.07.004		Mazzoleni 2014		Included		1		1	1	1
Active video game playing in children and adolescents with cystic fibrosis: Exercise or just fun?	Salonini, E.; Gambazza, S.; Meneghelli, I.; Tridello, G.; Sanguanini, M.; Cazzarolli, C.; Zanini, A.; Assael, B. M.	BACKGROUND: Xbox Kinect has been proposed as an exercise intervention in cystic fibrosis (CF), but its potential has not been compared with standard training modalities. METHODS: Using a crossover design, subjects were randomized to 2 intervention groups: Xbox Kinect and a traditional stationary cycle. Heart rate, SpO2, dyspnea, and fatigue were measured. Subject satisfaction was tested. RESULTS:…	2015	2015	Respiratory Care	60		1172-1179		10.4187/respcare.03576		Salonini 2015		Included	1	1		1	1	1
Kinect active video game in cystic fibrosis: Exercise or fun?	Salonini, E.; Gambazza, S.; Tridello, G.; Sanguanini, M.; Cazzarolli, C.; Zanini, A.; Meschi, A.; Assael, B. M.	Background: Physical activity plays an important role in the management of patients with cystic fibrosis (CF) especially during hospital admission. Recently interactive games have been proposed as a training method; however studies involving CF are few and the role of this new training strategy is not clear. Objectives: To determine whether an exercise using a gaming console Xbox Kinect™ (XB) res…	2013	2013	Journal of Cystic Fibrosis	12		S108				Salonini 2013	Exclusion reason: Not published in full-text (abstract only);	Excluded		1
Using a virtual game system to innovate pulmonary rehabilitation: Safety, adherence and enjoyment in severe chronic obstructive pulmonary disease	Wardini, R.; Dajczman, E.; Yang, N.; Baltzan, M.; Prefontaine, D.; Stathatos, M.; Marciano, H.; Watson, S.; Wolkove, N.	OBJECTIVE: The present pilot study tested the use of a virtual game system (VGS) for exercise training in patients with moderate to very severe chronic obstructive pulmonary disease undergoing pulmonary rehabilitation (PR). Safety, feasibility, enjoyment and adherence were assessed. METHODS: VGS (Wii [2006], Nintendo, USA) games were prescreened and categorized into lower-and upper-body workouts.…	2013	Sep-Oct 2013	Canadian Respiratory Journal	20		357-361				Wardini 2013		Included		1		1	1	1
So you think you can dance: Pilot testing of exergaming with youth in the inpatient setting	Wilson, A. C.; Cusick, J.; Klein, B.; MacDonald, K. D.	Rationale: At our hospital, inpatient stays for acute pulmonary exacerbations are 10-14 days for 10-17 year olds. Infection control policies designed to protect patients effectively confine patients to their room during their stay, which severely limits physical activity. Hospital stays are associated with depressed and anxious mood in children and adolescents. A systematic review found improved …	2016	2016	Pediatric Pulmonology	51		448				Wilson 2016	Exclusion reason: Not published in full-text (abstract only);	Excluded		1
Designing a Game to Reduce Stress for Congestive Heart-Failure (CHF) Patients	A. Alluhaidan; M. Plachkinova	Congestive Heart Failure (CHF) patients are particularly susceptible to stress and emotional disturbance, even more so than other cardiac patients. They usually suffer from high blood pressure and irregular heart rate, both of which are highly affected by stress. Stress and blood pressure are associated symptoms, but studies have indicated that blood pressure can be controlled using short slow br…	2016	5-8 Jan. 2016				3359-3368		10.1109/HICSS.2016.419		A 2016		Irrelevant			1
Adolescent delayed sleep phase disorder: Clinical features and response to treatment	Abu-Salah, T. M.; Auger, R.	Introduction: Data are scarce regarding the clinical features and treatment response among adolescents with delayed sleep phase disorder (DSPD). Such details are described herein with an emphasis on comorbid disorders and media use Methods: Adolescent DSPD patients (ages 10-20 years, inclusive) seen in the Center for Sleep Medicine (CSM) during a 4-year span were extracted from an electronic data…	2013	2013	Sleep	36		A189-A190				Abu-Salah 2013		Irrelevant		1
Reliability of the evaluation of multidetector computed tomography images from the scanner's console in high-energy blunt-trauma patients	Ahvenjarvi, L.; Niinimaki, J.; Halonen, J.; Tervonen, O.; Ojala, R.	Purpose: To evaluate the reliability of a structured 5-min evaluation of multidetector computed tomography (MDCT) images from the scanner's console in high-energy trauma patients. Material and Methods: Forty patients were scanned with four-slice MDCT using a standardized trauma protocol. Image evaluation covered the thorax, abdomen, and pelvis. The radiologist scrolled axial images on the scanner…	2007	Feb-07	Acta Radiologica	48		64-70		10.1080/02841850601067637		Ahvenjarvi 2007		Irrelevant						1
Psychophysiological interrelations and reactivity characteristics in hypertensives	Aivazyan, T. A.; Zaitsev, V. P.; Khramelashvili, V. V.; Golanov, E. V.; Kichkin, V. I.	Two hundred three patients with essential hypertension (20- to 55-year-old men) were examined initially and at the end of a 1-year follow-up. Clinical, psychological, and psychophysiological methods were used. In the psychophysiological assessment, systolic blood pressure (SBP), diastolic blood pressure (DBP), heart rate, and respiratory rate were recorded at rest and during various emotional str…	1988	1988	Health Psychology	7 Suppl		139-144				Aivazyan 1988		Irrelevant		1		1	1
Emotion regulation and mania risk: Differential responses to implicit and explicit cues to regulate	Ajaya, Y.; Peckham, A. D.; Johnson, S. L.	Background and objectives People prone to mania use emotion regulation (ER) strategies well when explicitly coached to do so in laboratory settings, but they find these strategies ineffective in daily life. We hypothesized that, compared with control participants, mania-prone people would show ER deficits when they received implicit, but not explicit, cues to use ER. Methods Undergraduates (N = 6…	2016	2016	Journal of Behavior Therapy and Experimental Psychiatry	50		283-288		10.1016/j.jbtep.2015.10.004		Ajaya 2016		Irrelevant		1		1	1	1
A Critical Review of the Use of Technology to Provide Psychosocial Support for Children and Young People with Long-Term Conditions	Aldiss, S.; Baggott, C.; Gibson, F.; Mobbs, S.; Taylor, R. M.	Advances in technology have offered health professionals alternative mediums of providing support to patients with long-term conditions. This critical review evaluated and assessed the benefit of electronic media technologies in supporting children and young people with long-term conditions. Of 664 references identified, 40 met the inclusion criteria. Supportive technology tended to increase dise…	2015	Jan-Feb 2015	Journal of Pediatric Nursing-Nursing Care of Children & Families	30		87-101		10.1016/j.pedn.2014.09.014		Aldiss 2015		Irrelevant						1
The Use of Behavior Change Theory in Internet-Based Asthma Self-Management Interventions: A Systematic Review	Al-Durra, M.; Torio, M. B.; Cafazzo, J. A.	Background: The high prevalence rate of asthma represents a major societal burden. Advancements in information technology continue to affect the delivery of patient care in all areas of medicine. Internet-based solutions, social media, and mobile technology could address some of the problems associated with increasing asthma prevalence. Objective: This review evaluates Internet-based asthma inter…	2014	Apr-14	Journal of Medical Internet Research	17				10.2196/jmir.4110		Al-Durra 2014		Irrelevant						1
A quantitative assessment of using the Kinect for Xbox360™ for respiratory surface motion tracking	Alnowami, M.; Alnwaimi, B.; Tahavori, F.; Copland, M.; Wells, K.	This paper describes a quantitative assessment of the Microsoft Kinect for X-box360™ for potential application in tracking respiratory and body motion in diagnostic imaging and external beam radiotherapy. However, the results can also be used in many other biomedical applications. We consider the performance of the Kinect in controlled conditions and find mm precision at depths of 0.8-1.5m. We al…	2012	2012		8316				10.1117/12.911463		Alnowami 2012		Irrelevant					1
Interactive media for parental education on managing children chronic condition: a systematic review of the literature	Annaim, A.; Lassiter, M.; Viera, A. J.; Ferris, M.	Background: Although some research has examined the use of games for the education of pediatric patients, the use of technology for parental education seems like an appropriate application as it has been a part of the popular culture for at least 30 years. The main objective of this systematic review is to examine the literature for research evaluating the use of interactive media in the educatio…	2015	Dec-15	BMC Pediatrics	15				10.1186/s12887-015-0517-2		Annaim 2015		Irrelevant						1
On Crowd-verification of Biological Networks	Ansari, S.; Binder, J.; Boue, S.; Di Fabio, A.; Hayes, W.; Hoeng, J.; Iskandar, A.; Kleiman, R.; Norel, R.; O'Neel, B.; Peitsch, M. C.; Poussin, C.; Pratt, D.; Rhrissorrakrai, K.; Schlage, W. K.; Stolovitzky, G.; Talikka, M.	Biological networks with a structured syntax are a powerful way of representing biological information generated from high density data; however, they can become unwieldy to manage as their size and complexity increase. This article presents a crowd-verification approach for the visualization and expansion of biological networks. Web-based graphical interfaces allow visualization of causal and co…	2013	2013	Bioinform Biol Insights	7		307-25		10.4137/bbi.s12932		Ansari 2013		Irrelevant				1
Evaluation of the laboratory and environmental factors that induce seizures in photosensitive epilepsy	Anyanwu, E.	This paper evaluates the laboratory and environmental factors that induce seizures in photosensitive epileptic patients. The aims are (i) to identify those factors that trigger seizures so that the patients could take preventive measures, (ii) to advise the patients on appropriate preventive measures that could be taken to avoid spontaneous seizures. Thirty-six photosensitive epileptic patients w…	1999	Jun-99	Acta Neurol Belg	99		126-32				Anyanwu 1999		Irrelevant				1
Complications and incidences in our first 250 robotic radical prostatectomies	Arias, J. G. P.; Quintanilla, M. G.; Tamayo, A. L.; Odriozola, A. A.; Gonzalez, G. I.	Objective: To review the incidence of and analyze the factors contributing to perioperative complications in patients undergoing robotic radical prostatectomy in our experience of 250 procedures. Materials y methods: An analytical, descriptive, retrospective study was conducted of 250 consecutive patients who underwent robotic radical prostatectomy during a period of three years and two months (J…	2010	May-10	Actas Urologicas Espanolas	34		428-439		10.1016/j.acuro.2009.12.007		Arias 2010		Irrelevant						1
Salty-Snack Eating, Television or Video-Game Viewing, and Asthma Symptoms among 10- to 12-Year-Old Children: The PANACEA Study (vol 111, pg 251, 2011)	Arvaniti, F.	ERRATUM In the article “Salty-Snack Eating, Television or Video-Game Viewing, and Asthma Symptoms among 10- to 12- Year-Old Children: The PANACEA Study” that appeared in the February 2011 issue of the Journal of the American Dietetic Association (pp 251-257), the credentials for author Fotini Arvaniti were mistakenly listed as MSc, RD. The author should have been listed as Fotini Arvaniti, MSc. d…	2011	Apr-11	Journal of the American Dietetic Association	111		626-626		10.1016/j.jada.2011.02.027		Arvaniti 2011		Irrelevant						1
Salty-Snack Eating, Television or Video-Game Viewing, and Asthma Symptoms among 10- to 12-Year-Old Children: The PANACEA Study	Arvaniti, F.; Priftis, K. N.; Papadimitriou, A.; Yiallouros, P.; Kapsokefalou, M.; Anthracopoulos, M. B.; Panagiotakos, D. B.	Background: Salty-snack consumption, as well as the amount of time children spend watching television or playing video games, have been implicated in the development of asthma; however, results are still conflicting. Objective: The aim of this work was to evaluate the association of salty-snack eating and television/video-game viewing with childhood asthma symptoms. Design: Cross-sectional study.…	2011	2011	Journal of the American Dietetic Association	111		251-257		10.1016/j.jada.2010.10.051		Arvaniti 2011		Irrelevant	1	1		1	1	1
Videolaryngoscopy at cardiac arrest - The need to move from video-games to video-science	Astin, J.; Cook, T. M.	This issue of the journal includes two studies examining the use of videolaryngoscopy (VL) during cardiac arrest.1 and 2 VL is increasingly being used both inside and outside the operating room.3 and 4 Tracheal intubation (TI) in critically ill patients is acknowledged to be challenging, is more likely to fail than in the operating room, is associated with serious complications and yet is often p…	2015	Apr-15	Resuscitation	89		A7-A9		10.1016/j.resuscitation.2015.01.016		Astin 2015		Irrelevant						1
Posture-dependent control of stimulation in standing neuroprosthesis: Simulation feasibility study	Audu, Musa L.; Gartman, Steven J.; Nataraj, Raviraj; Triolo, Ronald J.	We used a three-dimensional biomechanical model of human standing to test the feasibility of feed-forward control systems that vary stimulation to paralyzed muscles based on the user’s posture and desire to effect a postural change. The controllers examined were (1) constant baseline stimulation, which represented muscle activation required to maintain erect standing, and (2) posture follower, wh…	2014	2014	Journal of Rehabilitation Research & Development	51		481-496		10.1682/JRRD.2013.06.0150		Audu 2014		Irrelevant	1
A Game-Theoretic Framework for Landmark-Based Image Segmentation	B. Ibragimov; B. Likar; F. Pernus; T. Vrtovec	A novel game-theoretic framework for landmark-based image segmentation is presented. Landmark detection is formulated as a game, in which landmarks are players, landmark candidate points are strategies, and likelihoods that candidate points represent landmarks are payoffs, determined according to the similarity of image intensities and spatial relationships between the candidate points in the tar…	2012	2012	IEEE Transactions on Medical Imaging	31		1761-1776		10.1109/TMI.2012.2202915		B 2012		Irrelevant			1
Simulating consequences of smoking with Augmented Reality	B. R. Mohan; K. Bijlani; R. Jayakrishnan	Visualization in an educational context provides the learner with visual means of information. Conceptualizing certain circumstances such as consequences of smoking can be done more effectively with the help of the technology, Augmented Reality (AR). It is a new methodology for effective learning. This paper proposes an approach on how AR based on Marker Technology simulates the harmful effects o…	2015	10-13 Aug. 2015				919-924		10.1109/ICACCI.2015.7275728		B 2015		Irrelevant			1
Cardiorespiratory indices of mental workload during simulated air traffic control	Backs, R. W.; Ted Navidzadeh, H.; Xu, X.	27 university student participants (16 female) were trained on the TRACON video game and then practiced for 20 hrs. After practice, participants performed 3 mental workload conditions in a single session. Low, medium, and high mental workload scenarios were created by varying air traffic density: participants were required to handle 5, 10, or 15 aircraft within a scenario while cardiorespiratory,…	2000	2000				89-92				Backs 2000		Irrelevant					1
Technology-Based Interventions for Asthma—Can They Help Decrease Health Disparities?	Baptist, A. P.; Islam, N.; Joseph, C. L. M.	Asthma is a condition that has consistently demonstrated significant health outcome inequalities for minority populations. One approach used for care of patients with asthma is the incorporation of technology for behavioral modification, symptom monitoring, education, and/or treatment decision making. Whether such technological interventions can improve the care of black and inner-city patients i…	2016	2016	Journal of Allergy and Clinical Immunology: In Practice	4		1135-1142		10.1016/j.jaip.2016.04.024		Baptist 2016		Irrelevant		1		1	1	1
Case Study in Nursing Ethics Human Rights and Human Dignity	Barkley, Lisa	Patients trust that by virtue of being a patient, a nurse is providing unconditional care to them. This is especially true for incapacitated patients who are unable to self-advocate for appropriate and empathetic care. However, ethical conflicts can arise for nurses caring for incapacitated patients because these patients cannot make their wishes known or participate in their own care. Nurses fin…	2016	2016	Maryland Nurse	17		4-Jun				Barkley 2016		Irrelevant	1
Pest private eye: Using an interactive role-playing video game to teach about pests and Integrated Pest Management	Bauer, E.; Ogg, C.	The trend toward encouraging adoption of Integrated Pest Management (IPM) in schools has increased in the last decade. Because IPM helps reduce risk of human pesticide exposure, reduce allergens and asthma triggers, save energy, and protect the environment, it's essential that IPM awareness continue not only with current school administrators, parents, and staff, but with students as well. This a…	2011	2011	Journal of Extension	49						Bauer 2011		Irrelevant					1
An adaptive approach to decomposing patient-motion tracking data acquired during cardiac SPECT imaging	Beach, R. D.; Depold, H.; Boening, G.; Bruyant, P. P.; Feng, B.; Gifford, H. C.; Gennert, M. A.; Nadella, S.; King, M. A.	Patient motion during cardiac SPECT imaging can cause diagnostic imaging artifacts. We have implemented a Neural Network (NN) approach to decompose monitored patient motion data, gathered during cardiac SPECT imaging, using the Polaris stereo-IR real-time motion-tracking system. Herein, we show the successful decomposition of Polaris motion data into rigid body motion (RBM) and respiratory motion…	2007	Feb-07	Ieee Transactions on Nuclear Science	54		130-139		10.1109/tns.2006.887471		Beach 2007		Irrelevant						1
Factors associated with wheezing and asthma in adolescents	Benedetti, F. J.; Benedetti, F. J.; Fischer, G. B.; Bosa, V. L.	Background and objectives: Obesity and physical activity are interrelated lifestyle factors that may be relevant to the prevalence of asthma. Objective: Investigate the association between anthropometric and physical activity in the presence of wheezing and asthma in adolescents. Methods: This cross-sectional study. The study consisted of adolescents aged 10-18 and enrolled in public schools in t…	2013	2013	Annals of Nutrition and Metabolism	63		445				Benedetti 2013		Irrelevant		1
Transdisciplinary project: Enhancement of physical activity for long-term hospitalised onco-haematological children	Bernhard, V.; Bouchardy, M.; Cristiano, G.; Ozsahin, H.; Gumy-Pause, F.; Ansari, M.	Introduction: The onco-hematological unit of the Children's Hospital in Geneva treats children from 0 to 16 years. They are often hospitalized for months, sometimes with long periods of seclusion due to infections secondary to decreased immunity. Issues: Before the projects implementation, physical activity was not a priority. Patients moved without specific guidance. If physical therapists was i…	2012	2012	Bone Marrow Transplantation	47		S501				Bernhard 2012		Irrelevant		1
Feasibility of Mitral Isthmus and Left Atrial Roof Linear Lesions Using an 8 mm Tip Cryoablation Catheter	Betts, Timothy R.; Jones, Michael; Wong, Kelvin C. K.; Qureshi, Norman; Rajappan, Kim; Bashir, Yaver	Left Atrial Linear Cryoablation Background Left atrial linear lesions are part of the ablation strategy for persistent atrial fibrillation. Radiofrequency (RF) energy is the standard energy modality. Pulmonary vein (PV) balloon cryoablation has similar success rates to RF energy but is unsuitable for linear lesions. This study assessed the feasibility and safety of left atrial linear lesions usin…	2013	2013	Journal of Cardiovascular Electrophysiology	24		775-780		10.1111/jce.12129		Betts 2013		Irrelevant	1					1
MOBILE RESPIRATORY SCREENING CONSOLE	Beumer, H. M.; Hardonk, H. J.		1970	1970	American Review of Respiratory Disease	102		987-&				Beumer 1970		Irrelevant						1
MOBILE RESPIRATORY SCREENING CONSOLE	Palmer, A.; Nichaman, M.Z; Oscherwitz, M;		1970	1970	American Review of Respiratory Disease	101		969-&				Palmer1970		Irrelevant						1
Setup and positioning in robotic colorectal surgery	Bhama, A. R.; Cleary, R. K.	Preparation for robotic colorectal surgery is more complicated than open and laparoscopy approaches. The colorectal surgeon interested in robotic training should be familiar with and well prepared for robotic draping, positioning of the operating table, the patient cart, the vision cart, the surgeon console, and other operating equipment. Port placement requires more strategy than for the laparos…	2016	Sep-16	Seminars in Colon and Rectal Surgery	27		130-133		10.1053/j.scrs.2016.04.003		Bhama 2016		Irrelevant						1
A Physiological Evaluation Model for Flow-Experience in VR Games: Construction and Preliminary Test	Bian, Y.; Yang, C.; Gao, F.; Li, H.; Sun, X.; Meng, X.; Wang, Y.	Flow experience is often considered as an important standard of ideal user experience (UX). Till now, flow is mainly measured via self-report questionnaires, which cannot evaluate flow immediately and objectively. In this paper, we constructed a physiological evaluation model to evaluate flow in virtual reality (VR) game. The evaluation model consists of 5 first level indicators and their respect…	2015	2015				244-249		10.1109/IIKI.2015.59		Bian 2015		Irrelevant					1	1
A framework for physiological indicators of flow in VR games: construction and preliminary evaluation	Bian, Y.; Yang, C.; Gao, F.; Li, H.; Zhou, S.; Li, H.; Sun, X.; Meng, X.	Flow experience is often considered as an important standard of ideal user experience (UX). Till now, flow is mainly measured via self-report questionnaires, which cannot evaluate flow immediately and objectively. In this paper, we constructed a physiological evaluation model to evaluate flow in virtual reality (VR) game. The evaluation model consists of five first-level indicators and their resp…	2016	2016	Personal and Ubiquitous Computing	20		821-832		10.1007/s00779-016-0953-5		Bian 2016		Irrelevant					1	1
Acute tissue injury caused by subcutaneous fat biopsies produces endoplasmic reticulum stress	Boden, G.; Silviera, M.; Smith, B.; Cheung, P.; Homko, C.	Background: It is not known whether acute tissue injury is associated with endoplasmic reticulum (ER) stress. Objective: Our objective was to determine whether open, sc fat biopsies cause ER stress. Approach: Five healthy subjects underwent three open sc fat biopsies. The first biopsy, taken from the lateral aspect of a thigh, was followed 4 h later by a second biopsy from the same incision site …	2010	2010	Journal of Clinical Endocrinology and Metabolism	95		349-352				Boden 2010		Irrelevant		1
First experiences with the da Vinci (TM) operating robot in thoracic surgery	Bodner, J.; Wykypiel, H.; Wetscher, G.; Schmid, T.	Objectives: The da Vinci((TM)) surgical robotic system was purchased at our institution in June 2001. The aim of this trial was to evaluate the applicability of the da Vinci((TM)) operation robot for general thoracic procedures. Methods: The da Vinci((TM)) surgical system consists of a console connected to a surgical arm cart, a manipulator unit with two instrument arms and a central arm to guide…	2004	May-04	European Journal of Cardio-Thoracic Surgery	25		844-851		10.1016/j.ejcts.2004.02.001		Bodner 2004		Irrelevant						1
Transfusion-free cardiopulmonary bypass in Jehovah's Witness patients weighing less than 5 kg	Boettcher, W.; Merkle, F.; Huebler, M.; Koster, A.; Schultz, F.; Kopitz, M.; Kuppe, H.; Lange, P.; Hetzer, R.; Boettcher, Wolfgang; Merkle, Frank; Huebler, Michael; Koster, Andreas; Schulz, Fritz; Kopitz, Michael; Kuppe, Hermann; Lange, Peter; Hetzer, Roland	Performing cardiac surgery on pediatric Jehovah's Witness patients is a great challenge for the surgical team and especially for the perfusionist. Jehovah's Witnesses reject blood transfusions on the grounds of their literal interpretation of passages of the Bible. In accordance with this belief, Jehovah's Witnesses feel that it is also forbidden to retransfuse autologous blood that has been sepa…	2005	2005	Journal of Extra-Corporeal Technology	37		282-285				Boettcher 2005		Irrelevant	1
EMOTIONS AND RESPIRATORY PATTERNS - REVIEW AND CRITICAL ANALYSIS	Boiten, F. A.; Frijda, N. H.; Wientjes, C. J. E.	The literature on emotions and respiration is reviewed. After the early years of experimental psychology, attention to their relationship has been sparse, presumably due to difficulties in adequate measurement of respiration. The available data suggest nevertheless that respiration patterns reflect the general dimensions of emotional response that are linked to response requirements of the emotio…	1994	Jul-94	International Journal of Psychophysiology	17		103-128		10.1016/0167-8760(94)90027-2		Boiten 1994		Irrelevant						1
Engaging breathing exercises: developing an interactive XNA-based air flow sensing and control system	Bolas, M.; Lange, B.; Dallas, I.; Huerta, A.; Rizzo, A. A.; Ieee	This poster will present the initial stages of development of a Spirometer input device, servo controlled air-flow valve and XNA- based video game. This system will be developed as a possible treatment tool for engaging older children with Cystic Fibrosis to perform breathing exercises. Interaction with the game will involve breathing into the Spirometer device. The device will be programmed to m…	2008	2008				72-72				Bolas 2008	Joshua Simmich (2016-12-01 19:20:51)(Screen): Depends whether the text mentions doing any trials of this technology.;	Irrelevant			1		1	1
Does the camera add 10 pounds? Media use, perceived importance of appearance, and weight concerns among teenage girls	Borzekowski, D. L. G.; Robinson, T. N.; Killen, J. D.	PURPOSE: To examine the relationship between use of electronic media and perceived importance of appearance and weight concerns among adolescent girls. METHODS: Physical measures and self-report surveys were obtained from 837 ninth-grade girls attending pubs lic high schools in San Jose, California (mean age = 14.9 +/- 0.47 years; 36% Latino, 24% White, 22% Asian, 8% Black, 10% other). Correlatio…	2000	2000	Journal of Adolescent Health	26		36-41				Borzekowski 2000		Irrelevant	1
The heart rate response to Nintendo Wii boxing in young adults	Bosch, Pamela R.; Poloni, Joseph; Thornton, Andrew; Lynskey, James V.	Purpose: To determine if 30 minutes of Nintendo Wii Sports boxing provides cardiorespiratory benefits and contributes to the daily exercise recommendations for healthy young adults. Methods: Twenty healthy 23- to 27-year-olds participated in two sessions to measure maximum heart rate (HRmax) via a treadmill test and heart rate (HR) response to 30 minutes of Wii Sports boxing. Heart rate in beats …	2012	2012	Cardiopulmonary Physical Therapy Journal (American Physical Therapy Association, Cardiopulmonary Section)	23		13-18				Bosch 2012		Irrelevant	1
“Serious game”for shared decision making in lung cancer patients eligible for prophylactic cranial irradiation	Braeken, A.; Berlanga, A.; Troost, E.; Herben, R.; Reymen, B.; Van Der Weijden, T.; Lambin, P.	Purpose/Objective: In recent years medicine is shifting from a paternalistic to a more patient-centred approach. Decision support systems (e.g.nomograms to predict survival/complications) are useful tools to assist thephysician when selecting the most appropriate therapeutic and/or diagnostic modality for the individual patients. Yet, the selection of a treatment is a complex process since the ba…	2014	2014	Radiotherapy and Oncology	111		S111				Braeken 2014		Irrelevant		1
Alternatives to hysterectomy: new technologies, more options	Bren, L.	More than 1 in 4 U.S. women will have a hysterectomy by the time they are 60 years old, according to the Centers for Disease Control and Prevention (CDC). A hysterectomy--removal of the uterus--can be a life-saving operation for women with certain types of cancer or uterine hemorrhage. It can also improve the quality of life for thousands of women each year who experience abnormal uterine bleedin…	2001	2001	FDA Consumer	35		23-28				Bren 2001		Irrelevant	1
"Treasure Hunt" - a Cognitive-Behavioural computer game	Brezinka, V.	The development of video games promoting health related behaviour is increasing. This holds not only for chronic diseases like asthma and diabetes, but also for the field of child psychotherapy. At the Department of Child and Adolescent Psychiatry of Zürich University, the video game Treasure Hunt was developed to support psychotherapeutic treatment of children between eight and thirteen years of…	2011	2011	Praxis der Kinderpsychologie und Kinderpsychiatrie	60		762-776				Brezinka 2011		Irrelevant		1		1	1	1
Application of educational games in psychotherapy	Brezinka, V.	Computers and internet have become a normal part of life for millions of children. However, due to reported associations between intensive gaming and aggressive behavior, school failure, and overweight, commercial games have gained mainly negative publicity. As a consequence, most scientific studies on video games focus on their negative consequences, while their innovative potentials tend to be …	2010	2010				313-322				Brezinka 2010		Irrelevant					1	1
Measuring Blood Pressure in Infants and Children: Points to Ponder	Briening, Eileen; Lebet, Ruth	Blood pressure (BP) measurements are frequently obtained in infants and children. Although we think of this as a routine, easily obtained measurement, there are many factors that impact the accuracy of the value obtained. Using the correct cuff size, position of the child, speed of cuff inflation and deflation, anxiety level of the child, as well as the type of equipment used all impact the measu…	2012	2012	Nursing News	36		15-15				Briening 2012		Irrelevant	1
Acute wiiitis representing as thrombosis of the inferior vena cava and left pelvic veins	Brodmann, M.; Gary, T.; Hafner, F.; Eller, P.; Deutschmann, H.; Pilger, E.; Seinost, G.	Deep venous thrombosis as a result of venous wall injury provoked by trauma is a common finding. It often occurs in patients with sportive overstraining, caused by over fatigue of the body structures. In 2007, the entity of “acute wiiitis” was first described in a letter to the New England Journal of Medicine. Acute wiiitis sums up all affections, mainly skeletal and muscle affections, provoked b…	2015	2015	Phlebology	30		486-488		10.1177/0268355514530278		Brodmann 2015		Irrelevant		1			1
The dental professional, patient education, and childhood obesity	Brogan, D.	Regardless of cause--sedentary lifestyle, excessive food intake, video games, television, or the loss of the family meal--childhood obesity is on the rise. Since the 1970s, obesity has more than doubled in 2- to 5- and 12- to 19-year-olds and tripled in 6- to 11-year-olds.' This healthcare crisis has had devastating effects. Children now live with diseases that previously were considered adult co…	2007	2007	Journal of Practical Hygiene	16		23-24				Brogan 2007		Irrelevant	1
Enhancing Combat Medic training with 3D virtual environments	Brown, R.; McIlwain, S.; Willson, B.; Hackett, M.	Mannequin training is a key component of combat medic training, but availability of such training can be limited. Virtual environments can provide a risk-free setting to teach, practice, and reinforce triage and treatment skills without a need for an instructor presence. This paper discusses the Combat Medic application, geared towards US Army MOS 68W combat medics, focusing on step-by-step train…	2016	2016						10.1109/SeGAH.2016.7586266		Brown 2016		Irrelevant					1
Development and usability evaluation of the mHealth Tool for Lung Cancer (mHealth TLC): A virtual world health game for lung cancer patients	Brown-Johnson, C. G.; Berrean, B.; Cataldo, J. K.	Objective: To test the feasibility and usability of mHealth TLC, an interactive, immersive 3-dimensional iPad health game that coaches lung cancer patients toward assertive communication strategies during first-person virtual clinics visits. Method: We observed players and conducted semi-structured interviews. Research questions focused on scenario believability, the impact of technical issues, t…	2015	2015	Patient Education and Counseling	98		506-511		10.1016/j.pec.2014.12.006		Brown-Johnson 2015	Joshua Simmich (2016-12-01 19:30:29)(Screen): Seems to purely be educational rather than rehabilitative;	Irrelevant					1	1
Combined CT venography and pulmonary angiography: How much venous enhancement is routinely obtained?	Bruce, D.; Loud, P. A.; Klippenstein, D. L.; Grossman, Z. D.; Katz, D. S.	OBJECTIVE. Combined CT venography and helical pulmonary angiogaphy is a new diagnostic test that permits radiologists to check both the pulmonary arteries for embolism and the deep veins of the abdomen, pelvis, and legs for thrombosis in a single examination. The purpose of this study was to determine the degree of venous enhancement routinely obtained using this combined CT examination. MATERIAL…	2001	May-01	American Journal of Roentgenology	176		1281-1285				Bruce 2001		Irrelevant						1
A systematic review of randomized control trials evaluating the effectiveness of interactive computerized asthma patient education programs	Bussey-Smith, K. L.; Rossen, R. D.	Background: Educating patients with asthma about the pathophysiology and treatment of their disease is recommended. In recent years, several computer programs have been developed to provide this education. These programs take advantage of the population's increasing skill with computers and the growth of the Internet as a source of health care information. Objective: To evaluate the effectiveness…	2007	2007	Annals of Allergy, Asthma and Immunology	98		507-516				Bussey-Smith 2007		Irrelevant	1	1		1	1	1
Exploration and analysis of the evolution of strategies for Mancala variants	C. Divilly; C. O' Riordan; S. Hill	This paper describes approaches to evolving strategies for Mancala variants. The results are compared and the robustness of both the strategies and heuristics across variants of Mancala is analysed. The aim of this research is to evaluate the performance of a collection of heuristics across a selection of Mancala games. The performance of the individual heuristics can be evaluated on games with v…	2013	11-13 Aug. 2013				1-Jul		10.1109/CIG.2013.6633628		C 2013		Irrelevant			1
[Diet and lifesyle of a cohort of primary school children]	Caputo, E.; Talarico, V.; Mattace, F.; Giancotti, L.; Anastasio, E.; Baserga, M.	INTRODUCTION: The obesity is the disease of the new millennium, because it affects about 300 million people in the world, and especially it has a high prevalence in children. Obesity is a significant risk factor for cardiovascular disease, diabetes mellitus type II, hypertension, problems of adaptation and relationship with other, lower self-esteem and depression. AIMS: The objective of our study…	2012	Mar-Apr 2012	Pediatr Med Chir	34		84-8		10.4081/pmc.2012.65		Caputo 2012		Irrelevant				1
Physiological responses during exercise with video games in patients with cystic fibrosis: A systematic review	Carbonera, R. P.; Vendrusculo, F. M.; Donadio, M. V.	BACKGROUND: Interactive video games are recently being used as an exercise tool in cystic fibrosis (CF). This study aimed to assess the literature describing whether video games generate a physiological response similar to the exercise intensity needed for training in CF. METHODS: An online search in PubMed, Embase, Cochrane, SciELO, LILACS and PEDro databases was conducted and original studies d…	2016	Oct-16	Respiratory Medicine	119		63-69		10.1016/j.rmed.2016.08.011		Carbonera 2016		Irrelevant		1		1	1	1
Presidential address. 95th annual GNA convention, Augusta, GA: proud to be a nurse: even in todays crisis	Carmon, M.	[...] In closing I would like to read a short essay that Paticia Hellem, RN (graduate student) wrote on a "Day in the Life of a Nurse." "I catch a glimpse of myself in the entry way mirror. I have returned home looking worse for wear. BandAids on my fingers cover the cracking skin on a couple of knuckles from so many washings. My make-up I know is long gone. I lost that when I cried along with ne…	2002	2002	Georgia Nursing	62		1-Jun				Carmon 2002		Irrelevant	1
Initial results of robotic esophagectomy for esophageal cancer	Carrera, M. S. T.; Fernandez-Diaz, M. J.; Rodriguez-Sanjuan, J. C.; Manuel-Palazuelos, J. C.; Garcia, E. M. D.; Gomez-Fleitas, M.	Introduction: There is scant experience with robot-assisted esophagectomy in cases of esophageal and gastro-esophageal junction cancer. Our aim is to report our current experience. Patients and methods: Observational cohort study of the first 32 patients who underwent minimally invasive esophagectomy for esophageal cancer from September 2011 to June 2014. The gastric tube was created laparoscopic…	2015	Jun-Jul 2015	Cirugia Espanola	93		396-402		10.1016/j.ciresp.2015.01.002		Carrera 2015		Irrelevant						1
Heart rate and oxygen consumption during mental arithmetic, a video game, and graded static exercise	Carroll, D.; Turner, J. R.; Rogers, S.	Heart rate, oxygen consumption, and respiratory activity were recorded while 18 young male subjects performed a stressful mental arithmetic task and played a video game. Measurements were also taken while subjects undertook a graded static leg lifting exercise. Physiological activity increased as an orderly function of exercise workload. For each subject, heart rate was plotted against oxygen con…	1987	1987	Psychophysiology	24		112-118				Carroll 1987		Irrelevant		1			1
Performance and reliability of the CPB/ECMO initiative forward lines casualty management system	Casas, F.; Reeves, A.; Dudzinski, D.; Weber, S.; Lorenz, M.; Akiyama, M.; Kamohara, K.; Kopcak, M.; Ootaki, Y.; Zahr, F.; Sinkewich, M.; Foster, R.; Fukamachi, K.; Smith, W. A.	The Cleveland Clinic Foundation CPB/ECMO Initiative Forward Casualty Management System is an economical, compact, transportable, disposable system designed to permit a rapid expansion of trauma management services requiring cardiopulmonary bypass (CPB) or extracorporeal membrane oxygenation (ECMO) pulmonary support. The system, composed of a rotary blood pump, a pump motor driver, and an electron…	2005	Nov-Dec 2005	Asaio Journal	51		681-685		10.1097/01.mat.0000182472.63808.b9		Casas 2005		Irrelevant						1
CLINICAL USE OF THE HEMOPUMP CARDIAC ASSIST SYSTEM FOR CIRCULATORY SUPPORT	Casimirahn, H.; Lonn, U.; Peterzen, B.	We have used the Hemopump in 15 patients in whom weaning from cardiopulmonary bypass was unsuccessful. The median time for the patients having the device on was 1.6 days postoperatively. They spent an average of 6 days in the intensive care unit and had a total hospital stay of about 17 days. Nine of 15 patients (60%) survived and were able to leave the hospital. There were some reversible decrea…	1995	Feb-95	Annals of Thoracic Surgery	59		S39-S45		10.1016/0003-4975(94)00901-i		Casimirahn 1995		Irrelevant						1
Mhealth tool for lung cancer-development and demonstration	Cataldo, J. K.	Background: With the rise of technology in health care, the use of electronic or virtual games provides new possibilities for cost effective and individually tailored health care interventions. The advantages of virtual games are the ability and opportunity to incorporate ethnic and cultural diversity and sensitivity, access hard to reach populations, provide motivation and positive feedback for …	2013	2013	Journal of Thoracic Oncology	8		S716				Cataldo 2013		Irrelevant		1
Virtual health game to mitigate lung cancer stigma and improve self-management	Cataldo, Janine K.	This abstract was unavailable. The following is an abstract of an author's subsequent publication: "OBJECTIVE: To test the feasibility and usability of mHealth TLC, an interactive, immersive 3-dimensional iPad health game that coaches lung cancer patients toward assertive communication strategies during first-person virtual clinics visits. METHOD: We observed players and conducted semi-structured…	2013	2013	Communicating Nursing Research	46		597-597				Cataldo 2013		Irrelevant	1
Respiratory effects on experimental heat pain and cardiac activity	Chalaye, P.; Goffaux, P.; Lafrenaye, S.; Marchand, S.	Objective. Slow deep breathing has been proposed as an effective method to decrease pain. However, experimental studies conducted to validate this claim have not been carried out. Design. We measured thermal pain threshold and tolerance scores from 20 healthy adults during five different conditions, namely, during natural breathing (baseline), slow deep breathing (6 breaths/minute), rapid breathi…	2009	2009	Pain Medicine	10		1334-1340		10.1111/j.1526-4637.2009.00681.x		Chalaye 2009		Irrelevant		1		1	1	1
Altered cardiorespiratory coupling in young male adults with excessive online gaming	Chang, J. S.; Kim, E. Y.; Jung, D.; Jeong, S. H.; Kim, Y.; Roh, M. S.; Ahn, Y. M.; Hahm, B. J.	Introduction: This study aimed to investigate changes in heart rate variability and cardiorespiratory coupling in male college students with problematic Internet use (PIU) excessive gaming type during action video game play to assess the relationship between PIU tendency and central autonomic regulation. Method: Electrocardiograms and respiration were simultaneously recorded from 22 male particip…	2015	2015	Biological Psychology	110		159-166		10.1016/j.biopsycho.2015.07.016		Chang 2015		Irrelevant					1	1
Exploring the benefits of digital interactive games on people's health	Charikleia, P.; Antoniou, P.; Batsiou, S.; Bebetsos, E.; Lymnioudis, A.	Information and Communication Technologies (ICT) have permeated in all areas of human activity. Digital games are a particular aspect of ICT, constantly evolving, becoming more attractive and as a result attracting the attention of more and more people. The new generation of digital interactive games, tends to affect people's physical activity. The most contemporary digital games that require mov…	2011	2011		2011-January		750-752				Charikleia 2011		Irrelevant					1	1
Serious games for improving knowledge and self-management in young people with chronic conditions: a systematic review and meta-analysis	Charlier, N.; Zupancic, N.; Fieuws, S.; Denhaerynck, K.; Zaman, B.; Moons, P.	Objective To conduct a systematic review and meta-analysis of randomized controlled trials assessing the effectiveness of serious games in improving knowledge and/or self-management behaviors in young people with chronic conditions. Materials and Methods The authors searched the databases PubMed, Cochrane Library, Web of Sciences, and PsychINFO for articles published between January 1990 and Janu…	2016	Jan-16	Journal of the American Medical Informatics Association	23		230-239		10.1093/jamia/ocv100		Charlier 2016		Irrelevant	1			1	1	1
Multidrug-resistant tuberculosis outbreak in gaming centers, Singapore, 2012	Chee, C. B. E.; Gan, S. H.; Ong, R. T.; Sng, L. H.; Wong, C. W.; Cutter, J.; Gong, M.; Seah, H. M.; Hsu, L. Y.; Solhan, S.; Ooi, P. L.; Xia, E.; Lim, J. T.; Koh, C. K.; Lim, S. K.; Lim, H. K.; Wang, Y. T.	To the Editor: Local area network (LAN) gaming centers (variant of cyber cafes) have proliferated over the past 2 decades. Patrons sometimes spend considerable time playing multiplayer computer games at these centers. We report a 2012 outbreak of multidrug-resistant tuberculosis (MDR TB) in Singapore, in which transmission occurred among 5 immunocompetent 19- to 28-year-old men within 2 LAN gamin…	2015	2015	Emerging Infectious Diseases	21		179-180		10.3201/eid2101.141159		Chee 2015		Irrelevant					1
CT angiographic diagnosis of a ruptured intraventricular arteriovenous malformation in a teenager playing a video game	Chen, Y. L.; Kao, H. W.; Juan, C. J.; Hsueh, C. J.; Huang, G. S.; Lo, H. C.; Chen, C. Y.	Intraventricular arteriovenous malformation (AVM) is a rare congenital vascular disorder that is often associated with primary intraventricular hemorrhage (IVH) and a rapid clinical course. Acute imaging diagnosis requires depiction of both the location of hemorrhage and vascular nidus for emergent management. In this report, a 17-year-old teenager developed primary IVH with presentation of consc…	2011	2011	Neuroradiology Journal	24		762-766				Chen 2011		Irrelevant					1
Shortness of breath in a computer gamer	Chew, H. C.	A 16-year-old adolescent boy presented with complaints of sudden-onset shortness of breath and pleuritic chest pain. This preceded a 3-hour session of playing computer games. There was no history of trauma. The patient had previous pulmonary embolism, which occurred the year before, with bilateral deep venous thrombosis (DVT). This also preceded prolonged sessions of playing computer games. He wa…	2006	2006	American Journal of Emergency Medicine	24		892-894		10.1016/j.ajem.2006.03.032		Chew 2006		Irrelevant	1			1	1
Using a virtual game to enhance simulation based learning in nursing education	Chia, Pauline	The following is an abstract of the author's subsequent paper: "Simulation games that are close to actual clinical situations can assist students in the learning process and, through the active presentation of subject material, help them acquire necessary knowledge. The aims of this study were to develop a computer game focused on caring for patients with chronic obstructive pulmonary disease (CO…	2013	2013	Singapore Nursing Journal	40		21-26				Chia 2013		Irrelevant	1
Curcumin alters gene expression-associated DNA damage, cell cycle, cell survival and cell migration and invasion in NCI-H460 human lung cancer cells in vitro	Chiang, I. T.; Wang, W. S.; Liu, H. C.; Yang, S. T.; Tang, N. Y.; Chung, J. G.	Lung cancer is the most common cause of cancer mortality and new cases are on the increase worldwide. However, the treatment of lung cancer remains unsatisfactory. Curcumin has been shown to induce cell death in many human cancer cells, including human lung cancer cells. However, the effects of curcumin on genetic mechanisms associated with these actions remain unclear. Curcumin (2 mu M) was adde…	2015	Oct-15	Oncology Reports	34		1853-1874		10.3892/or.2015.4159		Chiang 2015		Irrelevant						1
Minerva	Child, Nick; Fernandez, Juan; O'Kane, Peter	Distraction during mealtimes leads to overeating. Researchers found that playing a computer game over lunch affected fullness, memory of eating, and the tendency to snack later on in the day (American Journal of Clinical Nutrition 2011;93:308-13, doi:10.3945/ajcn.110.004580). Distracted individuals were less full after a fixed lunch, had poorer recall of what they’d eaten, and ate significantly m…	2011	2011	BMJ: British Medical Journal (Overseas & Retired Doctors Edition)	342		556-556				Child 2011		Irrelevant	1
Inhibitory effect of an intellectual task on breathing after voluntary hyperventilation	Chin, K.; Ohi, M.; Fukui, M.; Kita, H.; Tsuboi, T.; Noguchi, T.; Otsuka, N.; Hirata, H.; Mishima, M.; Kuno, K.	We investigated the effects of an intellectual task on posthyperventilation (PHV) breathing by using a video game. Eight normal subjects were placed in a supine position. The game task by itself led to increased ventilation compared with the control tasks via an increase in the average inspiratory flow rate (P < 0.01) and the respiratory frequency (P < 0.001). After hypocapnic voluntary hypervent…	1996	1996	Journal of Applied Physiology	81		1379-1387				Chin 1996		Irrelevant		1		1	1	1
Intellectual work using a video game inhibits post hyperventilation hyperpnoea following voluntary hyperventilation while it stimulates breathing at rest	Chin, K.; Ohi, M.; Fukui, M.; Kita, H.; Tsuboi, T.; Otsuka, N.; Hirata, H.; Noguchi, T.; Mishima, M.; Kuno, K.		1995	1995	Adv Exp Med Biol	393		81-4				Chin 1995		Irrelevant		1		1
The Essence of Pediatric Nursing—Translating Evidence to Improve Pediatric Nursing Care for Children, Their Parents and Families	Christian, Becky J.	In this issue of the Journal of Pediatric Nursing, 10 articles use a variety of research methods to illustrate the essence of pediatric nursing through reviewing the state of knowledge about adolescent hope; meeting informational and supportive needs through an on-line social support interventions for parents of children with chronic illness or disability and a survey of parents about same day su…	2013	2013	Journal of Pediatric Nursing	28		193-195		10.1016/j.pedn.2013.02.023		Christian 2013		Irrelevant	1
Vital signs. Testing kids' -- and nurses' -- asthma knowledge	Chwedyk, P.		2003	2003 Spring	Minority Nurse			6-Jun				Chwedyk 2003		Irrelevant	1
Early Adoption of Transoral Robotic Surgical Program: Preliminary Outcomes	Cognetti, D. M.; Luginbuhl, A. J.; Nguyen, A. L.; Curry, J. M.	Objective. The objective of this study is to demonstrate the feasibility and safety of establishing a transoral robotic surgical (TORS) program in the post-Food and Drug Administration (FDA) approval setting. Early outcomes are compared with the previously reported results of pioneering centers. Study Design. Clinical data from a prospective TORS study. Setting. Academic university institution. S…	2012	Sep-12	Otolaryngology-Head and Neck Surgery	147		482-488		10.1177/0194599812443353		Cognetti 2012		Irrelevant						1
Impact of a web based interactive simulation game (PULSE) on nursing students' experience and performance in life support training - A pilot study	Cook, N. F.; McAloon, T.; O'Neill, P.; Beggs, R.	The delivery of effective life support measures is highly associated with the quality, design and implementation of the education that underpins it. Effectively responding to a critical event is a requirement for all nurses illustrating the need for effective educational approaches from pre-registration training through to enhancing and maintaining life support skills after qualification. This pa…	2012	2012	Nurse Education Today	32		714-720		10.1016/j.nedt.2011.09.013		Cook 2012		Irrelevant	1				1	1
Asthma and computer games	Cooney, K.	Sir, There have been reports in the media of certain computer games triggering epileptic seizures and some games even carry a health warning to this effect. However, I report a case of a 10-year-old girl who developed an acute asthma attack while engaged in a computer battle game. The girl suffered from mild asthma with infrequent episodes of wheeze on maintenance therapy of inhaled beclamethason…	1993	Nov-93	British Journal of General Practice	43		483-483				Cooney 1993		Irrelevant		1			1	1
Modern Electronic Devices: An Increasingly Common Cause of Skin Disorders in Consumers	Corazza, M.; Minghetti, S.; Bertoldi, A. M.; Martina, E.; Virgili, A.; Borghi, A.	The modern conveniences and enjoyment brought about by electronic devices bring with them some health concerns. In particular, personal electronic devices are responsible for rising cases of several skin disorders, including pressure, friction, contact dermatitis, and other physical dermatitis. The universal use of such devices, either for work or recreational purposes, will probably increase the…	2016	May-Jun 2016	Dermatitis	27		82-89		10.1097/der.0000000000000184		Corazza 2016		Irrelevant						1
Physiological indicators of pathologic video game use in adolescence	Coyne, S. M.; Dyer, W. J.; Densley, R.; Money, N. M.; Day, R. D.; Harper, J. M.	Purpose Pathologic video game use (PVGU) has been associated with a host of negative psychological, physical, and social outcomes during adolescence; however, little research has examined physiological predictors of such use. The purpose of the study was to examine physiological predictors of the development of PVGU across adolescence. Methods The article involves a 1-year longitudinal study acro…	2015	2015	Journal of Adolescent Health	56		307-313		10.1016/j.jadohealth.2014.10.271		Coyne 2015		Irrelevant	1	1		1	1	1
Effects of pre-training using serious game technology on CPR performance - an exploratory quasi-experimental transfer study	Creutzfeldt, J.; Hedman, L.; Fellander-Tsai, L.	Background: Multiplayer virtual world (MVW) technology creates opportunities to practice medical procedures and team interactions using serious game software. This study aims to explore medical students' retention of knowledge and skills as well as their proficiency gain after pre-training using a MVW with avatars for cardio-pulmonary resuscitation (CPR) team training. Methods: Three groups of pr…	2012	Dec-12	Scandinavian Journal of Trauma Resuscitation & Emergency Medicine	20				10.1186/1757-7241-20-79		Creutzfeldt 2012		Irrelevant		1		1	1	1
State Behavioral Scale: A sedation assessment instrument for infants and young children supported on mechanical ventilation	Curley, M. A. Q.; Harris, S. K.; Fraser, K. A.; Johnson, R. A.; Arnold, J. H.	Objective: To develop and test the reliability and validity of the State Behavioral Scale for use in describing sedation/agitation levels in young intubated patients supported on mechanical ventilation. Design: In this prospective, psychometric evaluation, pairs of trained pediatric critical care nurse evaluators simultaneously and independently assessed a convenience sample of pediatric intensiv…	2006	Mar-06	Pediatric Critical Care Medicine	7		107-114		10.1097/01.pcc.0000200955.40962.38		Curley 2006		Irrelevant						1
An evolutionary approach for detecting Aumann equilibrium in Congestion games	D. Dumitrescu; R. I. Lung; N. Gaskó	Aumann equilibrium is a game situation from which no coalition of players has a joint deviation that improve the payoff of each member of the coalition. Congestion games has a large field of applications. An evolutionary technique for detecting Aumann equilibrium in this class of games is presented. The experiments prove the effectiveness of the proposed technique.	2010	18-20 Nov. 2010				43-46		10.1109/CINTI.2010.5672275		D 2010		Irrelevant			1
Detecting Strong Berge Pareto equilibrium in a non-cooperative game using an evolutionary approach	D. Dumitrescu; R. I. Lung; N. Gaskó	Nash equilibrium is an important solving concept in Game Theory. Playing in Nash sense means that no player (agent) wants to deviate from the equilibrium strategy in order to increase the payoff. Some games can have more Nash equilibria. Several refinements have been developed. Strong Berge Pareto equilibrium is an important refinement of the Nash equilibrium. An evolutionary technique based on n…	2011	19-21 May 2011				101-104		10.1109/SACI.2011.5872980		D 2011		Irrelevant			1
Approximating and Combining Equilibria in Non-cooperative Games	D. Dumitrescu; R. I. Lung; T. D. Mihoc	Generative relations for different equilibria types in finite non cooperative games are proposed. These relations induce appropriate domination concepts. Using an evolutionary technique approximations for different equilibria are computed. The concept of game is extended in order to allow players to have different types of rationality. The new game allows us to combine different equilibria. Numer…	2009	26-29 Sept. 2009				356-360		10.1109/SYNASC.2009.52		D 2009		Irrelevant			1
Effects of feedback on activation of the quadriceps during weight-bearing tasks of the Wii	da Silva, F. F.; de Souza, R. A.; Dias, E. F.; Silveira, L.; Villaverde, A. B.	[Purpose] This investigation evaluated the effect of real-time feedback on electrical activation of the quadriceps during 3 weight-bearing tasks of the Wii Fit Plus®. [Subjects] Thirty male healthy volunteers were recruited. [Methods] Activation of the vastus medialis, vastus lateralis, and rectus femoris muscles was recorded during virtual lunge, single leg extension, and single leg reach exerci…	2015	2015	Journal of Physical Therapy Science	27		1701-1704				daSilva 2015		Irrelevant					1	1
Interdisciplinary pediatric sleep disorders clinic: Approach to treatment and outcomes	D'Andrea, L. A.; Collins, M. M.; Franklin, S. J.; Grekowicz, M. L.; Kuhn, E. M.; Norins, N. A.; Sachdeva, R. C.; Zahrt, D.	Introduction: Pediatric sleep medicine has evolved into an interdisciplinary specialty. Our team includes pediatric sleep specialists, a nurse practitioner, and psychologists; and uses an interdisciplinary (medical/ psychological) approach, including cognitive behavioral therapies. We evaluated patient demographic/interventions and time from initial visit to improvement/resolution of symptoms for…	2009	2009	Sleep	32		A99				D'Andrea 2009		Irrelevant		1
Evaluation of a generalizable approach to clinical information retrieval using the automated retrieval console (ARC)	D'Avolio, L. W.; Nguyen, T. M.; Farwell, W. R.; Chen, Y.; Fitzmeyer, F.; Harris, O. M.; Fiore, L. D.	Reducing custom software development effort is an important goal in information retrieval (IR). This study evaluated a generalizable approach involving with no custom software or rules development. The study used documents 'consistent with cancer' to evaluate system performance in the domains of colorectal (CRC), prostate (PC), and lung (LC) cancer. Using an end-user-supplied reference set, the a…	2010	2010	Journal of the American Medical Informatics Association	17		375-382		10.1136/jamia.2009.001412		D'Avolio 2010		Irrelevant	1					1
Evaluating the Nintendo Wii for assessing return to activity readiness in youth with mild traumatic brain injury	Dematteo, C.; Greenspoon, D.; Levac, D.; Harper, J. A.; Rubinoff, M.	Adolescents with mild traumatic brain injuries (MTBI) are at substantial risk for repeat injury if they return to activity too soon. Post-concussion symptoms and impaired balance are two factors that limit return to activity. Post-injury assessments that challenge activity tolerance and balance skills are needed to ensure readiness to return to activity. This cross-sectional study evaluated the N…	2014	2014	Physical and Occupational Therapy in Pediatrics	34		229-244		10.3109/01942638.2014.885103		Dematteo 2014		Irrelevant	1				1
Robotic and video-assisted thoracic surgery lung segmentectomy for malignant and benign lesions	Demir, A.; Ayalp, K.; Ozkan, B.; Kaba, E.; Toker, A.	OBJECTIVES: The experience with robotic techniques (RATS) and video-assisted thoracic surgery (VATS) in pulmonary segmentectomy is still limited. We evaluated our prospectively recorded database to compare two different minimally invasive techniques. METHODS: Between May 2007 and July 2014, a total of 99 patients underwent RATS (n = 34) and VATS (n = 65) pulmonary segmentectomies at two instituti…	2015	Mar-15	Interactive Cardiovascular and Thoracic Surgery	20		304-309		10.1093/icvts/ivu399		Demir 2015		Irrelevant						1
The PediSedate® device, a novel approach to pediatric sedation that provides distraction and inhaled nitrous oxide: Clinical evaluation in a large case series	Denman, W. T.; Tuason, P. M.; Ahmed, M. I.; Brennen, L. M.; Soledad Cepeda, M.; Carr, D. B.	Background: Pediatric sedation is of paramount importance but can be challenging. Fear and anticipatory anxiety before invasive procedures often lead to uncooperativeness. A novel device (PediSedate®) provides sedation through a combination of inhaled nitrous oxide and distraction (video game). We evaluated the acceptability and safety of the PediSedate® device in children. Methods: We enrolled c…	2007	2007	Paediatric Anaesthesia	17		162-166		10.1111/j.1460-9592.2006.02091.x		Denman 2007		Irrelevant		1		1	1	1
The effect of attentional load on the breathing pattern in children	Denot-Ledunois, S.; Vardon, G.; Perruchet, P.; Gallego, J.	Experiments designed to establish the effects of video games on breathing patterns have led to contradictory results. Several authors reported that video games tended to increase breathing frequency (i.e. to reduce breath duration), whereas others reported the opposite. We postulated that video games contain different psychophysiological components which may have opposite effects on breathing pat…	1998	1998	International Journal of Psychophysiology	29		13-21		10.1016/S0167-8760(97)00086-X		Denot-Ledunois 1998		Irrelevant					1
Machine Learning in Medicine	Deo, R. C.	Spurred by advances in processing power, memory, storage, and an unprecedented wealth of data, computers are being asked to tackle increasingly complex learning tasks, often with astonishing success. Computers have now mastered a popular variant of poker, learned the laws of physics from experimental data, and become experts in video games - tasks that would have been deemed impossible not too lo…	2015	Nov-15	Circulation	132		1920-1930		10.1161/circulationaha.115.001593		Deo 2015		Irrelevant						1
THE REPRODUCIBILITY OF BRONCHIAL CIRCUMFERENCE MEASUREMENTS USING COMPUTED-TOMOGRAPHY	Desai, S. R.; Wells, A. U.; Cheah, F. K.; Cole, P. J.; Hansell, D. M.	Objective measurement of bronchial damage in patients with bronchiectasis is needed to identify progressive disease. This study evaluates the inter- and intraobserver variation in computed tomography (CT) measurements of bronchial wall circumference and examines the precision with which CT measurements of the bronchi can be repeated in patients with bronchiectasis. Twelve patients were scanned an…	1994	Mar-94	British Journal of Radiology	67		257-262				Desai 1994		Irrelevant						1
Monitoring of autonomic response to sociocognitive tasks during treatment in children with Autism Spectrum Disorders by wearable technologies: A feasibility study	Di Palma, S.; Tonacci, A.; Narzisi, A.; Domenici, C.; Pioggia, G.; Muratori, F.; Billeci, L.	Background: Autism Spectrum Disorders (ASD) represent a heterogeneous set of neurodevelopmental disorders characterized by impairments in social domain, where the autonomic nervous system (ANS) plays an important role. Several researchers have studied the ANS in ASD, during specific cognitive or sensory stimuli while few studies have examined response during social interactions. Wearable technolo…	2016	2016	Computers in Biology and Medicine					10.1016/j.compbiomed.2016.04.001		DiPalma 2016		Irrelevant		1		1	1	1
Respiratory sinus arrhythmia and respiratory period during attentional tasks	Diniz, A. N.; Beda, A.; Machado Pinheiro, W.; Jandre, F. C.; Giannella Neto, A.	RATIONALE: The respiratory sinus arrhythmia (RSA) is an index of vagal activity used in psychophysiology. The influence of breathing, particularly the respiratory period (RP), in the magnitude of the RSA can confound this index. Usually paced breathing is employed, to allow for comparisons between subjects and tasks, at the cost of attentional load. This study investigates if an attentional task …	2010	2010	American Journal of Respiratory and Critical Care Medicine	181						Diniz 2010		Irrelevant		1
Continuing medical education cardiovascular response of marathoners to mental challenge	Dorheim, T. A.; Ruddel, H.; McKinney, M. E.; Todd, G. L.; Mellion, M. B.; Buell, J. C.; Eliot, R. S.	The effects of long-distance running on cardiovascular responses to mental stress were measured in a group of 12 male marathoners and compared with a group of age-matched healthy males. The stress tests consisted of a video game, a reaction time test, and a 90-second cold pressor test. The marathoners were a well-trained group that ran more than 69 miles per week and had significantly lower resti…	1994	1994	Journal of Cardiac Rehabilitation	4		476-480				Dorheim 1994		Irrelevant					1
Comparison between Nintendo Wii Fit aerobics and traditional aerobic exercise in sedentary young adults	Douris, P. C.; McDonald, B.; Vespi, F.; Kelley, N. C.; Herman, L.	Exergaming is becoming a popular recreational activity for young adults. The purpose was to compare the physiologic and psychological responses of college students playing Nintendo Wii Fit, an active video game console, vs. an equal duration of moderate-intensity brisk walking. Twenty-one healthy sedentary college-age students (mean age 23.2 +/- 1.8 years) participated in a randomized, double cro…	2012	Apr-12	Journal of Strength and Conditioning Research	26		1052-7		10.1519/JSC.0b013e31822e5967		Douris 2012		Irrelevant	1	1		1	1	1
Associations between sleep, and dietary, exercise and electronic screen habits of adolescents in the Tucson Children's Assessment of Sleep Apnea (TUCASA) Study	Drescher, A. A.; Goodwin, J. L.; Silva, G. E.; Quan, S. F.	Introduction: The associations between sleep, and diet, exercise and electronic screen habits (television, internet, computer and video games) have not been extensively studied in adolescents. The aim of this study was to investigate the relationship between sleep, and diet and screen time in adolescent children enrolled in the TuCASA study. Methods: 320 children enrolled in the TuCASA study comp…	2009	2009	Sleep	32		A106-A107				Drescher 2009		Irrelevant		1			1
Caffeine and screen time in adolescence: Associations with short sleep and obesity	Drescher, A. A.; Goodwin, J. L.; Silva, G. E.; Quan, S. F.	Objective: To investigate the associations between sleep duration and obesity incidence and risk factors among preadolescents and adolescents. Design: Cross-sectional study of a community based cohort Setting: The Tucson Children's Assessment of Sleep Apnea follow-up study (TuCASA) cohort. Participants: 319 Caucasian and Hispanics between 10-17 years. Main Outcome: Parent-reported sleep duration …	2011	2011	Journal of Clinical Sleep Medicine	7		337-342		10.5664/JCSM.1182		Drescher 2011		Irrelevant				1		1
Betterland: an interactive cd-rom guide for children with cystic fibrosis	Duff, A.; Ball, R.; Wolfe, S.; Blyth, H.; Brownlee, K.	Effective management of cystic fibrosis (CF) depends on adherence to a daily multi-component regimen. Segregation policies have been reported to lead to a dramatic fall in the incidence of cross infection rates in specialist CF centres. Previously, peers provided a valuable source of information and support; segregation means that there is virtually no contact with other people with CF. In this c…	2006	2006	Paediatric nursing.	18		30-33				Duff 2006		Irrelevant	1	1		1	1
Youth risk behavior surveillance -- United States, 2005	Eaton, D. K.; Kann, L.; Kinchen, S.; Ross, J.; Hawkins, J.; Harris, W. A.; Lowry, R.; McManus, T.; Chyen, D.; Shanklin, S.; Lim, C.; Grunbaum, J. A.; Wechsler, H.	Problem: Priority health-risk behaviors, which contribute to the leading causes of morbidity and mortality among youth and adults, often are established during childhood and adolescence, extend into adulthood, are interrelated, and are preventable.Reporting Period Covered: October 2004-January 2006.Description of the System: The Youth Risk Behavior Surveillance System (YRBSS) monitors six categor…	2006	2006	MMWR: Morbidity & Mortality Weekly Report	55		1-108				Eaton 2006		Irrelevant	2
Youth Risk Behavior Surveillance - United States, 2011	Eaton, Danice K.; Kann, Laura; Kinchen, Steve; Shanklin, Shari; Flint, Katherine H.; Hawkins, Joseph; Harris, William A.; Lowry, Richard; McManus, Tim; Chyen, David; Whittle, Lisa; Lim, Connie; Wechsler, Howell	Problem: Priority health-risk behaviors, which are behaviors that contribute to the leading causes of morbidity and mortality among youth and adults, often are established during childhood and adolescence, extend into adulthood, and are interrelated and preventable. Reporting Period Covered: September 2010-December 2011. Description of the System: The Youth Risk Behavior Surveillance System (YRBS…	2012	2012	MMWR Surveillance Summaries	61		1-162				Eaton 2012		Irrelevant	1	1		1	1
Effect of Playing Interactive Computer Game on Distress of Insulin Injection Among Type 1 Diabetic Children	Ebrahimpour, F.; Sadeghi, N.; Najafi, M.; Iraj, B.; Shahrokhi, A.	Background: Diabetic children and their families experience high level stress because of daily insulin injection. Objectives: This study was conducted to investigate the impact of an interactive computer game on behavioral distress due to insulin injection among diabetic children. Patients Methods: In this clinical trial, thirty children (3-12 years) with type 1 diabetes who needed daily insulin …	2015	Jun-15	Iranian Journal of Pediatrics	25				10.5812/ijp.25(3)2015.427		Ebrahimpour 2015		Irrelevant						1
Heart rate and blood pressure spectra during mental stress	Elghozi, J. L.; Laude, D.; Girard, A.; Mounier-Vehier, C.	The cardiovascular reactivation to a recently described videogame task i.e. a maze test was evaluated in the frequency-domain using finger blood pressure (BP) measurement in 27 untreated subjects including 5 mild hypertensives. Age ranged from 23 to 52. BP was measured with a Finapres device. Breathing was analyzed by respiratory inductance plethysmography with a Respitrace. The test consisted of…	1997	1997		35		143-153		10.3233/978-1-60750-879-3-143		Elghozi 1997		Irrelevant					1
Effectiveness and safety of Nintendo Wii Fit Plus (TM) training in children with migraine without aura: a preliminary study	Esposito, M.; Ruberto, M.; Gimigliano, F.; Marotta, R.; Gallai, B.; Parisi, L.; Lavano, S. M.; Roccella, M.; Carotenuto, M.	Background: Migraine without aura (MoA) is a painful syndrome, particularly in childhood; it is often accompanied by severe impairments, including emotional dysfunction, absenteeism from school, and poor academic performance, as well as issues relating to poor cognitive function, sleep habits, and motor coordination. Materials and methods: The study population consisted of 71 patients affected by…	2013	2013	Neuropsychiatric Disease and Treatment	9		1803-1810		10.2147/ndt.s53853		Esposito 2013		Irrelevant						1
Video game therapy for emotional regulation and impulsivity control in a series of treated cases with bulimia nervosa	Fagundo, A. B.; Santamaria, J. J.; Forcano, L.; Giner-Bartolome, C.; Jimenez-Murcia, S.; Sanchez, I.; Granero, R.; Ben-Moussa, M.; Magnenat-Thalmann, N.; Konstantas, D.; Lam, T.; Lucas, M.; Nielsen, J.; Bults, R. G.; Tarrega, S.; Menchon, J. M.; de la Torre, R.; Cardi, V.; Treasure, J.; Fernandez-Aranda, F.	Although standard psychological treatments have been successful in treating several core features in eating disorders (ED), other characteristics such as emotional regulation or impulsivity appear to be more resistant to change. There is a growing body of evidence to support the efficacy of cognitive remediation for cognitive and emotional difficulties in ED. Playmancer/ Islands is a video game (…	2013	Nov-13	Eur Eat Disord Rev	21		493-9		10.1002/erv.2259		Fagundo 2013		Irrelevant	1	1		1	1	1
Endoscopic computer-enhanced beating heart coronary artery bypass grafting	Falk, V.; Fann, J. I.; Grunenfelder, J.; Daunt, D.; Burdon, T. A.	Background. Telemanipulation systems have enabled coronary revascularization on the arrested heart. The purpose of this study was to develop a technique for computer-enhanced endoscopic coronary artery bypass grafting on the beating heart. Methods. The operation was performed using the daVinci telemanipulation system. Through three ports, the left internal thoracic artery was harvested in 10 mong…	2000	Dec-00	Annals of Thoracic Surgery	70		2029-2033		10.1016/s0003-4975(00)02003-8		Falk 2000		Irrelevant						1
Cellular-level to biomass eidomics simulation for hypothesis generation in lung cancer	Fanchi, A.; Wyman, C.; Kilsby, B.; Taylor, R.; McLennan, G.	Rationale There has been significant new information regarding biologic sciences in the last decade. This new information is in cell processes and in how cells interact with each other in whole tissues, organs, and the body, in both health and disease states. We created a new approach, termed eidomics (“eidos” means image or form), to managing and communicating all of this complex data through th…	2010	2010	American Journal of Respiratory and Critical Care Medicine	181						Fanchi 2010		Irrelevant		1
A feasibility evaluation of oral pressure therapy for the treatment of obstructive sleep apnea	Farid-Moayer, M.; Siegel, L. C.; Black, J.	Objective: This feasibility study examined the initial-use safety and potential utility of a novel noninvasive oral pressure therapy (OPT) system designed to reduce airway obstruction during sleep. Methods: This was a single-center, proof-of-concept, single-treatment-night study in which subjects with obstructive sleep apnea (OSA) underwent a baseline polysomnography (PSG) study followed by PSG d…	2012	Feb-12	Therapeutic Advances in Respiratory Disease	7		3-Dec		10.1177/1753465812468043		Farid-Moayer 2012		Irrelevant						1
UNIVENTRICULAR AND BIVENTRICULAR THORATEC VAD SUPPORT AS A BRIDGE TO TRANSPLANTATION	Farrar, D. J.; Hill, J. D.	As of October 1991, the Thoratec ventricular assist device (VAD) system has been used in 154 transplant candidates who were in imminent risk of dying before donor heart procurement at 39 medical centers in 10 countries. The VAD system consists of a prosthetic ventricle with a 65-mL pumping chamber made from Thoratec's BPS-215M polyurethane, cannulas for atrial or ventricular inflow and arterial o…	1993	Jan-93	Annals of Thoracic Surgery	55		276-282				Farrar 1993		Irrelevant						1
Computer games to teach hygiene: an evaluation of the e-Bug junior game	Farrell, D.; Kostkova, P.; Weinberg, J.; Lazareck, L.; Weerasinghe, D.; Lecky, D. M.; McNulty, C. A.	Handwashing, respiratory hygiene and antibiotic resistance remain major public health concerns. In order to facilitate an effective outcome when teaching the basic principles of hand and respiratory hygiene, educational interventions should first target school children. As computer games are ubiquitous in most children's lives, e-Bug developed computer games targeted at teaching children handwash…	2011	Jun-11	J Antimicrob Chemother	66 Suppl 5		v39-44		10.1093/jac/dkr122		Farrell 2011		Irrelevant		1		1	1	1
Can Web games teach children hygiene and antibiotic resistance? Evaluation of the e-Bug junior games	Farrell, D.; Kostkova, P.; Weinberg, J.; Lecky, D.; McNulty, C.	Introduction: e-Bug is a EC funded antibiotic and hygiene teaching resource aiming to reinforces an awareness of microbes, hand and respiratory hygiene and prudent antibiotics use among junior and senior school children across Europe. e-Bug web games were developed for 2 age groups (junior and senior children) teaching the key learning outcomes (LOs) of the e-Bug project and complementing physica…	2010	2010	Clinical Microbiology and Infection	16		S562				Farrell 2010		Irrelevant		1
Online games teaching children hygiene and antibiotic resistance: Evaluation of the e-Bug games	Farrell, D.; Kostkova, P.; Weinberg, J.; Lecky, D.; McNulty, C.	Background: e-Bug is a EC-funded antibiotic, hygiene teaching resource aiming to reinforces an awareness of microbes, respiratory hygiene and prudent antibiotics use among junior and senior school children across Europe. e- Bug junior web games were developed for children age 9-12 years. The e-Bug junior game has a number of “levels” teaching the given set of learning outcomes (LOs). Player, shru…	2010	2010	International Journal of Infectious Diseases	14		e43				Farrell 2010		Irrelevant		1
Adolescent girls' energy expenditure during dance simulation active computer gaming	Fawkner, S. G.; Niven, A.; Thin, A. G.; MacDonald, M. J.; Oakes, J. R.	The objective of this study was to determine the energy expended and intensity of physical activity achieved by adolescent girls while playing on a dance simulation game. Twenty adolescent girls were recruited from a local secondary school. Resting oxygen uptake ([Vdot]O2) and heart rate were analysed while sitting quietly and subsequently during -30 min of game play, with 10 min at each of three…	2010	2010	Journal of Sports Sciences	28		61-65		10.1080/02640410903369935		Fawkner 2010		Irrelevant	1
Video games as a complementary therapy tool in mental disorders: PlayMancer, a European multicentre study	Fernandez-Aranda, F.; Jimenez-Murcia, S.; Santamaria, J. J.; Gunnard, K.; Soto, A.; Kalapanidas, E.; Bults, R. G.; Davarakis, C.; Ganchev, T.; Granero, R.; Konstantas, D.; Kostoulas, T. P.; Lam, T.; Lucas, M.; Masuet-Aumatell, C.; Moussa, M. H.; Nielsen, J.; Penelo, E.	BACKGROUND: Previous review studies have suggested that computer games can serve as an alternative or additional form of treatment in several areas (schizophrenia, asthma or motor rehabilitation). Although several naturalistic studies have been conducted showing the usefulness of serious video games in the treatment of some abnormal behaviours, there is a lack of serious games specially designed …	2012	Aug-12	J Ment Health	21		364-74		10.3109/09638237.2012.664302		Fernandez-Aranda 2012		Irrelevant		1		1	1	1
Dying to play video games: carbon monoxide poisoning from electrical generators used after Hurricane Ike	Fife, C. E.; Smith, L. A.; Maus, E. A.; McCarthy, J. J.; Koehler, M. Z.; Hawkins, T.; Hampson, N. B.	BACKGROUND: Carbon monoxide (CO) poisoning is common after major storms because of loss of electrical power and use of alternate fuel sources for heat and electricity. In past epidemics of hurricane-related CO poisoning, the source has typically been gasoline-powered electrical generators. Although it is typically believed that generators were used to power air conditioning and refrigeration, thi…	2009	2009	Pediatrics	123		e1035-8		10.1542/peds.2008-3273		Fife 2009		Irrelevant	1
Introducing home asthma telemanagement using the play station 3 gaming platform	Finkelstein, J.; Wood, J.	Various gaming platforms have been recognized for their user-friendly interfaces which do not require previous computer-related experience. Simplicity of controls and wide availability of these platforms in patient households make them an attractive means to facilitate consumer health. The potential of such widely used platforms as Playstation 3 for self-management of chronic health conditions ha…	2012	2012				767-771		10.2316/P.2012.765-023		Finkelstein 2012		Irrelevant					1
State laws on tobacco control -- United States, 1998	Fishman, J. A.; Allison, H.; Knowles, S. B.; Fishburn, B. A.; Woollery, T. A.; Marx, W. T.; Shelton, D. M.; Husten, C. G.; Eriksen, M. P.	Problem/Condition: Cases of work-related asthma (WRA) are sentinel health events that indicate the need for preventive intervention. WRA includes new-onset asthma caused by workplace exposure to sensitizers or irritants and preexisting asthma exacerbated by workplace exposures. Reporting Period: This report reviews cases of WRA identified by state health departments from January 1, 1993, through …	1999	1999	MMWR: Morbidity & Mortality Weekly Report	48		21-40				Fishman 1999		Irrelevant	1
Calreticulin: A new twist in the endoplasmic reticulum and multiple sclerosis tale	FitzGerald, U.; McMahon, J.; Ní Fhlathartaigh, M.; Cunnea, P.; Ní Mhaille, A.; McQuaid, S.; Farrel, M.; Reynolds, R.; Connolly, D.	Endoplasmic reticulum (ER) stress is a cellular response triggered by a range of pathologies. A well documented link exists between neurodegenerative disorders such as Parkinson's and Alzheimer's disease and ER stress. Less clear is the possible involvement of ER stress in the degenerative and reparative phases of multiple sclerosis (MS). Using immunohistochemical approaches, we demonstrated incr…	2013	2013	GLIA	61		S25-S26				FitzGerald 2013		Irrelevant		1
Total endoscopic CABG using robotics on beating heart	Fleck, T.; Tschernko, E.; Hutschala, D.; Simon-Kupilik, N.; Bader, T.; Wolner, E.; Wisser, W.	Background: The implementation of a total endoscopic coronary surgery on the beating heart with the aid of the Da Vinci surgical system ( Intuitive, Sunnyvale, CA) requires a stepwise learning process. After cadaveric training and clinical start of the program in November 2002, we gained experience with arrested heart procedures starting in May 2003. In November 2003, we moved to beating heart su…	2005	Aug-05	Heart Surgery Forum	8		E266-E268		10.1532/hsf98.20051132		Fleck 2005		Irrelevant						1
Getting plugged in: An overview of Internet addiction	Flisher, C.	Internet addiction is not formally recognised as a clinical disorder by the WHO despite increasing evidence that excessive internet use can interfere with daily life and work. There is increasing pressure from Psychologists for Internet addiction to be recognised. This article explores the prevalence, symptoms and management of Internet addiction and the consequences of ignoring the ever growing …	2010	2010	Journal of Paediatrics and Child Health	46		557-559		10.1111/j.1440-1754.2010.01879.x		Flisher 2010		Irrelevant					1
Application of virtual reality on MRA data of complex vascular structures	Floemer, F.; Glombitza, G.; Knopp, M. V.; Schoenberg, S. O.; Brockmeier, K.; Meinzer, H. P.	During the last years because of the progress in magnetic resonance imaging (MRI) magnetic resonance angiography (MRA) has become a serious alternative to conventional X-ray angiography. The potential of MRA in combination with methods for three-dimensional reconstruction will be presented and different methods for image post-processing are discussed based on a number of cases. The examinations w…	2000	Mar-00	Radiologe	40		246-255		10.1007/s001170050665		Floemer 2000		Irrelevant						1
Relation of psychosocial and stress reactivity variables to ventricular arrhythmias in the Cardiac Arrhythmia Pilot Study (CAPS)	Follick, M. J.; Ahern, D. K.; Gorkin, L.; Niaura, R. S.; Herd, J. A.; Ewart, C.; Schron, E. B.; Kornfeld, D. S.; Capone, R. J.	Both animal and human data implicate psychosocial distress and cardiovascular reactivity in response to challenge in the etiology of sudden cardiac death. In this study, the relation of these biobehaviorial factors to frequency of ventricular premature complexes, a predictor of sudden death was investigated. The study population was made up of patients enrolled in the National Heart, Lung, and Bl…	1990	1990	American Journal of Cardiology	66		63-67				Follick 1990		Irrelevant		1		1	1
Development of the e-Baby serious game with regard to the evaluation of oxygenation in preterm babies: contributions of the emotional design	Fonseca, L. M.; Dias, D. M.; Goes Fdos, S.; Seixas, C. A.; Scochi, C. G.; Martins, J. C.; Rodrigues, M. A.	The present study aimed to describe the development process of a serious game that enables users to evaluate the respiratory process in a preterm infant based on an emotional design model. The e-Baby serious game was built to feature the simulated environment of an incubator, in which the user performs a clinical evaluation of the respiratory process in a virtual preterm infant. The user learns a…	2014	Sep-14	Comput Inform Nurs	32		428-36		10.1097/cin.0000000000000078		Fonseca 2014		Irrelevant				1	1	1
Prevention of a wrong-location misadministration through the use of an intradepartmental incident learning system	Ford, E. C.; Smith, K.; Harris, K.; Terezakis, S.	Purpose: A series of examples are presented in which potential errors in the delivery of radiation therapy were prevented through use of incident learning. These examples underscore the value of reporting near miss incidents. Methods: Using a departmental incident learning system, eight incidents were noted over a two-year period in which fields were treated "out-of-sequence," that is, fields fro…	2012	Nov-12	Medical Physics	39		6968-6971		10.1118/1.4760774		Ford 2012		Irrelevant						1
Evaluation of vSIM for Nursing™: A Trial of Innovation	Foronda, C. L.; Swoboda, S. M.; Hudson, K. W.; Jones, E.; Sullivan, N.; Ockimey, J.; Jeffries, P. R.	Background: Virtual simulation is an emerging technology that has been suggested as an effective pedagogical approach to teaching various skills in nursing education. The purpose of this study was to report students' experience with vSim for Nursing™. Method: This study used a descriptive, mixed-methods design with 54 accelerated Bachelor of Science in Nursing students. Students performed in scen…	2016	2016	Clinical Simulation in Nursing	12		128-131		10.1016/j.ecns.2015.12.006		Foronda 2016		Irrelevant					1	1
Role of physical and mental training in brain network configuration	Foster, P. P.	It is hypothesized that the topology of brain networks is constructed by connecting nodes which may be continuously remodeled by appropriate training. Efficiency of physical and/or mental training on the brain relies on the flexibility of networks' architecture molded by local remodeling of proteins and synapses of excitatory neurons producing transformations in network topology. Continuous remod…	2015	2015	Frontiers in Aging Neuroscience	7				10.3389/fnagi.2015.00117		Foster 2015		Irrelevant		1		1	1	1
MDCT assessment of lung volume in patients undergoing bronchial stenting for treatment of pulmonary emphysema: correlation with respiratory tests and personal experience	Fraioli, F.; Calabrese, F. A.; Venuta, F.; Anile, M.; Bertoletti, L.; Carbone, I.; Catalano, C.; Passariello, R.	Purpose. The aid of this study was to evaluate lung volume reduction with multidetector-row computed tomography (MDCT) in patients with emphysema who have undergone endobronchial valve placement. Materials and methods. Nine patients with emphysema were studied by low-dose chest MDCT (64-slice Somatom Sensation Cardiac, Siemens) with a collimation of 64x0.6 mm and a slice thickness of I turn. Afte…	2006	Sep-06	Radiologia Medica	111		749-758		10.1007/s11547-006-0078-4		Fraioli 2006		Irrelevant						1
Sleep loss, weight gain	Frelut, M. L.	Obesity can generate sleep disorders and sleep disorders can trigger obesity development. Sleep is a mandatory part of life during which contact is lost with the surrounding world, dreams take place and energy expenditure reaches its physiological minimum. The alternation of sleep and awakening roots the individual circadian pattern (1). Sleep duration which shifts from two thirds of the day at b…	2010	2010	International Journal of Pediatric Obesity	5		36-37				Frelut 2010		Irrelevant		1
Critical care transesophageal endosonography and guided fine-needle aspiration for diagnosis and management of posterior mediastinitis	Fritscher-Ravens, A.; Schirrow, L.; Pothmann, W.; Knofel, W. T.; Swain, P.; Soehendra, N.	Background: Acute mediastinitis is a serious complication; it occurs after esophageal perforation and thoracic surgery and is rarely due to infections. Clinical and computed tomographic scan signs may be nonspecific, especially in postoperative patients. Design: We prospectively evaluated the value of transesophageal endosonography with guided fine-needle aspiration in the diagnosis and identific…	2003	Jan-03	Critical Care Medicine	31		126-132		10.1097/01.ccm.0000045024.16388.96		Fritscher-Ravens 2003		Irrelevant						1
Discovery of gene regulation pattern in lung cancer by gene expression profiling using human tissues	Fu, J. J.; Khaybullin, R.; Liang, X.; Morin, M.; Xia, A.; Yeh, A.; Qi, X.	Lung cancer continues to be one the most prevalent and life threatening cancers worldwide. In order to study the gene regulation pattern in lung cancer for new therapeutics discovery, gene expression profiling using human lung cancer tissues was conducted. The gene expression profiles were established using Affymetrix Human Exon 1.0 ST Array with RNA extracts from six clinical patients (five lung…	2015	Mar-15	Genomics Data	3		112-115		10.1016/j.gdata.2014.12.004		Fu 2015		Irrelevant						1
Motion analysis of the international and national rank squash players	G. Vuckovic; B. Dezman; J. Pers; S. Kovacic	In this paper, we present a study on squash player work-rate during the squash matches of two different quality levels. To assess work-rate, the measurement of certain parameters of player motion is needed. The computer vision based software application was used to automatically obtain player motion data from the digitized video recordings of 22 squash matches. The matches were played on two qual…	2005	15-17 Sept. 2005				334-338		10.1109/ISPA.2005.195433		G 2005		Irrelevant			1
Energy metabolism during activity-promoting video games practice in subjects with spinal cord injury: Evidences for health promotion	Gaffurini, P.; Bissolotti, L.; Calza, S.; Calabretto, C.; Orizio, C.; Gobbo, M.	Background: Activity promoting video game (APVG) practice significantly affects energy metabolism through energy expenditure (EE) increase and has been recently included in strategies for health promotion. It is not known if the APVG practice provides similar outcomes in subjects with spinal cord injury (SCI). Aim: Aim of the study was to evaluate cardio-pulmonary and metabolic adaptations during…	2013	2013	European Journal of Physical and Rehabilitation Medicine	49		23-29				Gaffurini 2013		Irrelevant		1		1	1	1
A clinical case simulation tool for medical education	Gaspar, J. S.; Santos, M. R.; Reis, Z. S. N.	The human being, even if potentially inclined to learn, needs incentives to do it effectively. In these context, the virtual environments could simulate challenges of clinical practice and, at the same time, consider the personal experiences, allows the student’s stimulus and also offer additional theoretical content updated and of excellent quality. The purpose of the project is to develop a Cli…	2016	2016		9832		141-150				Gaspar 2016		Irrelevant					1	1
Musculo - Ske wii tal medicine	George, A. J.	The Nintendo Wii has helped usher in a new era of active video game play. Getting players to be more active during game play has been shown to burn more calories than traditional gaming however this comes at a price – more active gaming has resulted in new varieties of game related musculoskeletal injuries, particularly to the knee and shoulder joints. This review serves to outline the common pre…	2012	2012	Injury	43		390-391				George 2012		Irrelevant		1
The effect of violent and non-violent computer games on physiological arousal: The contribution of built-in music	Ghorbani, S.; Mohammad Zadeh, H.; Tartibian, B.	The purpose of this study was to examine the effect of violent and non-violent computer games on physiological arousal: the contribution built-in music. Participants were 50 boys' adolescents with age mean 17.48 years old (25 participants for violent group and 25 participants for non-violent group) that assigned to either Music or Silence condition. A first measurement of arousal variables (such …	2006	2006				237-242				Ghorbani 2006		Irrelevant					1	1
Biofeedback in rehabilitation	Giggins, O. M.; Persson, U. M.; Caulfield, B.	This paper reviews the literature relating to the biofeedback used in physical rehabilitation. The biofeedback methods used in rehabilitation are based on biomechanical measurements and measurements of the physiological systems of the body. The physiological systems of the body which can be measured to provide biofeedback are the neuromuscular system, the respiratory system and the cardiovascular…	2013	2013	Journal of NeuroEngineering and Rehabilitation	10				10.1186/1743-0003-10-60		Giggins 2013		Irrelevant		2		1	1
Teaching bronchoscopic intubation with an iPhone application: A randomized controlled trial	Glassenberg, R.; De Oliveira, G.; Glassenberg, S.; McCarthy, R.	Introduction: Airway mannequins along with bronchoscopes are effective training tools used by the novice to develop the necessary hand-eye coordination skills needed for successful flexible (Figure Presented) laryngoscopy. Virtual reality systems incorporating real bronchoscope handles are ideal but cost in excess of $30,000. We developed a free application for the iPhone that enables trainees to…	2013	2013	Journal of Clinical Anesthesia	25		248-249				Glassenberg 2013		Irrelevant		1				1
A new rotary blood pump for versatile extracorporeal circulation: the DeltaStream (TM)	Gobel, C.; Arvand, A.; Rau, G.; Reul, H.; Meyns, B.; Flameng, W.; Eilers, R.; Marseille, O.	Today, rotary pumps are routinely used for extracorporeal circulation in different clinical settings and applications. A review of these applications and specific limitations in extracorporeal perfusion was performed and served as a basis for the development of the DeltaStream(TM). The DeltaStream(TM) is a miniaturized rotary blood pump of a new and unique design with an integrated drive unit. De…	2002	2002	Perfusion-Uk	17		373-382		10.1191/0267659102pf602oa		Gobel 2002		Irrelevant						1
Rapid development of first person serious games using the APEX platform: The Asthma Game	Gomes, T.; Abade, T.; Campos, J. C.; Harrison, M.; Silva, J. L.	Serious games combine a ludic component with instructive and formative goals. They aim to educate and train through play. This paper explores the use of a development framework for dynamic virtual environments to develop serious games. The framework (APEX) was originally developed to prototype ubiquitous computing environments. Here it is used to develop a first person serious game: the Asthma Ga…	2014	2014				169-174		10.1145/2554850.2554969		Gomes 2014		Irrelevant					1
A Neurofeedback-Based Intervention to Reduce Post-Operative Pain in Lung Cancer Patients: Study Protocol for a Randomized Controlled Trial	Gorini, A.; Marzorati, C.; Casiraghi, M.; Spaggiari, L.; Pravettoni, G.	Background: Thoracic surgery appears to be the treatment of choice for many lung cancers. Nevertheless, depending on the type of surgery, the chest area may be painful for several weeks to months after surgery. This painful state has multiple physical and psychological implications, including respiratory failure, inability to clear secretions by coughing, and even anxiety and depression that have…	2015	Apr-Jun 2015	Jmir Research Protocols	4				10.2196/resprot.4251		Gorini 2015		Irrelevant				1		1
Computer-controlled stapling system for lung surgery	Gossot, D.; Nana, A.	Purpose. Current disposable hand-actuated staplers may pose reliability problems, especially with respect to the measurement of tissue thickness. We have evaluated a newly developed stapler with a computer-controlled placement of staples. Description. The SurgAssist system (Power Medical Interventions, New Hope, PA) is comprised of a console that houses a computer, a remote control unit, a flexib…	2005	Nov-05	Annals of Thoracic Surgery	80		1898-1902		10.1016/j.athoracsur.2005.02.025		Gossot 2005		Irrelevant						1
Examples of best practice in promoting exercise and physical activity	Gould, A. L.	The many benefits of exercise for children and adults with cystic fibrosis (CF) are well documented and include the ability to increase both aerobic (1) and anaerobic capacity (2), improve strength and body image (3), enhance clearance of airway secretions (4), decrease rate of lung function decline (5,6) and potentially improve lung function (7,8). Importantly, higher levels of aerobic fitness h…	2013	2013	Pediatric Pulmonology	48		205-206				Gould 2013		Irrelevant		1
Mapping the Demand for Serious Games in Postgraduate Medical Education Using the Entrustable Professional Activities Framework	Graafland, M.; Ten Cate, O.; van Seventer, J. P.; Schraagen, J. M.; Schijven, M. P.	OBJECTIVE: Serious games are potentially powerful tools for residency training and increasingly attract attention from medical educators. At present, serious games have little evidence-based relations with competency-based medical education, which may impede their incorporation into residency training programs. The aim of this study was to identify highly valued entrustable professional activitie…	2015	Oct-15	Games for Health Journal	4		381-6		10.1089/g4h.2014.0129		Graafland 2015		Irrelevant				1	1
Effect of transcranial direct current stimulation combined with gait and mobility training on functionality in children with cerebral palsy: study protocol for a double-blind randomized controlled clinical trial	Grecco, L. A.; Duarte Nde, A.; de Mendonca, M. E.; Pasini, H.; Lima, V. L.; Franco, R. C.; de Oliveira, L. V.; de Carvalho Pde, T.; Correa, J. C.; Collange, N. Z.; Sampaio, L. M.; Galli, M.; Fregni, F.; Oliveira, C. S.	BACKGROUND: The project proposes three innovative intervention techniques (treadmill training, mobility training with virtual reality and transcranial direct current stimulation that can be safely administered to children with cerebral palsy. The combination of transcranial stimulation and physical therapy resources will provide the training of a specific task with multiple rhythmic repetitions o…	2013	Oct 11 2013	BMC Pediatrics	13		168		10.1186/1471-2431-13-168		Grecco 2013		Irrelevant				1	1
Using a computer game to teach school-aged children about asthma	Greer, M.; Lin, L.; Atkinson, R. K.	The purpose of this study was to determine whether playing Quest for the Code™, a computer game designed to teach children about asthma, would help healthy children acquire knowledge about and attitudes towards asthma and whether the beneficial effects would be maintained over time. The sample consisted of 155 children from four middle schools who were randomly assigned to play Quest for the Code…	2016	2016	Interactive Learning Environments			1-Aug		10.1080/10494820.2015.1135469		Greer 2016		Irrelevant					1	1
Home care of the neonatal intensive care unit graduate	Groothuis, J. R.; Louch, G. K.	As increasing numbers of premature and sick neonates are surviving, parents need information about providing home care after discharge from the intensive care nursery. Nutritional concerns include increasing caloric intake, tackling feeding problems, and optimizing growth velocity. Retinopathy of prematurity and bronchopulmonary dysplasia can cause significant morbidity in infants. Parents need t…	1989	1989	Journal of the American Academy of Physician Assistants	2		353-358				Groothuis 1989		Irrelevant	1
Respiratory sinus arrhythmia as an index of parasympathetic cardiac control during active coping	Grossman, P.; Svebak, S.	Psychophysiological studies concerning tonic cardiac responses to stressor tasks have tended to emphasize beta-adrenergic effects and to neglect parasympathetic influences and sympathetic-parasympathetic interactions. Much recent evidence indicates that both within- and between-individual variations in cardiac parasympathetic heart rate (HR) control can be easily and reliably assessed by measurin…	1987	1987	Psychophysiology	24		228-235				Grossman 1987		Irrelevant		1			1
Relationships among obesity, physical activity and sedentary behavior in young adolescents with and without lifetime asthma	Groth, S. W.; Rhee, H.; Kitzman, H.	Objective: To examine the inter-relationships among body mass index (BMI), physical activity, sedentary behavior and gender in urban, low-income, primarily African American young adolescents with or without lifetime asthma. Methods: Data were collected in 2002-2004 from 626 12-year old adolescents who were children of women who participated in the New Mothers Study in Memphis, TN (1990-1991). Ado…	2016	2016	Journal of Asthma	53		19-24		10.3109/02770903.2015.1063646		Groth 2016		Irrelevant		1			1
Cardiorespiratory Exertion while Playing Video Game Exercises in Elderly Individuals with Type 2 Diabetes	Höchsmann, C.; Zürcher, N.; Stamm, A.; Schmidt-Trucksäss, A.	Objective: To evaluate the suitability of the Wii Fit Plus exergame as a tool to improve cardiorespiratory fitness in individuals with type 2 diabetes. Design: Experimental cross-sectional study. Setting: Controlled laboratory. Participants: Twelve type 2 diabetic patients (10 male and 2 female; age, 60.2 ± 7.7 years; body mass index, 30.9 ± 6.2 kg/m2). Interventions: At baseline, all participant…	2016	2016	Clinical Journal of Sport Medicine	26		326-331		10.1097/JSM.0000000000000258		Höchsmann 2016		Irrelevant	1	1		1	1	1
The effects of a Nintendo Wii(R) and a treadmill exercise session on heart rate and ratings of perceived exertion	Hale, Sheri A.; Humphrey, Jessica; Salas, Francine; Zornow, Deana	Purpose/Hypothesis: Despite the increased popularity of using active gaming, like the Nintendo Wii™, in the Wellness and rehabilitation settings, there is limited research examining the physiologic effects of active gaming in healthy adults. The purpose of this study was to compare the Nintendo Wii™ game “Just Dance” and treadmill walking on heart rate (HR) and ratings of perceived exertion (RPE)…	2011	2011	Cardiopulmonary Physical Therapy Journal (American Physical Therapy Association, Cardiopulmonary Section)	22	4	33-33				Hale 2011		Irrelevant	1
The constipation game	Hamilton, N. M.; Morrison, A. R.; Linklater, G. T.; McDonald, J.; Lobban, A. D.	This poster outlines the functionality of an e-Learning application aimed at undergraduate medical students. A 68 year old man with severe COPD is admitted with an exacerbation. He is breathless at rest and not able to mobilise. He has a PMHx of steroid induced osteoporosis with associated crush fractures of 2 thoracic vertebrae. HIS bowels last moved 2 days ago. The student is asked to choose a …	2011	2011	Medical Education, Supplement	45		109-110				Hamilton 2011		Irrelevant		1
An interactive videogame designed to improve respiratory navigator efficiency in children undergoing cardiovascular magnetic resonance	Hamlet, S. M.; Haggerty, C. M.; Suever, J. D.; Wehner, G. J.; Grabau, J. D.; Andres, K. N.; Vandsburger, M. H.; Powell, D. K.; Sorrell, V. L.; Fornwalt, B. K.	Background: Advanced cardiovascular magnetic resonance (CMR) acquisitions often require long scan durations that necessitate respiratory navigator gating. The tradeoff of navigator gating is reduced scan efficiency, particularly when the patient's breathing patterns are inconsistent, as is commonly seen in children. We hypothesized that engaging pediatric participants with a navigator-controlled …	2016	2016	Journal of Cardiovascular Magnetic Resonance	18				10.1186/s12968-016-0272-z		Hamlet 2016		Irrelevant		2		1	1	1
Growing minds: The relationship between parental attitudes toward their child's outdoor recreation and their child's health	Hammond, D. E.; McFarland, A. L.; Zajicek, J. M.; Waliczek, T. M.	The objective of this study was to investigate the relationship between parental attitudes toward nature and their child's outdoor recreation and how these attitudes related to their reports of their child's health problems. The sample for this study consisted of parents of 6- to 13-year-old children from the United States, who accessed the survey from an informational website for gardeners betwe…	2011	2011	HortTechnology	21		217-224				Hammond 2011		Irrelevant					1	1
Validity and reliability of rectus femoris ultrasound measurements: Comparison of curved-array and linear-array transducers	Hammond, K.; Mampilly, J.; Laghi, F. A.; Goyal, A.; Collins, E. G.; McBurney, C.; Jubran, A.; Tobin, M. J.	Muscle-mass loss augers increased morbidity and mortality in critically ill patients. Muscle-mass loss can be assessed by wide linear-array ultrasound transducers connected to cumbersome, expensive console units. Whether cheaper, handcarried units equipped with curved-array transducers can be used as alternatives is unknown. Accordingly, our primary aim was to investigate in 15 nondisabled subjec…	2014	2014	Journal of Rehabilitation Research and Development	51		1155-1164		10.1682/jrrd.2013.08.0187		Hammond 2014		Irrelevant	1					1
Validation of the GT3X ActiGraph in children and comparison with the GT1M ActiGraph	Hanggi, J. M.; Phillips, L. R.; Rowlands, A. V.	OBJECTIVES: The GT1M ActiGraph has been replaced by the triaxial GT3X which includes an inclinometer to detect postures. The purpose of this study was to investigate comparability of the GT3X to the GT1M and to develop activity intensity cut-points for the vector magnitude of the GT3X (VM(GT3X)) in children. Additionally, the study aimed to assess the validity of the GT3X inclinometer for detecti…	2013	Jan-13	Journal of Science and Medicine in Sport	16		40-4		10.1016/j.jsams.2012.05.012		Hanggi 2013		Irrelevant		1		1	1	1
Video material and epilepsy	Harding, G. F.; Jeavons, P. M.; Edson, A. S.	Nine patients who had epileptic attacks while playing computer games were studied in the laboratory. Patients had an EEG recorded as well as their response to intermittent photic stimulation (IPS) at flash rates of 1-60 fps. In addition, pattern sensitivity was assessed in all patients by a gratings pattern. Only 2 patients had no previous history of convulsions, and only 2 had a normal basic EEG…	1994	Nov-Dec 1994	Epilepsia	35		1208-16				Harding 1994		Irrelevant				1
Physiological correlates of the flow experience during computer game playing	Harmat, L.; de Manzano, O.; Theorell, T.; Hogman, L.; Fischer, H.; Ullen, F.	Flow is the subjective experience of effortless attention, reduced self-awareness, and enjoyment that typically occurs during optimal task performance. Previous studies have suggested that flow may be associated with a non-reciprocal coactivation of the sympathetic and parasympathetic systems and, on a cortical level, with a state of hypofrontality and implicit processing. Here, we test these hyp…	2015	Jul-15	International Journal of Psychophysiology	97		1-Jul		10.1016/j.ijpsycho.2015.05.001		Harmat 2015		Irrelevant		1		1	1	1
Physio findings...Michele Harms, Editor of Physiotherapy Journal marks avery special birthday with a focus on non-communicable diseases	Harms, Michele	In May Lynn Rochester, physiotherapist and professor of human movement science at Newcastle University, was at an event at 10 Downing Street where she discussed how her research could drive life-changing improvements for people with Parkinson’s disease. It was an opportunity for Professor Rochester, who practised as a physiotherapist in the north-east before moving into research, to set out some …	2014	2014	Frontline (20454910)	20		18-19				Harms 2014		Irrelevant	1
Pulmonary venous thromboembolism due to extreme video gaming	Hayes Jr, D.; Yates, A. R.; Zaidi, A. N.; Kirkby, S.; McConnell, P. I.	To the Editor: There is a potential evolving public health concern in the United States. Media reports are now describing extreme video gamers who play 50 hours or more per week. Subsequently, these gamers are at risk for medical complications from excessive behaviors. Although complications from prolonged video gaming are reported in the lay press with educational websites now available (1), not…	2013	2013	American Journal of Respiratory and Critical Care Medicine	187		1141-1143		10.1164/rccm.201209-1636LE		HayesJr 2013		Irrelevant	1	1		1	1	1
Exercise for all cystic fibrosis patients: is the evidence strengthening?	Hebestreit, H.; Kriemler, S.; Radtke, T.	Purpose of review Regular physical activity and exercise have become important components of cystic fibrosis care. This review summarizes the recent evidence in favour of regular exercise in cystic fibrosis that has accumulated over the past years. Recent findings Several recently published small randomized-controlled trials and observational studies have added to our knowledge on positive effect…	2015	Nov-15	Current Opinion in Pulmonary Medicine	21		591-595		10.1097/mcp.0000000000000214		Hebestreit 2015		Irrelevant						1
Influence of adiposity, physical activity, fitness, and screen time on insulin dynamics over 2 years in children	Henderson, M.; Benedetti, A.; Barnett, T. A.; Mathieu, M.; Deladoëy, J.; Gray-Donald, K.	Importance Despite extensive evidence showing that lifestyle habits play a critical role in preventing or delaying the onset of type 2 diabetes in adults, little is known regarding the impact of lifestyle habits on type 2 diabetes risk in childhood.Objective To assess whether adiposity, fitness, moderate-to-vigorous physical activity, and screen time predict insulin sensitivity or insulin secreti…	2016		JAMA Pediatrics	170	3	227-235		10.1001/jamapediatrics.2015.3909		Henderson 2016		Irrelevant	1
Keeping cholesterol under control	Henkel, J.	Highly effective drugs are available to lower cholesterol, but diet and exercise still come first. Cholesterol is the Jekyll and Hyde of the body. Like the literary split personality, it has a good side because it is needed for certain important body functions. But for many Americans, cholesterol also has an evil side. When present in excessive amounts, it can injure blood vessels and cause heart…	1999	1999	FDA Consumer	33		5p-5p				Henkel 1999		Irrelevant	1
Synchrony relationships between the left ventricle and a left ventricular assist device: an experimental study in pigs	Heredero, A.; Perez-Caballero, R.; Otero, J.; Rodriguez-Martinez, D.; Quintana-Villamandos, B.; Rodriguez-Bernal, G.; Gonzalez-Pinto, A.; Ruiz-Fernandez, M.; Del Canizo, J. F.	Background: Synchronization between the left ventricle and a left ventricular assist device (LVAD) may be important for ventricular unloading and coronary perfusion. We assessed the synchrony between cardiac and LVAD cycles by increasing delays in steps of 100 msec throughout the cycle, under conditions of total and partial left ventricular support. Methods: We studied 7 healthy minipigs weighing…	2012	Apr-12	International Journal of Artificial Organs	35		272-278		10.5301/ijao.5000086		Heredero 2012		Irrelevant						1
In Vivo Assessment of a New Method of Pulsatile Perfusion Based on a Centrifugal Pump	Herreros, J.; Ubilla, M.; Berjano, E. J.; Vila-Nunez, J. E.; Paramo, J. A.; Sola, J.; Merce, S.	The aim of this study was to assess platelet dysfunction and damage to organs after extracorporeal circulation using a pump based on a new method that adds a pulsatile flow to the continuous flow provided by a centrifugal pump. The continuous component of the total flow (2-3 L/min) is created by a Bio-Pump centrifugal pump, while the pulsatile component is created by the pulsating of an inner mem…	2010	Feb-10	Artificial Organs	34		140-146		10.1111/j.1525-1594.2009.00769.x		Herreros 2010		Irrelevant						1
Electronic media-based health interventions promoting behavior change in youth: A systematic review	Hieftje, K.; Edelman, E. J.; Camenga, D. R.; Fiellin, L. E.	Importance: Little research has been done on the efficacy of electronic media-based interventions, especially on their effect on health or safety behavior. The current review systematically identified and evaluated electronic media-based interventions that focused on promoting health and safety behavior change in youth. Objective: To assess the type and quality of the studies evaluating the effec…	2013	2013	JAMA Pediatrics	167		574-580		10.1001/jamapediatrics.2013.1095		Hieftje 2013		Irrelevant				1	1	1
User preferences and design recommendations for an mHealth app to promote cystic fibrosis self-management	Hilliard, M. E.; Hahn, A.; Ridge, A. K.; Eakin, M. N.; Riekert, K. A.	Background: mHealth apps hold potential to provide automated, tailored support for treatment adherence among individuals with chronic medical conditions. Yet relatively little empirical research has guided app development and end users are infrequently involved in designing the app features or functions that would best suit their needs. Self-management apps may be particularly useful for people w…	2014	2014	Journal of Medical Internet Research	16		e44		10.2196/mhealth.3599		Hilliard 2014		Irrelevant				1	1
Gaming for asthma control	Hinsley, S.	Video games are one of the most popular pastimes among children in high-income countries and frequently fall under the scrutiny of the scientific establishment. Although many studies have been done to investigate the potential harms caused by their sedentary nature and so-called video-game addiction, others have focused on their potential educational benefits. As a medium that crosses gender, soc…	2015	2015	The Lancet. Respiratory medicine	3	7	519-520		10.1016/S2213-2600(15)00224-6		Hinsley 2015		Irrelevant				1	1
Dlouhé sezení - nový a podceňovaný rizikový faktor žilního tromboembolizmu	Hirmerová, J.	Venous thromboembolic disease is a multicausal disease that results from an interaction of genetic factors and environmental effects. Recently, increasing importance has been placed on some of the risk factors in particular: older age, obesity, and immobility. There has been an increasing number of academic publications on thromboembolic events due to prolonged rigid sitting. To date, case report…	2015	2015	Interni Medicina pro Praxi	17		111-113				Hirmerová 2015		Irrelevant					1
TriggerHunter: Designing an educational game for families with asthmatic children	Hong, H.; Jeong, H. Y.; Arriaga, R. I.; Abowd, G. D.	In this paper, we propose a collaborative and educational game for families with asthmatic children to improve their health. This paper describes design approaches and specifications of a game called TriggerHunter that enables asthmatic children to see asthma triggers in their home environment through an augmented reality technology. The goal of designing a game for tracking asthma triggers in th…	2010	2010				3577-3582		10.1145/1753846.1754021		Hong 2010		Irrelevant					1
Real-time detection of workload changes using heart rate variability	Hoover, A.; Singh, A.; Fishel-Brown, S.; Muth, E.	This work presents a novel approach to detecting real-time changes in workload using heart rate variability (HRV). We propose that for a given workload state, the values of HRV vary in a sub-range of a Gaussian distribution. We describe methods to monitor a HRV signal in real-time for change points based upon sub-Gaussian fitting. We tested our method on subjects sitting at a computer performing …	2012	Jul-12	Biomedical Signal Processing and Control	7		333-341		10.1016/j.bspc.2011.07.004		Hoover 2012		Irrelevant						1
Assessing pain in older adults with dementia	Horgas, A. L.; Boltz, M.; Greenberg, S. A.	Several tools are available to measure pain in older adults with dementia. Few have been comprehensively evaluated and each has strengths and limitations (Herr, Decker, & Bjoro, 2006). The American Medical Directors Association has endorsed the Pain Assessment in Advanced Dementia Scale (PAINAD) (Warden, et al, 2003). We recommend the following: • Ask older adults with dementia about their pain. …	2007	2007	Try This: Best Practices in Nursing Care to Older Adults with Dementia			2p-2p				Horgas 2007		Irrelevant	1
Active Video Game Play in Children With Cerebral Palsy: Potential for Physical Activity Promotion and Rehabilitation Therapies	Howcroft, Jennifer; Klejman, Sue; Fehlings, Darcy; Wright, Virginia; Zabjek, Karl; Andrysek, Jan; Biddiss, Elaine	Abstract: Howcroft J, Klejman S, Fehlings D, Wright V, Zabjek K, Andrysek J, Biddiss E. Active video game play in children with cerebral palsy: potential for physical activity promotion and rehabilitation therapies. Objective: To evaluate the potential of active video game (AVG) play for physical activity promotion and rehabilitation therapies in children with cerebral palsy (CP) through a quanti…	2012	2012	Archives of Physical Medicine & Rehabilitation	93		1448-1456		10.1016/j.apmr.2012.02.033		Howcroft 2012		Irrelevant	1
Energy Expenditure in Adults With Cerebral Palsy Playing Wii Sports	Hurkmans, H. L.; van den Berg-Emons, R. J.; Stam, H. J.	Abstract: Hurkmans HL, van den Berg-Emons RJ, Stam HJ. Energy expenditure in adults with cerebral palsy playing Wii Sports. Objective: To determine energy expenditure of adults with bilateral spastic cerebral palsy while playing Wii Sports tennis and boxing. Design: Cross-sectional study. Setting: University medical center. Participants: Five men and 3 women with bilateral spastic cerebral palsy …	2010	2010	Archives of Physical Medicine & Rehabilitation	91		1577-1581		10.1016/j.apmr.2010.07.216		Hurkmans 2010		Irrelevant		1
Energy expenditure in chronic stroke patients playing wii sports: A pilot study	Hurkmans, H.; Ribbers, G.; Stam, H.; Van Den Berg-Emons, R.	Purpose: To determine energy expenditure of chronic stroke patients while playing Wii Sports tennis and boxing. Relevance: Stroke survivors in general have a low aerobic capacity, which restricts their functional mobility. This may lead to a vicious circle of inactivity and further physical deterioration. Current evidence recommends that sufficient physical activity is needed for stroke survivors…	2011	2011	Physiotherapy (United Kingdom)	97		eS516-eS517				Hurkmans 2011		Irrelevant	1				1
Screen-based behaviour in school-aged children with long-term illness	Husarova, D.; Geckova, A. M.; Blinka, L.; Sevcikova, A.; Van Dijk, J. P.; Reijneveld, S. A.	Background: Evidence is lacking on the screen-based behaviour of adolescents with a chronic condition. The aim of our study was to analyse differences in screen-based behaviour of adolescents by long-term illness, asthma and learning disabilities. Methods: We used data from the cross-sectional Health Behaviour of School-aged Children study collected in 2014 among Slovak adolescents (age 13 to 15 …	2016	2016	BMC Public Health	16				10.1186/s12889-016-2804-8		Husarova 2016		Irrelevant		1		1		1
"Backpack adventures in asthma": Interactive multimedia computer game piques childrens' interest in asthma	Huss, K.; Winkelstein, M. L.; Crosbie, K.; Stanton, C. I.; Dennett, B. E.; Huss, R. W.	BACKGROUND: Ideal asthma educational programs utilize multiple senses (sight, sound, and touch) to help children retain knowledge, enhance self-efficacy and social support, and improve communication skills in a user-friendly manner. The purpose of this pilot study was to evaluate the effects of an interactive multimedia computer game in educating school age Children about asthma. METHODS: "Backpa…	2001	Feb-01	Journal of Allergy and Clinical Immunology	107		S71-S71				Huss 2001		Irrelevant						1
Computer game for inner-city children does not improve asthma outcomes	Huss, K.; Winkelstein, M.; Nanda, J.; Naumann, P. L.; Sloand, E. D.; Huss, R. W.	Introduction: The purpose of this randomized control trial was to evaluate the effects of a computer-assisted instructional (CAI) game on asthma symptoms (eg, coughing, wheezing, shortness of breath, and nighttime awakenings) in 7- to 12-year-old inner-city children over 12 weeks. Method: A CAI that focused on reducing environmental irritants/allergens and the correct use of prescribed medication…	2003	2003	Journal of Pediatric Health Care	17		72-78		10.1067/mph.2003.28		Huss 2003		Irrelevant	1	1		1	1
Effect of mental stress and cisapride on autonomic nerve functions in functional dyspepsia	Hveem, K.; Svebak, S.; Hausken, T.; Berstad, A.	Background: Disordered autonomic nerve function is frequently present in patients with functional dyspepsia (FD). In this study we investigated whether the prokinetic cisapride, which acts via acetylcholine receptors, and stress may modulate these abnormalities. Methods: Nineteen patients (6 men, 13 women) with FD and 10 healthy subjects (3 men, 7 women) were studied after 3 days' treatment with …	1998	1998	Scandinavian Journal of Gastroenterology	33		123-127		10.1080/00365529850166824		Hveem 1998		Irrelevant		1		1	1	1
Imaging living mice using a 1-T compact MRI system	Inoue, Y.; Nomura, Y.; Haishi, T.; Yoshikawa, K.; Seki, T.; Tsukiyama-Kohara, K.; Kai, C.; Okubo, T.; Ohtomo, K.	Purpose: To determine the feasibility of imaging living mice with a 1-T compact MRI system and investigate appropriate imaging techniques for use in routine animal experiments. Materials and Methods: An MRI system consisting of a 1-T permanent magnet and compact console was used. Images of the entire trunks of living mice were obtained on the system using a T1-weighted three-dimensional fast low-…	2006	Oct-06	Journal of Magnetic Resonance Imaging	24		901-907		10.1002/jmri.20713		Inoue 2006		Irrelevant						1
Singing as an adjunct therapy for children and adults with cystic fibrosis	Irons, J. Y.; Kenny, D. T.; Chang, A. B.	Cystic fibrosis is a genetically inherited, life-threatening condition that affects major organs. The management of cystic fibrosis involves a multi-faceted daily treatment regimen that includes airway clearance techniques, pancreatic enzymes and other medications. Previous studies have found that compliance with this intensive treatment is poor, especially among adolescents. Because of both the …	2014	2014	Cochrane Database of Systematic Reviews			N.PAG-N.PAG		10.1002/14651858.CD008036.pub3		Irons 2014		Irrelevant	1	1		1	1	1
Singing as an adjunct therapy for children and adults with cystic fibrosis	Irons, J. Y.; Petocz, P.; Kenny, D. T.; Chang, A. B.	Background: Cystic fibrosis is a genetically inherited, life-threatening condition that affects major organs. The management of cystic fibrosis involves a multi-faceted daily treatment regimen that includes airway clearance techniques, pancreatic enzymes and other medications. Previous studies have found that compliance with this intensive treatment is poor, especially among adolescents. Because …	2016	2016	Cochrane Database of Systematic Reviews	2016				10.1002/14651858.CD008036.pub4		Irons 2016		Irrelevant		1		1	1	1
Patient Size and Radiation Exposure in Thoracic, Pelvic, and Abdominal CT Examinations Performed With Automatic Exposure Control	Israel, G. M.; Cicchiello, L.; Brink, J.; Huda, W.	OBJECTIVE. The purpose of this study was to investigate the effect of patient size on the amount of radiation used to perform CT examinations of the chest, abdomen, and pelvis with automatic exposure control and on the corresponding patient doses. MATERIALS AND METHODS. Ninety-one patients underwent CT of the chest, abdomen, and pelvis with a 64-MDCT scanner with automatic exposure control in the…	2010	Dec-10	American Journal of Roentgenology	195		1342-1346		10.2214/ajr.09.3331		Israel 2010		Irrelevant						1
Use of a Dedicated Server to Perform Coronal and Sagittal Reformations in Trauma Examinations	Itri, J. N.; Boonn, W. W.	The purpose of this study was to evaluate the impact of implementing an automated process for generating coronal and sagittal reformatted images on radiologist workflow. When performing trauma-related CT examinations of the cervical, thoracic, and lumbar spine at our institution, technologists manually generate coronal and sagittal reconstructions at the scanner console and send these images to a…	2011	Jun-11	Journal of Digital Imaging	24		494-499		10.1007/s10278-010-9296-3		Itri 2011		Irrelevant						1
Design and Evaluation of a Physical Interactive Learning Environment for English Learning	J. C. Yang; Y. L. Lin; J. J. Wu; K. H. Chien	Recently, many researchers believe that learning motivation and interest can be enhanced by participating in educational games. Video capture virtual reality technologies provide a possibility for designing games. However, it has not been widely used in the field of educational games. A digital game-based learning system, called PILE (physical interactive learning environment), was developed whic…	2008	17-19 Nov. 2008				36-43		10.1109/DIGITEL.2008.40		J 2008		Irrelevant			1
A Differential Geometric Approach to Automated Segmentation of Human Airway Tree	J. Pu; C. Fuhrman; W. F. Good; F. C. Sciurba; D. Gur	Airway diseases are frequently associated with morphological changes that may affect the physiology of the lungs. Accurate characterization of airways may be useful for quantitatively assessing prognosis and for monitoring therapeutic efficacy. The information gained may also provide insight into the underlying mechanisms of various lung diseases. We developed a computerized scheme to automatical…	2011	2011	IEEE Transactions on Medical Imaging	30		266-278		10.1109/TMI.2010.2076300		J 2011		Irrelevant			1
Realizing Optimal Chest Compression Fraction During Cardiopulmonary Resuscitation	J. Talkington; R. Dantu	Cardiopulmonary Resuscitation (CPR) is usually preformed in complex situations with multiple parties with a wide range of capabilities. These situations require intermediate pauses for defibrillation, applying advanced airways, and switching CPR administrators. One of the biggest unknowns if chest compression fraction (CCF), which is the optimal fraction of time spent applying compressions. Using…	2016	27-29 June 2016				348-349		10.1109/CHASE.2016.41		J 2016		Irrelevant			1
High incidence of excessive daytime sleepiness in high-school students	Jain, P.; Hadique, S.; Devabhaktuni, P.; Parker, J.	PURPOSE: Sleep disorders and excessive daytime sleepiness (EDS) in high school students may be associated with poor academic performance and higher risk of motor vehicle accidents. Primary goal was to determine the incidence of EDS among high school students. Also to identify the factors associated with EDS among these students. METHODS: High-school students were invited to fill out an anonymous …	2012	2012	Chest	142						Jain 2012		Irrelevant		1
Surveillance of work-related asthma in selected U.S. states using surveillance guidelines for state health departments -- California, Massachusetts, Michigan, and New Jersey, 1993-1995 [corrected] [published erratum appears in MMWR MORB MORTAL WKLY REP 1999 Sep 24; 48(37): 833]	Jajosky, R. A. R.; Harrison, R.; Reinisch, F.; Flattery, J.; Chan, J.; Tumpowsky, C.; Davis, L.; Reilly, M. J.; Rosenman, K. D.; Kalinowski, D.; Stanbury, M.; Schill, D. P.; Wood, J.	Problem/Condition: Cases of work-related asthma (WRA) are sentinel health events that indicate the need for preventive intervention. WRA includes new-onset asthma caused by workplace exposure to sensitizers or irritants and preexisting asthma exacerbated by workplace exposures. Reporting Period: This report reviews cases of WRA identified by state health departments from January 1, 1993, through …	1999	1999	MMWR: Morbidity & Mortality Weekly Report	48		Jan-20				Jajosky 1999		Irrelevant	1
Tracking physical fitness and physical activity from childhood to adolescence: the Muscatine study	Janz, K. F.; Dawson, J. D.; Mahoney, L. T.	PURPOSE: Physical fitness and physical activity tracking data enhance our understanding as to when children settle into their long-term exercise and fitness patterns and, therefore. provide insight as to when programs focusing on preventing sedentary adults behaviors should be initiated. METHODS: In this paper, the tracking of physical fitness and physical activity was examined in a 5-yr populati…	2000	2000	Medicine & Science in Sports & Exercise	32		1250-1257				Janz 2000		Irrelevant	1
The effects of wakefulness state on the temporal characteristics of ventilatory variables in man	Jensen, J. I.; Varlese, A.; Karan, S.; Voter, W.; Palmer, L.; Ward, D. S.	The effects of audiovisual stimulation on the temporal patterns of V T, TI, TE were studied in 11 healthy subjects. 75 datasets of steady-state breathing each of eight minutes in duration were obtained during low wakefulness (lying still, eyes closed), low wakefulness with calibrated thermal pain stimulation and high wakefulness (playing a computer game). The analysis included removal of trend an…	2008	2008		605		475-479				Jensen 2008		Irrelevant					1
One-stage robotic-assisted laparoscopic cholecystectomy and common bile duct exploration with primary closure in 5 patients	Ji, Wen-bin; Zhao, Zhi-ming; Dong, Jia-hong; Wang, Hong-guang; Lu, Fang; Lu, Hong-wei	Background: Surgical robotic systems are superior to traditional laparoscopic technologies with regard to generation of 3-dimensional images, and they also offer better instrumentation. Here, we report on our early results for 1-stage robot-assisted laparoscopic cholecystectomy and laparoscopic common bile duct exploration with primary closure. Methods: From March 2009 to July 2009, five consecut…	2011	2011	Surgical Laparoscopy, Endoscopy & Percutaneous Techniques	21		123-126		10.1097/SLE.0b013e31820ad553		Ji 2011		Irrelevant	1					1
Teaching clinical reasoning and decision-making skills to nursing students: Design, development, and usability evaluation of a serious game	Johnsen, H. M.; Fossum, M.; Vivekananda-Schmidt, P.; Fruhling, A.; Slettebo, A.	Background: Serious games (SGs) are a type of simulation technology that may provide nursing students with the opportunity to practice their clinical reasoning and decision-making skills in a safe and authentic environment. Despite the growing number of SGs developed for healthcare professionals, few SGs are video based or address the domain of home health care. Aims: This paper aims to describe …	2016	Oct-16	International Journal of Medical Informatics	94		39-48		10.1016/j.ijmedinf.2016.06.014		Johnsen 2016		Irrelevant		1		1	1	1
A Serious Game for Teaching Nursing Students Clinical Reasoning and Decision-Making Skills	Johnsen, H. M.; Fossum, M.; Vivekananda-Schmidt, P.; Fruhling, A.; Slettebo, A.; Sermeus, W.; Procter, P. M.; Weber, P.	The aim of this study was to design and pilot-test a serious game for teaching nursing students clinical reasoning and decision-making skills in caring for patients with chronic obstructive pulmonary disease. A video-based serious game prototype was developed. A purposeful sample of six participants tested and evaluated the prototype. Usability issues were identified regarding functionality and u…	2016	2016		225		905-906				Johnsen 2016		Irrelevant				1	1	1
Only lower limb controlled interactive computer gaming enables an effective increase in energy expenditure	Jordan, M.; Donne, B.; Fletcher, D.	Limited research documents if new and existing interactive computer gaming "exergaming" increase energy expenditure and cardio-respiratory costs comparable to common exercise modalities. To address this, healthy male volunteers (n = 15) completed six by 12-min test elements: PlayStation2 (PS2 hand), Nintendo Wii boxing, walk at 5.6 km h -1, cycle at 120 W, playing an adapted lower limb controlled…	2011	2011	European Journal of Applied Physiology	111		1465-1472		10.1007/s00421-010-1773-3		Jordan 2011		Irrelevant		1		1	1	1
Continuing education: a nursing approach to easing pain -- CE 005	Joyner, N.	The goal of this program is to increase nurses’ understanding of pain assessment, intervention and management. Based on this information you will be able to: 1. Identify common health care and patient barriers to pain assessment and intervention. 2. Identify different types of pain 3. Describe the types and appropriate use of pain scales. 4. Describe treatment options for different types of pain	2006	2006	Connecticut Nursing News	79		Nov-18				Joyner 2006		Irrelevant	1
Energy expenditure and exercise intensity of interactive video gaming in individuals poststroke	Kafri, M.; Myslinski, M. J.; Gade, V. K.; Deutsch, J. E.	Background. Off-the-shelf activity-promoting video games (AVGs) are proposed as a tool for promoting regular physical activity among individuals poststroke. Objective. To characterize the energy expenditure (EE), exercise intensity, and energy metabolism of individuals poststroke, while playing AVGs in different positions, from different consoles, and to compare the performance with comfortable w…	2014	2014	Neurorehabilitation and Neural Repair	28		56-65		10.1177/1545968313497100		Kafri 2014		Irrelevant		1		1	1	1
Training in Robotic Surgery Using the da Vinci (R) Surgical System for Left Pneumonectomy and Lymph Node Dissection in an Animal Model	Kajiwara, N.; Kakihana, M.; Usuda, J.; Uchida, O.; Ohira, T.; Kawate, N.; Ikeda, N.	Objectives: In Japan, as of March 2010, only 13 hospitals were using the da Vinci system and only for selected cases. Few clinical robotic lung surgery has been done in Japan, and there are no standardized training programs, although some exist in the U.S. and are under consideration by the Japanese society for thoracic surgery. We have used the da Vinci S (R) Surgical System for pneumonectomy an…	2011	Oct-11	Annals of Thoracic and Cardiovascular Surgery	17		446-453		10.5761/atcs.oa.10.01613		Kajiwara 2011		Irrelevant						1
Visual colour changes and Bejeweled Blitz - Is this the beginning of the end of the Ishihara Test?	Kanatas, A. N.; Loukota, R. A.	Dear Editor, The Ishihara Colour Test is an example of a colour perception test for red–green colour deficiencies1 that is of clinical use in Oral and Maxillofacial Surgery. It may be used in assessment of trauma cases as well as to monitor changes in the colour vision brought about by medication. It is used extensively in Ophthalmology, in Neurology in patients with Alzheimer's disease, or in sc…	2013	2013	British Journal of Oral and Maxillofacial Surgery	51		e203-e204		10.1016/j.bjoms.2012.07.016		Kanatas 2013		Irrelevant					1
Youth risk behavior surveillance - United States, 2013	Kann, L.; Kinchen, S.; Shanklin, S. L.; Flint, K. H.; Hawkins, J.; Harris, W. A.; Lowry, R.; Olsen, E. O.; McManus, T.; Chyen, D.; Whittle, L.; Taylor, E.; Demissie, Z.; Brener, N.; Thornton, J.; Moore, J.; Zaza, S.	Problem: Priority health-risk behaviors contribute to the leading causes of morbidity and mortality among youth and adults. Population-based data on these behaviors at the national, state, and local levels can help monitor the effectiveness of public health interventions designed to protect and promote the health of youth nationwide. Reporting Period Covered: September 2012-December 2013. Descrip…	2014	2014	MMWR Surveillance Summaries	63		1-168				Kann 2014		Irrelevant		1		1	1	1
Youth Risk Behavior Surveillance - United States, 2015	Kann, L.; McManus, T.; Harris, W. A.; Shanklin, S. L.; Flint, K. H.; Hawkins, J.; Queen, B.; Lowry, R.; Olsen, E. O.; Chyen, D.; Whittle, L.; Thornton, J.; Lim, C.; Yamakawa, Y.; Brener, N.; Zaza, S.	Problem: Priority health-risk behaviors contribute to the leading causes of morbidity and mortality among youth and adults. Population-based data on these behaviors at the national, state, and local levels can help monitor the effectiveness of public health interventions designed to protect and promote the health of youth nationwide. Reporting Period Covered: September 2014-December 2015. Descrip…	2016	2016	MMWR Surveillance Summaries	65		1-180				Kann 2016		Irrelevant		1		1	1	1
Youth Risk Behavior Surveillance — United States, 2013	Kann, Laura; Kinchen, Steve; Shanklin, Shari L.; Flint, Katherine H.; Hawkins, Joseph; Harris, William A.; Lowry, Richard; Olsen, Emily O’Malley; McManus, Tim; Chyen, David; Whittle, Lisa; Taylor, Eboni; Demissie, Zewditu; Brener, Nancy; Thornton, Jemekia; Moore, John; Zaza, Stephanie	Problem: Priority health-risk behaviors contribute to the leading causes of morbidity and mortality among youth and adults. Population-based data on these behaviors at the national, state, and local levels can help monitor the effectiveness of public health interventions designed to protect and promote the health of youth nationwide. Reporting Period Covered: September 2012-December 2013. Descrip…	2012	2012	MMWR Surveillance Summaries	63		1-170				Kann 2012		Irrelevant	1
Effects of pain and audiovisual stimulation on the opioid-induced depression of the hypoxic ventilatory response	Karan, S.; Voter, W.; Palmer, L.; Ward, D. S.	Background: Normoxic and hypoxic ventilation are influenced by chemoreceptor and nonchemoreceptor drives. Although inhalational anesthetics blunt hypoxic ventilation, this effect is reversed by audiovisual stimulation but not by pain. Opioids reduce both normoxic and hypoxic ventilation, but their interaction with pain and audiovisual stimulation has not been fully reported. Methods: Isocapnic, a…	2005	2005	Anesthesiology	103		384-390				Karan 2005		Irrelevant		1				1
Enhancing learning through an online secondary school educational game	Kaufman, D.; Sauvé, L.; Renaud, L.	This article consists of four sections: (1) the problems associated with asthma in the province of Québec and across Canada; (2) the theoretical framework for the learning enhanced by our online educational game entitled Asthme: 1,2,3 ... Respirez! (Asthma: 1,2,3 ... Breath!), created by adapting the popular board game Parcheesi, and intended for students in a senior secondary school health educa…	2011	2011	Journal of Educational Computing Research	44		409-428		10.2190/EC.44.4.c		Kaufman 2011		Irrelevant					1	1
The impact of an online educational game on knowledge and attitudes	Kaufman, D.; Sauvé, L.; Renaud, L.	This study examined the impact of an online educational game on knowledge and attitudes around the topic of asthma. Asthma is one of the more prevalent chronic diseases in Canada, affecting more than 10% of the population. The consequences of this disease are numerous and the human and socio-economic costs that result from this are enormous. Starting from the popular board game Parchesi, an onlin…	2011	2011				173-182				Kaufman 2011		Irrelevant					1	1
Health-related barriers to learning among graduate students	Kernan, W.; Bogart, J.; Wheat, M. E.	Purpose: The purpose of this paper is to report the perceived impact of various health concerns on the academic performance of health sciences graduate students. Design/methodology/approach: The American College Health Association's National College Health Assessment (ACHA-NCHA), a 58-item anonymous survey, was distributed to all graduate health science students during a five-week period in the s…	2011	2011	Health Education	111		425-445		10.1108/09654281111161248		Kernan 2011		Irrelevant					1
The first series of completely robotic esophagectomies with three-field lymphadenectomy: initial experience	Kernstine, K. H.; DeArmond, D. T.; Shamoun, D. M.; Campos, J. H.	Background: This study investigated the use of robotics to perform extended esophageal resection in a series of patients. Methods: A total of 14 patients with a median age of 64 years underwent esophagectomy using the da Vinci robot. At presentation, there were 12 cases of cancer, staged at T2N1 (n = 2), T3N0 (n = 2), T3N1 (n = 6), T4N1 (n = 1), and M1a (n = 1); 2 cases of high-grade dysplasia; 8…	2007	Dec-07	Surgical Endoscopy and Other Interventional Techniques	21		2285-2292		10.1007/s00464-007-9405-7		Kernstine 2007		Irrelevant						1
Collaborative virtual reality based advanced cardiac life support training simulator using virtual reality principles	Khanal, P.; Vankipuram, A.; Ashby, A.; Vankipuram, M.; Gupta, A.; Drumm-Gurnee, D.; Josey, K.; Tinker, L.; Smith, M.	Background: Advanced Cardiac Life Support (ACLS) is a series of team-based, sequential and time constrained interventions, requiring effective communication and coordination of activities that are performed by the care provider team on a patient undergoing cardiac arrest or respiratory failure. The state-of-the-art ACLS training is conducted in a face-to-face environment under expert supervision …	2014	2014	Journal of Biomedical Informatics	51		49-59		10.1016/j.jbi.2014.04.005		Khanal 2014		Irrelevant				1	1	1
Evaluation of an implantable motor-driven left ventricular assist device	Kikugawa, D.; Murakami, T.; Endo, K.; Fujiwara, T.; Takatani, S.	A console based implantable motor-driven left ventricular assist device (LVAD) was developed and tested. Ten sheep weighing 42-73 kg (mean, 54.4 kg) were used as the experimental animals. Four animals survived 5-12 h (mean, 9.5 h). The mean pump flow was 1.63 L/min, ranging from 0.8 to 2.5 L/min. The cause of termination was respiratory failure in 3 animals, bleeding in 2, ventricular fibrillatio…	1999	Mar-99	Artificial Organs	23		249-252		10.1046/j.1525-1594.1999.06319.x		Kikugawa 1999		Irrelevant						1
Thoracoscopic esophagectomy for esophageal cancer: Feasibility and safety of robotic assistance in the prone position	Kim, D. J.; Hyung, W. J.; Lee, C. Y.; Lee, J. G.; Haam, S. J.; Park, I. K.; Chung, K. Y.	Objective: To assess the feasibility and safety of robot-assisted thoracoscopic esophagectomy for esophageal cancer in the prone position. Methods: Twenty-one patients underwent robot-assisted thoracoscopic esophagectomy in the prone position by a surgical oncologist who had no prior experience with thoracoscopic esophagectomy. Hemodynamic and respiratory parameters were serially recorded to moni…	2010	Jan-10	Journal of Thoracic and Cardiovascular Surgery	139		53-U97		10.1016/j.jtcvs.2009.05.030		Kim 2010		Irrelevant						1
Feasibility of a robot-assisted thoracoscopic lymphadenectomy along the recurrent laryngeal nerves in radical esophagectomy for esophageal squamous carcinoma	Kim, D. J.; Park, S. Y.; Lee, S.; Kim, H. I.; Hyung, W. J.	Lymph node dissection along bilateral recurrent laryngeal nerves (RLNs) is an essential component of radical esophagectomy for esophageal squamous carcinoma. However, it is associated with significant morbidity and requires a great deal of skill when performed with minimally invasive surgery. Between October 2010 and July 2012, 40 consecutive patients underwent a robot-assisted thoracoscopic esop…	2014	Jun-14	Surgical Endoscopy and Other Interventional Techniques	28		1866-1873		10.1007/s00464-013-3406-5		Kim 2014		Irrelevant						1
A case of massive pulmonary thromboembolism in a young man attribute to computer gaming	Kim, H.; Choe, K. H.; Lee, K. M.; Shin, Y. M.	Pulmonary thromboembolism occurs in old patients with risk factors, such as, immobilization, chronic medical disease, trauma, a hereditary hypercoagulable state, and others. However, we experienced a young man with a massive pulmonary thromboembolism attributed to immobilization due to computer gaming. The patient had been playing computer games in a seated position for at least five hour continu…	2009	2009	Tuberculosis and Respiratory Diseases	66		211-215		10.4046/trd.2009.66.3.211		Kim 2009		Irrelevant		1			1
Association between asthma and physical activity in Korean adolescents: The 3rd Korea Youth Risk Behavior Web-based Survey (KYRBWS-III)	Kim, J. W.; So, W. Y.; Kim, Y. S.	Background: Asthma is the leading chronic illness among children and adolescents in several nations. This study investigated the association between asthma and physical activity (PA). Methods: The findings in this study are based on the data obtained from the 2007 3rd Korea Youth Risk Behavior Web-Based Survey (KYRBWS-III), a cross-sectional survey of health-risk behaviours among a representative…	2012	2012	European Journal of Public Health	22		864-868		10.1093/eurpub/ckr175		Kim 2012		Irrelevant		1		1	1	1
NORMAL BRONCHIAL AND PULMONARY ARTERIAL DIAMETERS MEASURED BY THIN-SECTION CT	Kim, S. J.; Im, J. G.; Kim, I. O.; Cho, S. T.; Cha, S. H.; Park, K. S.; Kim, D. Y.	Objective: We undertook this study to evaluate the normal values of the artery-bronchus ratio (ABR) and the bronchial lumen ratio (BLR) at subsegmental levels and to determine whether these values can be used as objective parameters for evaluation of various diseases involving the bronchovascular trees. Materials and Methods: We analyzed high-resolution CT of 30 patients without cardiopulmonary d…	1995	May-Jun 1995	Journal of Computer Assisted Tomography	19		365-369		10.1097/00004728-199505000-00005		Kim 1995		Irrelevant						1
Enhancement of allergic skin wheal responses in patients with atopic eczema/dermatitis syndrome by playing video games or by a frequently ringing mobile phone	Kimata, H.	Background: Playing video games causes physical and psychological stress, including increased heart rate and blood pressure and aggression-related feelings. Use of mobile phones is very popular in Japan, and frequent ringing is a common and intrusive part of Japanese life. Atopic eczema/dermatitis syndrome is often exacerbated by stress. Stress increases serum IgE levels, skews cytokine pattern t…	2003	2003	European Journal of Clinical Investigation	33		513-517				Kimata 2003		Irrelevant		1
A model for treating voice disorders in school-age children within a video gaming environment	King, S. N.; Davis, L.; Lehman, J. J.; Ruddy, B. H.	OBJECTIVE: Clinicians use a variety of approaches to motivate children with hyperfunctional voice disorders to comply with voice therapy in a therapeutic session and improve the motivation of children to practice home-based exercises. Utilization of current entertainment technology in such approaches may improve participation and motivation in voice therapy. The purpose of this study is to test t…	2012	Sep-12	J Voice	26		656-63		10.1016/j.jvoice.2011.08.002		King 2012		Irrelevant				1
Demethoxycurcumin Alters Gene Expression Associated with DNA Damage, Cell Cycle and Apoptosis in Human Lung Cancer NCI-H460 Cells In Vitro	Ko, Y. C.; Hsu, S. C.; Liu, H. C.; Hsiao, Y. T.; Hsia, T. C.; Yang, S. T.; Hsu, W. H.; Chung, J. G.	Lung cancer is the leading cause of cancer-related deaths and new lung cancer cases are continuously emerging around the globe; however, treatment of lung cancer remains unsatisfactory. Demethoxycurcumin (DMC) has been shown to exert cytotoxic effects in human cancer cells via induction of apoptosis. However, the effects of DMC on genetic mechanisms associated with these actions have not been yet…	2015	Jan-Feb 2015	In Vivo	29		83-94				Ko 2015		Irrelevant						1
GAPS IN DIETARY ASSESSMENT METHODOLOGY - MEAL-BASED VS LIST-BASED METHODS	Kohlmeier, L.	The development of new methods and approaches to dietary assessment has not kept pace with advances in related disciplines. One of the main gaps is the lack of innovation in incorporating cognitive psychology and computer game technology in developing useful, less biased tools for epidemiologic research on diet and disease. Another problem is the general lack of validation studies imbedded within…	1994	Jan-94	American Journal of Clinical Nutrition	59		175S-179S				Kohlmeier 1994		Irrelevant						1
Efficacy of a virtual reality commercial gaming device in upper limb recovery after stroke: A randomized, controlled study	Kong, K. H.; Loh, Y. J.; Thia, E.; Chai, A.; Ng, C. Y.; Soh, Y. M.; Toh, S.; Tjan, S. Y.	Objective: To compare the efficacy of a virtual reality commercial gaming device, Nintendo wii (NW) with conventional therapy and customary care in facilitating upper limb recovery after stroke. Design: Randomized, controlled, single-blinded study. Setting: Tertiary rehabilitation center. Participants: 105 subjects admitted to in inpatient rehabilitation program within 6 weeks of stroke onset. In…	2016	2016	Topics in Stroke Rehabilitation	23		333-340				Kong 2016		Irrelevant		1			1
EBug - Teaching children hygiene principles using educational games	Kostkova, P.; Farrell, D.; De Quincey, E.; Weinberg, J.; Lecky, D.; McNulty, C.	Technology enhanced education has been recently established as a new approach for all stages of education. However, among these new IT media it is computer games playing the central role in delivering education in particular to children and teenagers, however, real world sound evaluation is often given little attention. The EU funded e-Bug project developed web games aimed at children to teach ba…	2010	2010		160		600-604		10.3233/978-1-60750-588-4-600		Kostkova 2010		Irrelevant		1		1	1
Implementing the Critical Care Pain Observation Tool using the Iowa Model	Kowal, C. D.	Utilization of the Iowa Model of evidence-based practice (EBP) helps to facilitate change in nursing care. This was observed when an alteration in pain-rating assessment scales needed to be implemented at St. Joseph's Hospital Health Center in Syracuse, NY. Research showed that the Critical Care Pain Observation Tool (CPOT) was psychometrically sound in assessing pain in the nonverbal (unconsciou…		Spring/Summer2010	Journal of the New York State Nurses Association	41		4-Oct						Irrelevant	1
Heart rate and perceived exertion during self-selected intensities for exergaming compared to traditional exercise in college-age participants	Kraft, J. A.; Russell, W. D.; Bowman, T. A.; Selsor Iii, C. W.; Foster, G. D.	Exergames may be useful for promoting physical activity in younger populations. Heart rate (HRs) responses and rating of perceived exertion (RPE) at selfselected intensities were compared in college-age participants during 2 modes of exergame activity vs. traditional exercise. Thirty-seven participants (men: 20, women: 17) completed 3 30-minute self-selected intensity trials: (a) video game inter…	2011	2011	Journal of Strength and Conditioning Research	25		1736-1742		10.1519/JSC.0b013e3181e06f13		Kraft 2011		Irrelevant					1	1
Goal relevance and goal conduciveness appraisals lead to differential autonomic reactivity in emotional responding to performance feedback	Kreibig, S. D.; Gendolla, G. H. E.; Scherer, K. R.	Using an appraisal framework, the present experiment tested the hypothesis that goal relevance and goal conduciveness have an interactive effect on emotional responding. We expected that elicitation of positive or negative emotions in response to events that are conducive or obstructive to attainment of one's goals depends on the level of goal relevance. To test this hypothesis, we presented 119 …	2012	Dec-12	Biological Psychology	91		365-375		10.1016/j.biopsycho.2012.08.007		Kreibig 2012		Irrelevant						1
In vitro evaluation of a novel pulsatile right heart assist device - the PERKAT system	Kretzschmar, D.; Lauten, A.; Ferrari, M. W.	Purpose: Acute right ventricular failure is a life-threatening condition with poor prognosis. It occurs as a result of right ventricular infarction, postcardiac transplantation, or postimplantation of a left ventricular assist device. Temporary mechanical right ventricular support could be a reasonable treatment option. Therefore, we developed a novel percutaneously implantable device. Methods: T…	2015	Oct-15	International Journal of Artificial Organs	38		537-541		10.5301/ijao.5000440		Kretzschmar 2015		Irrelevant						1
Use of powered mobile arm supports by people with neuromuscular conditions	Kumar, Arun; Frances Phillips, Margaret	This study used a mixed-methods approach with questionnaires and semistructured interviews to explore the views and experiences of people with neuromuscular conditions who use powered mobile arm supports (PMASs). All 170 users of PMASs who had neuromuscular conditions and lived within 200 mi of the study center were contacted by post. Of the 22 who expressed an interest, 13, aged 13 to 69 yr, too…	2013	2013	Journal of Rehabilitation Research & Development	50		61-70		10.1682/JRRD.2012.03.0047		Kumar 2013		Irrelevant	1
An unusual cause of conduction block	Kwan, J.; Widemann, B.; Oberholtzer, C.; Lehky, T.	A 16-year-old young man was in his usual state of health until spring of 2008 when he began to note difficulty in running a mile. In April, his right leg began to give out while walking and he soon experienced similar symptoms in his left leg. He denied any sensory symptoms but complained of intermittent sharp stabbing pains in both calves. In June, he noticed tingling in his fingers and difficul…	2009	2009	Journal of Clinical Neuromuscular Disease	10		154-155				Kwan 2009		Irrelevant		1
So you think you can decide which treatment is best for you? you can't. nor can your doctor! but help is underway	Lambin, P.; Dekker, A.	If you have to make a choice between treatments, you need to know how the different options will affect your life after the treatment. It is clear, at least in radiotherapy for lung cancer, that we really don't know what will happen to a patient after treatment: the doctor's educated guess of outcome (survival, toxicity) after a treatment is no better than flipping a coin. If you don't know the o…	2012	2012	Radiotherapy and Oncology	102		S176-S177				Lambin 2012		Irrelevant		1
Rapid learning health care & randomised trial: Are the two approaches†antagonistic or complementary?	Lambin, P.; Roelofs, E.; Dekker, A.	If you have to make a choice between several treatments, you need to know how the different options will affect your life after the treatment. It is clear, at least in radiotherapy for lung cancer, that we really don't know what will happen to a patient after treatment: the doctor's educated guess of outcome (survival, toxicity) after a treatment is no better than flipping a coin. If you don't kn…	2012	2012	Radiotherapy and Oncology	103		S35-S36				Lambin 2012		Irrelevant		1
The sleepy teenager - diagnostic challenges	Landtblom, A. M.; Engström, M.	The sleepy teenager puts the doctor in a, often tricky, situation where it must be decided if we deal with normal physiology or if we should suspect pathological conditions. What medical investigations are proper to consider? What differential diagnoses should be considered in the first place? And what tools do we actually have? The symptoms and problems that usually are presented at the clinical…	2014	2014	Frontiers in Neurology	5-Aug						Landtblom 2014		Irrelevant		2
Brains and video games at high altitude	Lankford, H. V.	The central nervous system has a high demand for oxygen and is therefore physiologically vulnerable to even modest degrees of hypoxia. Because the cerebral cortex is more vulnerable than lower centers, the earlier abnormalities caused by hypoxia involve higher cortical functions. Reported here for the first time is a study about deterioration of a specific psychomotor speed skill at high altitude…	2000	Winter 2000	Wilderness Environ Med	11		290-2		10.1580/1080-6032(2000)011[0290:BAVGAH]2.3.CO;2		Lankford 2000		Irrelevant		1		1	1
Adolescent Consumption of Sports and Energy Drinks: Linkages to Higher Physical Activity, Unhealthy Beverage Patterns, Cigarette Smoking, and Screen Media Use	Larson, Nicole; DeWolfe, Jessica; Story, Mary; Neumark-Sztainer, Dianne	Objective To examine patterns of adolescent sports and energy drink (SED) consumption and identify behavioral correlates. Design Data were drawn from Eating and Activity in Teens, a population-based study. Setting Adolescents from 20 middle and high schools in Minneapolis/St Paul, MN completed classroom-administered surveys. Participants A total of 2,793 adolescents (53.2% girls) in grades 6–12. …	2014	2014	Journal of Nutrition Education & Behavior	46		181-187		10.1016/j.jneb.2014.02.008		Larson 2014		Irrelevant	1
Mini-circuit cardiopulmonary bypass with vacuum assisted venous drainage: feasibility of an asanguineous prime in the neonate	Lau, C. L.; Posther, K. E.; Stephenson, G. R.; Lodge, A.; Lawson, J. H.; Darling, E. M.; Davis, R. D.; Ungerleider, R. M.; Jaggers, J.	Conventional cardiopulmonary bypass (CPB) in neonates results in increased transfusion requirements and hemodilution. There has been little advancement in CPB for the neonatal population. There is evidence that increased priming volumes and blood product transfusion enhances inflammatory response to CPB and increases myocardial and pulmonary dysfunction. We have devised a miniaturized CPB circuit…	1999	1999	Perfusion	14		389-396				Lau 1999		Irrelevant	1					1
Sport and exercise in asthmatic children	Lecheler, J.	Children and young people today tend to be considerably less active than they used to be. Together with the greater amount of time they spend watching TV and playing video games, this development is leading to generally shallower breathing and an increase in bronchial hyperreactivity. Links between decreasing activity and a higher prevalence of childhood asthma cannot be ignored. Sport and exerci…	2008	2008	Pneumologe	5		74-83		10.1007/s10405-008-0196-x		Lecheler 2008		Irrelevant					1
A new case of fatal pulmonary thromboembolism associated with prolonged sitting at computer in Korea	Lee, H.	A newly reported, variant form of venous thromboembolism (VTE), named as "eThrombosis", occurred in a patient who maintained a prolonged sitting position at a computer. The patient fortunately recovered from the disease through early diagnosis and treatment. Recently however, the author experienced a new case of a 24-year-old Korean man who died due to "eThrombosis" after playing an Internet comp…	2004	2004	Yonsei Medical Journal	45		349-351				Lee 2004		Irrelevant		1		1	1	1
An overview of pediatric obesity	Lee, W. W.	Pediatric obesity is increasing worldwide and disproportionately affects the economically and socially disadvantaged. Obese children are at risk of developing the (dys)metabolic syndrome, insulin resistance, early-onset type 2 diabetes mellitus, polycystic ovarian syndrome, hypertension, hyperlipidemia, and obstructive sleep apnoea. Those with diabetes may have mixed features of type 1 and type 2…	2007	Dec-07	Pediatric Diabetes	8 Suppl 9		76-87		10.1111/j.1399-5448.2007.00337.x		Lee 2007		Irrelevant		1		1	1	1
Can a virtual patient trainer teach student nurses how to save lives-teaching nursing students about pediatric respiratory diseases	LeFlore, J. L.; Anderson, M.; Zielke, M. A.; Nelson, K. A.; Thomas, P. E.; Hardee, G.; John, L. D.	Introduction: Virtual environments offer a variety of benefits and may be a powerful medium with which to provide nursing education. The objective of this study was to compare the achievement of learning outcomes of undergraduate nursing students when a virtual patient trainer or a traditional lecture was used to teach pediatric respiratory content. Methods: This was a randomized, controlled, pos…	2012	2012	Simulation in Healthcare	7		Oct-17		10.1097/SIH.0b013e31823652de		LeFlore 2012		Irrelevant					1	1
The relationship between cell phone use, physical and sedentary activity, and cardiorespiratory fitness in a sample of U.S. college students	Lepp, A.; Barkley, J. E.; Sanders, G. J.; Rebold, M.; Gates, P.	Background: Today's cell phones increase opportunities for activities traditionally defined as sedentary behaviors (e.g., surfing the internet, playing video games). People who participate in large amounts of sedentary behaviors, relative to those who do not, tend to be less physically active, less physically fit, and at greater risk for health problems. However, cell phone use does not have to b…	2013	2013	International Journal of Behavioral Nutrition and Physical Activity	10				10.1186/1479-5868-10-79		Lepp 2013		Irrelevant		1		1	1	1
Simulation: Past, present and future	Lewandowski, W. E.	The use of mechanical training devices to assist in medical training has been around for almost 40 years. One of the most famous is “Resusci Anne” a CPR training mannequin developed by a Norwegian company, Laerdal, in the early 1960s [1]. By 1969, the first anesthesia simulator, SIM1, was developed as an aide for learning to intubate. This device consisted of a mannequin with an intubatable airwa…	2009	2009	CardioVascular and Interventional Radiology	32		167-168				Lewandowski 2009		Irrelevant		1
Fairy tales as a method of education of children with bronchial asthma	Lezhava, D. A.; Rtskhiladse, I. G.	Education of patients suffering from Bronchial Asthma (BA) and their parents make it possible to perform adequate control over the treatment and prophylaxis of the disease. In the interest of 5-13 year old children, it would be better to pass along information on their disease through fairy tales, as this form seems more natural and easy to accept for children. We used original tales about the di…	1997	1997	Pediatric Pulmonology	24		308				Lezhava 1997		Irrelevant					1
Association between asthma and physical activity in adolescents: Analysis of representative national data from the 2011 youth risk behavior survey	Li, C.; Adesman, A.; John, M.	Purpose: Moderate physical activity (PA) has been shown to be beneficial for alleviating some of the symptoms of asthma in teens. Unfortunately, many youth with asthma avoid rigorous PA for fear of an asthma attack. Decreased PA is linked to being overweight or obese. If teens with asthma are at increased risk of being overweight or obese, then it is important to determine if their decreased acti…	2014	2014	Journal of Adolescent Health	54		S54				Li 2014		Irrelevant		1
A longitudinal study in youth of heart rate variability at rest and in response to stress	Li, Z. B.; Snieder, H.; Su, S. Y.; Ding, X. H.; Thayer, J. F.; Treiber, F. A.; Wang, X. L.	Background: Few longitudinal studies have examined ethnic and sex differences, predictors and tracking stabilities of heart rate variability (HRV) at rest and in response to stress in youths and young adults. Methods: Two evaluations were performed approximately 1.5 years apart on 399 youths and young adults (189 European Americans [EAs] and 210 African Americans [AAs]; 190 males and 209 females)…	2009	Sep-09	International Journal of Psychophysiology	73		212-217		10.1016/j.ijpsycho.2009.03.002		Li 2009		Irrelevant						1
Management of chronic pediatric diseases with interactive health games: Theory and research findings	Lieberman, D. A.	In randomized clinical trials, children and adolescents improved their self care and reduced their emergency clinical utilization after playing health education and disease management video games. A diabetes game reduced diabetes-related urgent and emergency visits by 77 percent after diabetic youngsters had the game at home for six months, compared to no reduction in clinical utilization in a co…	2001	2001	Journal of Ambulatory Care Management	24		26-38				Lieberman 2001		Irrelevant	1	1		1	1
Respiratory motion tracking using the kinect camera	Lim, S. H.; Golkar, E.; Abd. Rahni, A. A.	Respiratory motion presents a challenge in developing techniques to increase the accuracy of image acquisition or guided interventions in abdominal and thoracic organs. The use of distance cameras, such as that from Vision RT Ltd has been considered as a surrogate for respiratory motion tracking in external beam radiotherapy that does not require the use of markers. However, it is very costly and…	2015	2015				797-800		10.1109/IECBES.2014.7047619		Lim 2015		Irrelevant					1
Qigong-style deep/slow/even breathing affects peripheral blood perfusion and decreases heart rate and blood pressure during stressful video game	Lin, S.; Shen, Z. Y.; Li, P.; Tam, J.; Pham, S.; Pham, R.; Nguyen, T.	Purpose: Together with regulation of mind and body, slow/deep/ even breathing is one of the three requisite elements of Qigong practice. This study examines the effects of such breathing pattern on cardiovascular functions during normal and stressful situations. Methods: Six experienced Qigong practitioners were in Part 1, in which Moor DRT-4 laser Doppler flowmetry instrument was used to measure…	2016	2016	Journal of Alternative and Complementary Medicine	22		A82				Lin 2016		Irrelevant		1			1
The choking game and YouTube: a dangerous combination	Linkletter, M.; Gordon, K.; Dooley, J.	PURPOSE: To study postings of partial asphyxiation by adolescents on YouTube and to increase awareness of this dangerous activity as well as the value of YouTube as a research tool. METHODS: Videos were searched on YouTube using many terms for recreational partial asphyxiation. Data were gathered on the participants and on the occurrence of hypoxic seizure. RESULTS: Sixty-five videos of the asphy…	2010	Mar-10	Clinical Pediatrics	49		274-9		10.1177/0009922809339203		Linkletter 2010		Irrelevant				1
VIDEO GAMES FOR CONTROLLING ASTHMA AND DIABETES	Llaurado, J. G.	A video game has been designed to help control children’s asthma. In a study conducted by members of the Department of Pediatrics at Yale-New Haven Hospital, eleven out of eleven children playing the game called Asthma Command indicated significant improvement in their knowledge of, and capability to cope with, their asthma condition. The object of the video game is to facilitate the screen chara…	1985	1985	International Journal of Bio-Medical Computing	16		93-94				Llaurado 1985		Irrelevant						1
Incidence of obesity and associated health risks in the District of Columbia Public Schools	Lockwood, S. D.; Harland, B. F.; Steinert, D.; Tavakol, K.	A Youth Risk Behavior Study (YRBS) was conducted by the Center for Disease Control and Prevention in collaboration with the District of Columbia (DC) Public Schools and the DC Department of Health. Twenty-seven percent of DC high school students were either overweight or obese with BMI's over 25. Eighty percent did not meet recommended levels of physical activity. These values are higher than cor…	2009	2009	The FASEB Journal	23						Lockwood 2009		Irrelevant		1
Attention deficit hyperactivity disorder symptomatology and pediatric obesity: Psychopathology or sleep deprivation?	Lundahl, A.; Nelson, T. D.	The relationship between attention deficit hyperactivity disorder (ADHD) and obesity in children has received considerable attention in recent years. However, the literature currently overlooks the potential causal and maintaining role that sleep problems may play in this relationship. Using a biopsychosocial framework, this article highlights how sleep problems impact the biological, psychologic…	2016	Jun-16	Journal of Health Psychology	21		1055-1065		10.1177/1359105314544991		Lundahl 2016		Irrelevant						1
Bringing immersive enjoyment to hyperbaric oxygen chamber users using virtual reality glasses	Lv, Z.	This paper proposed a novel immersive entertainment sys- tem for the users of hyperbaric oxygen therapy chamber. The system is a hybrid of hardware and software, the scheme is described in this paper. The hardware is combined by a HMD (i.e. virtual reality glasses shell), a smartphone and a waterproof bag. The software is able to transfer the stereo- scopic images of the 3D game to the screen of …	2015	2015		01-02-October-2015		156-159		10.1145/2838944.2838982		Lv 2015		Irrelevant					1
Smoke shooter: Introducing danger of smoking to school children with persuasive technology	M. H. bin Ismail; S. Z. Ahmad; A. F. Rosmani; N. L. M. Shuib	Children need to have adequate information on danger of smoking because smoking is bad to their health. This can be achieved by using persuasive technology to change the attitudes or behaviors of the users through persuasion and social influence. The objectives of this research are to provide a new medium for campaigning on the danger of smoking and to propose a conceptual framework based on Band…	2012	24-27 June 2012				1371-1375		10.1109/SHUSER.2012.6268819		M 2012		Irrelevant			1
The development of ICU-Talk a communication aid for patiente in intensive care unite	MacAulay, F.; Etchels, M. C.; Judson, A.; Asfaraf, S.; Ricketts, I. W.; Waller, A.; Brodie, J. K.; Warden, A.; Shearer, A. J.; Gordon, B.; Alm, N.	ICU-Talk, a project aimed at developing communication aid for patients in an intensive care unit (ICU), is discussed. The interface of ICU-talk allows personalization by the patient, the patient some control of font size, typesize and fontspace. The initial screen show moods and depending on the mood the ordering of phrases is done. The nurses in the ICU were provided with different conversation …	2000	2000	IEE Colloquium (Digest)			37-40				MacAulay 2000		Irrelevant					1
Acute in vivo studies of the Pittsburgh Intravenous Membrane Oxygenator	Macha, M.; Federspiel, W. J.; Lund, L. W.; Sawzik, P. J.; Litwak, P.; Walters, F. R.; Reeder, G. D.; Borovetz, H. S.; Hattler, B. G.	The efficacy of an innovative intravenous membrane oxygenator (IMO) was tested acutely (6-8 hrs) in seven calves. The IMO prototypes consisted of a central polyurethane balloon within a bundle of hollow fibers with a membrane surface area of 0.14 m(2). The IMO devices were inserted through the external jugular vein into the inferior vena cava of anesthetized calves (68.9 +/- 2.3 kg). Rhythmic bal…	1996	Sep-Oct 1996	Asaio Journal	42		M609-M615				Macha 1996		Irrelevant						1
Feasibility, design and conduct of a pragmatic randomized controlled trial to reduce overweight and obesity in children: The electronic games to aid motivation to exercise (eGAME) study	Maddison, R.; Foley, L.; Mhurchu, C. N.; Jull, A.; Jiang, Y.; Prapavessis, H.; Rodgers, A.; Hoorn, S. V.; Hohepa, M.; Schaaf, D.	Background: Childhood obesity has reached epidemic proportions in developed countries. Sedentary screen-based activities such as video gaming are thought to displace active behaviors and are independently associated with obesity. Active video games, where players physically interact with images onscreen, may have utility as a novel intervention to increase physical activity and improve body compo…	2009	May-09	BMC Public Health	9				10.1186/1471-2458-9-146		Maddison 2009		Irrelevant		1		1	1	1
Energy expended playing video console games: an opportunity to increase children's physical activity?	Maddison, R.; Ni Mhurchu, C.; Jull, A.; Prapavessis, H.; Rodgers, A.	This study sought to quantify the energy expenditure and physical activity associated with playing the 'new generation' active and nonactive console-based video games in 21 children ages 10-14 years. Energy expenditure (kcal) derived from oxygen consumption (VO2) was continuously assessed while children played nonactive and active console video games. Physical activity was assessed continuously u…	2007	2007	Pediatric Exercise Science	19		334-343				Maddison 2007		Irrelevant	1
The differential effects of agency on fear induction using a horror-themed video game	Madsen, K. E.	Fear research faces a dilemma as typical methods of induction elicit passive or indirect fear, rather than authentic or direct fear. The present study investigated and compared the effects of interactivity, or agency, on the physiological responses of participants as measures of direct fear as they either played or watched a horror-themed video game. Assuming agency allows for greater immersion, …	2016	2016	Computers in Human Behavior	56		142-146		10.1016/j.chb.2015.11.041		Madsen 2016		Irrelevant					1	1
Promoting parenting by keeping new families together from birth through dismissal	Maier, M. J.	Many new parents enter parenting ill-prepared to care for their newborn. Nurses promote optimal parenting by facilitating parent-newborn contact immediately after birth and sustaining continual contact during the brief hospitalization. By serving as positive role models, continually assessing, teaching, and reevaluating the parental knowledge base and care, nurses prepare parents for the challeng…	1996	1996	Kansas Nurse	71		9-Oct				Maier 1996		Irrelevant	1
Low incidence of myocardial recovery after left ventricular assist device implantation in patients with chronic heart failure	Mancini, D. M.; Beniaminovitz, A.; Levin, H.; Catanese, K.; Flannery, M.; DiTullio, M.; Savin, S.; Cordisco, M. E.; Rose, E.; Oz, M.	Background-Mechanical, histological, and biochemical improvement has been described in patients after left ventricular assist device (LVAD) support. Explantation of the LVADs without heart transplantation has been described in selected patients who received this therapy as a bridge to transplantation. Methods and Results-A retrospective review of patients receiving a mechanical bridge to transpla…	1998	Dec-98	Circulation	98		2383-2389				Mancini 1998		Irrelevant						1
Using psychophysiological techniques	Mandryk, R. L.; Inkpen, K. M.; Calvert, T. W.	Emerging technologies offer exciting new ways of using entertainment technology to create fantastic play experiences and foster interactions between players. Evaluating entertainment technology is challenging because success isn't defined in terms of productivity and performance, but in terms of enjoyment and interaction. Current subjective methods of evaluating entertainment technology aren't su…	2006	2006	Behaviour & Information Technology	25		141-158				Mandryk 2006		Irrelevant	1
Rehabilitation implications of stepper exercise technique on exertion and hip extensor muscle activation -- a small exploratory study	Marin, R.; Chang, A.; Cyhan, T.; Dinauer, P.	Abstract—This study evaluated which of two different stairstepping techniques produced a higher level of perceived physical exertion and whether magnetic resonance imaging (MRI) can identify gluteus maximus activation during stepper exercise and/ or differences in gluteus maximus activation between exercise techniques. The study was a prospective, single-blind, randomized, two-period, crossover t…	2008	2008	Journal of Rehabilitation Research & Development	45	1	125-134				Marin 2008		Irrelevant	1
Variations in battery life of a heart-lung machine using different pump speeds, pressure loads, boot material, centrifugal pump head, multiple pump usage, and battery age	Marshall, C.; Hargrove, M.; O'Donnell, A.; Aherne, T.; Marshall, Cornelius; Hargrove, Martin; O'Donnell, Aonghus; Aherne, Thomas	Electrical failure during cardiopulmonary bypass (CPB) has previously been reported to occur in 1 of every 1500 cases. Most heart-lung machine pump consoles are equipped with built-in battery back-up units. Battery run times of these devices are variable and have not been reported. Different conditions of use can extend battery life in the event of electrical failure. This study was designed to e…	2005	2005	Journal of Extra-Corporeal Technology	37		278-281				Marshall 2005		Irrelevant	1
Organ doses can be estimated from the computed tomography (CT) dose index for cone-beam CT on radiotherapy equipment	Martin, C. J.; Abuhaimed, A.; Sankaralingam, M.; Metwaly, M.; Gentle, D. J.	Cone beam computed tomography (CBCT) systems are fitted to radiotherapy linear accelerators and used for patient positioning prior to treatment by image guided radiotherapy (IGRT). Radiotherapists' and radiographers' knowledge of doses to organs from CBCT imaging is limited. The weighted CT dose index for a reference beam of width 20 mm (CTDIw,ref) is displayed on Varian CBCT imaging equipment kn…	2016	Jun-16	Journal of Radiological Protection	36		215-229		10.1088/0952-4746/36/2/215		Martin 2016		Irrelevant						1
CLINICAL AFFILIATION PROGRAM IN REHABILITATION ENGINEERING SERVICE FOR COMMUNITY COLLEGE STUDENTS	Masiello, R.; Burn, T.	Helen Hayes Hospital has set up a Rehabilitation Engineering technician training program for Community College students. These students serve in the hospital's team-oriented Rehabilitation Engineering clinic which solves problems requiring therapeutic tools and assistive devices. To date, the clinic has developed the following devices to facilitate the treatment and/or evaluation of the hospital'…	1984	1984				399-400				Masiello 1984		Irrelevant					1
Blood pressure reactivity to psychological stress predicts hypertension in the CARDIA study	Matthews, K. A.; Katholi, C. R.; McCreath, H.; Whooley, M. A.; Williams, D. R.; Zhu, S.; Markovitz, J. H.	Background- A longstanding but controversial hypothesis is that individuals who exhibit frequent, large increases in blood pressure (BP) during psychological stress are at risk for developing essential hypertension. We tested whether BP changes during psychological stress predict incident hypertension in young adults.Methods and Results- We used survival analysis to predict hypertensive status du…	2004	2004	Circulation	110		74-78				Matthews 2004		Irrelevant	1
MAST system: a new condensed cardiopulmonary bypass circuit for adult cardiac surgery	McCusker, K.; Vijay, V.; Debois, W.; Helm, R.; Sisto, D.	There have been many refinements in cardiopulmonary bypass (CPB) techniques over the past few decades specific to design, materials and function. Despite these improvements, use of the standard length circuit tubing and pump oxygenator alter cellular, biochemical and rheological properties by inducing a systemic inflammatory response, persisting well into the early postoperative phase. We have de…	2001	2001	Perfusion	16		447-452				McCusker 2001		Irrelevant	1
Training for single port video assisted thoracoscopic surgery lung resections	McElnay, P. J.; Lim, E.	With many surgical training programmes providing less time for training it can be challenging for trainees to acquire the necessary surgical skills to perform complex video assisted thoracoscopic surgery (VATS) lung resections. Indeed as the utilization of single port operations increases the need to approach the operating theatre with already-existing excellent hand-eye coordination skills incre…	2015	Nov-15	Annals of Translational Medicine	3		319		10.3978/j.issn.2305-5839.2015.11.04		McElnay 2015		Irrelevant				1
Physiological Responses During Multiplay Exergaming in Young Adult Males are Game-Dependent	McGuire, S.; Willems, M. E.	Regular moderate-intensity exercise provides health benefits. The aim of this study was to examine whether the selected exercise intensity and physiological responses during exergaming in a single and multiplayer mode in the same physical space were game-dependent. Ten males (mean +/- SD, age: 23 +/- 5 years, body mass: 84.2 +/- 15.6 kg, body height: 180 +/- 7 cm, body mass index: 26.0 +/- 4.0 kg…	2015	Jun-15	Journal of Human Kinetics	46		263-271		10.1515/hukin-2015-0054		McGuire 2015		Irrelevant				1	1	1
USING GAMIFICATION TO ENGAGE AND MOTIVATE	McKeown, S.	Building strong engagement and motivation while working towards a shared goal are some of the foundational traits on which the gaming industry is built. Gamification is the use of game elements and design in nongaming contexts, and is rapidly spreading internationally as an exciting way to change established patterns of behaviour. This session is designed to provide participants with an understan…	2016	Spring2016		52		59-59				McKeown 2016		Irrelevant	1
Artificial heart helps people awaiting transplants	Meadows, M.	The FDA has approved a partial artificial heart that keeps people alive in the hospital while they wait for a heart transplant. The SynCardia CardioWest Temporary Total Artificial Heart is intended to be a "bridge to transplant" for people who don't respond to other treatments and who could die from non-reversible biventricular heart failure, a condition in which both the left and right sides of …	2005	2005	FDA Consumer	39		35-35				Meadows 2005		Irrelevant	1
Computer-assisted surgery: an update	Meadows, M.	The Food and Drug Administration first cleared the da Vinci Surgical System in 2000 for general laparoscopic surgeries such as gall bladder removal and for treatment of severe heartburn. Since then, use of the system has increased and expanded into several other surgical areas. These include removal of the prostate (radical prostatectomy); non-cardiac chest procedures involving the lungs, esophag…	2005	2005	FDA Consumer	39		16-17				Meadows 2005		Irrelevant	1
How to keep your heart healthy	Meadows, M.	Sixty-two-year-old Jack Andre says having a heart attack in March 2003 was like getting hit in the head with a baseball bat. "It brought a lot of things to my attention that I never thought about before," he says. He was overweight, didn't exercise, and often ate high-fat foods. But he never connected his lifestyle to his heart. "Six months before the heart attack, my doctor told me I had borderl…	2003	2003	FDA Consumer	37		18-25				Meadows 2003		Irrelevant	1
Robots lend a helping hand to surgeons	Meadows, M.	Robot-assisted surgery is the latest development in the larger movement of endoscopy, a type of minimally invasive surgery--the idea being that less invasive procedures translate into less trauma and pain for patients. Surgery through smaller incisions typically results in less scarring and faster recovery. It's not that robots are changing the basics of surgery. Surgeons are still cutting and se…	2002	2002	FDA Consumer	36		Oct-15				Meadows 2002		Irrelevant	1
Robotic pulmonary resections in children: Series report and introduction of a new robotic instrument	Meehan, J. J.; Phearman, L.; Sandler, A.	Thermal sealing devices, such as the LigaSure (ValleyLab-Tyco Healthcare; Boulder, CO) or Gyrus PK (Gyrus ACMI, Maple Grove, MN) are minimally invasive instruments that can be used to seal the pulmonary parenchyma in pediatric lung resections. But these devices were only available in laparoscopic form, and no robotically similar instruments were manufactured. This handicaps the surgeon at the con…	2008	Apr-08	Journal of Laparoendoscopic & Advanced Surgical Techniques	18		293-295		10.1089/lap.2007.0078		Meehan 2008		Irrelevant						1
Physical rehabilitation for critical illness myopathy and neuropathy: an abridged version of Cochrane Systematic Review	Mehrholz, J.; Pohl, M.; Kugler, J.; Burridge, J.; Muckel, S.; Elsner, B.	Intensive care unit (ICU) acquired or generalised weakness due to critical illness myopathy (CIM) and polyneuropathy (CIP) are major causes of chronically impaired motor function that can affect activities of daily living and quality of life. Physical rehabilitation of those affected might help to improve activities of daily living. Our primary objective was to assess the effects of physical reha…	2015	Oct-15	European Journal of Physical and Rehabilitation Medicine	51		655-661				Mehrholz 2015		Irrelevant						1
Risk and protective factors associated with being bullied on school property compared with cyberbullied	Merrill, R. M.; Hanson, C. L.	Background: We identified bullying victimization (bullied on school property versus cyberbullied) by selected demographic, personal characteristic, and behavior variables. Methods: A cross-sectional analysis was conducted on adolescents (n = 13,583) completing the 2013 Youth Risk Behavior Survey (YRBS) in grades 9 through 12. Results: Being bullied on school property in the past 12 months was sig…	2016	2016	BMC Public Health					10.1186/s12889-016-2833-3		Merrill 2016		Irrelevant		1		1	1	1
Validation of continuous thermodilution cardiac output in patients implanted with a left ventricular assist device	Mets, B.; Frumento, R. J.; Bennett-Guerrero, E.; Naka, Y.	Objective: To assess the accuracy of a continuous cardiac output (CCO) monitor against an independent, intravascular measurement of flow as can be performed in patients fitted with a left ventricular assist device (LVAD). Design: A prospective cohort study. Setting: Academic tertiary-care center. Participants: Adult patients (n = 15) presenting for LVAD placement. Interventions: Consenting patien…	2002	Dec-02	Journal of Cardiothoracic and Vascular Anesthesia	16		727-730		10.1053/jcan.2002.128411		Mets 2002		Irrelevant						1
The effect of the virtual PC-simulation MicroSim on performance of simulated emergency scenarios	Meyer, O.; Felber, A.; Hennig, C.; Gallschuetz, C.	Blooms revised taxanomy1 categorizes knowledge to different dimensions of cognitive process and knowledge. Assumably the effect to performance from practice is larger than from theoretical learning. Thus simulation in medical education becomes increasingly popular. MicroSim® (Laerdal, Norway) is a highly interactive, computer-based e-learning program simulating medical emergencies in an emergency…	2010	2010	Resuscitation	81		S33				Meyer 2010		Irrelevant		1
Hemodynamic monitoring in the era of digital health	Michard, F.	Digital innovations are changing medicine, and hemodynamic monitoring will not be an exception. Five to ten years from now, we can envision a world where clinicians will learn hemodynamics with simulators and serious games, will monitor patients with wearable or implantable sensors in the hospital and after discharge, will use medical devices able to communicate and integrate the historical, clin…	2016	2016	Annals of Intensive Care	6		1-Jul		10.1186/s13613-016-0119-7		Michard 2016		Irrelevant					1
Quantitative contrast-enhanced computed tomography: is there a need for system calibration?	Miles, K. A.; Young, H.; Chica, S. L.; Esser, P. D.	The purpose of the study was to perform phantom studies to assess the impact of computed tomography (CT) system variability on quantitative measurements of contrast enhancement. A phantom containing tubes of contrast material at dilutions of 120, 1:35, 1:50, 1:100 and 1:200 arranged in air or water was imaged using 11 CT systems at 9 institutions. All systems had undergone routine calibration aga…	2007	Apr-07	European Radiology	17		919-926		10.1007/s00330-006-0424-x		Miles 2007		Irrelevant						1
Parasympathetic nervous system control of heart rate responses to stress in offspring of hypertensives	Miller, S. B.	The elevated heart rate response to stress in normotensive offspring of hypertensives (PH+) has been suggested to be a function of sympathetic nervous system activity. This study examined whether parasympathetic nervous system activity may also underlie familial differences in the heart rate response. Twenty‐four subjects, half of whom were PH+, were exposed to four stressor tasks administered in…	1994	1994	Psychophysiology	31		Nov-16		10.1111/j.1469-8986.1994.tb01019.x		Miller 1994		Irrelevant		1		1	1	1
Seizures during video-game play and other common leisure pursuits in known epilepsy patients without visual sensitivity	Millett, C. J.; Fish, D. R.; Thompson, P. J.; Johnson, A.	Purpose: Some individuals who are negative to flash/pattern sensitivity have been reported to experience seizures while exposed to video games. This study seeks to examine systematically whether exposure to video-game material is a risk factor for seizures in patients with chronic epilepsy without visual sensitivity. Methods: Two hundred and twelve chronic epilepsy patients participated in the st…	1999	1999	Epilepsia	40		59-64				Millett 1999		Irrelevant		1
Reliability and usability of the eChez-Soi in-home telerehabilitation platform: A new internet-based communication and real-time monitoring software solution combined with interactive exercises: Results of a longitudinal pilot study in four patients with lung cancer	Moffet, H.; Saey, D.; Coats, V.; Vincent, C.; Choinière, F.; Comeau, F.	This longitudinal pilot study aims to describe the components and functionalities of the eChez-Soi homebased telerehabilitation platform, and present preliminary results on its technological reliability and usability. Four patients receiving chemotherapy treatments for lung cancer followed an 8 week home-based telerehabilitation program using the new eChez-Soi platform. All 60 planned sessions su…	2015	2015				137-142				Moffet 2015		Irrelevant					1
Users' Perception and Readiness of the eChez-Soi In-Home Telerehabilitation Platform	Moffet, H.; Vincent, C.; Saey, D.; Coats, V.; Routhier, F.; Choinière, F.; Comeau, F.	This longitudinal preliminary study aims to describe the components and features of the eChez-Soi home-based telerehabilitation platform, and present preliminary results on practitioners' readiness for and perception of its usability. Four patients receiving chemotherapy treatments for lung cancer followed an 8-week home-based telerehabilitation program with the new eChez-Soi platform and four he…	2015	2015		217		782-787				Moffet 2015		Irrelevant					1
Interactive video game cycling leads to higher energy expenditure and is more enjoyable than conventional exercise in adults	Monedero, J.; Lyons, E. J.; O'Gorman, D. J.	Background: Despite the widely accepted health benefits of regular physical activity, only a small percentage of the population meets the current recommendations. The reasons include a wide use of technology and a lack of enjoyment while exercising. The purpose of this study was to compare the physiological, perceptual and enjoyment responses between a single bout of (I) conventional cycling and …	2015	2015	PLoS ONE	10				10.1371/journal.pone.0118470		Monedero 2015		Irrelevant					1
Extracorporeal membrane oxygenation for diffuse alveolar hemorrhage and severe hypoxemic respiratory failure from silicone embolism	Mongero, L. B.; Brodie, D.; Cunningham, J.; Ventetuolo, C.; Kim, H.; Sylvan, E.; Bacchetta, M. D.	Liquid silicone is an inert material that may be used for cosmetic procedures by physicians as well as illegally by non-medical personnel. The use of silicone may result in severe complications, disfigurement, and even death. In addition, the indications for extracorporeal membrane oxygenation (ECMO) support have been increasing as a salvage therapy for a variety of life-threatening conditions. T…	2010	Jul-10	Perfusion-Uk	25		249-252		10.1177/0267659110375327		Mongero 2010		Irrelevant						1
Physical activity in children and adolescents with chronic disease	Mota, J.; Álvares, S.; Miguel, C.; Lobarinhas, G.	The child and adolescent with chronic illness tend to limit physical activity (PA) because of disease itself and also for social and cultural prejudices. Being so and in order to promote regular physical activity it is important to understand the patterns of active and inactive behaviors of these patients. OBJECTIVE: to assess the level of physical activity and sedentary behaviours and the associ…	2001	2001	Nascer e Crescer	10		274-278				Mota 2001		Irrelevant		1			1
Knowledge and attitudes about attention-deficit/hyperactivity disorder and specific learning disorder in an urban Indian population	Mukherjee, S.; Shah, H. R.; Ramanathan, S.; Dewan, M.	Attention-deficit/hyperactivity disorder (ADHD) and specific learning disorders (SLDs) are an important cause of scholastic backwardness among children and often go unrecognized. Few studies have examined knowledge and attitudes toward ADHD and SLD among school-aged children. To address this deficit, 120 school-aged children, attending a child guidance clinic in Mumbai, were interviewed using a q…	2016	2016	Journal of Nervous and Mental Disease	204		458-463				Mukherjee 2016		Irrelevant		1
Comparing SUV values of images at PET-CT console and the RT planning console using identical dataset of a study phantom	Munshi, A.; Paul, S.; Sarkar, B.; Bala, P.; Ganesh, T.; Sen, I. B.; Pant, V.; Mohanti, B. K.	Purpose: The use of positron emission tomography (PET) for radiotherapy planning purposes has become increasingly important in the last few years. In the current study, we compared the SUV values of images at the PET CT console to the SUV values obtained at the RT planning workstation. Materials and Methods: The PET-CT cylindrical body phantom was filled with a uniform 18F solution of 5.3 +/- 0.2…	2016	Jan-Mar 2016	Journal of Cancer Research and Therapeutics	12		131-136		10.4103/0973-1482.154934		Munshi 2016		Irrelevant						1
Physical and sedentary activity in school children grades 5-8: the Bogalusa Heart Study	Myers, L.; Strikmiller, P. K.; Webber, L. S.; Berenson, G. S.	Physical and sedentary activity in children and adolescents has immediate health benefits and can also set a pattern that carries over into adulthood, resulting in long-term health benefits. Activity levels in a free-living biracial sample of children and adolescents, ages 9-15 yr (N = 995), were examined using a 24-h recall instrument, the Self-Administered Physical Activity Checklist. Selected …	1996	1996	Medicine & Science in Sports & Exercise	28		852-859				Myers 1996		Irrelevant	1
Detecting different joint equilibria with an evolutionary approach	N. Gaskó; D. Dumitrescu; R. I. Lung	An evolutionary procedure based on nondomination with respect to the generative relation is proposed for detecting different new equilibria types. The notions of joint Pareto-Aumann, Aumann-Pareto, Nash-Aumann and Aumann-Nash equilibrium are introduced. These combinations (representing new solution concepts) may allow an approximation of how people play in real life situations. Some numerical exp…	2011	27-29 Jan. 2011				343-347		10.1109/SAMI.2011.5738903		N 2011		Irrelevant			1
Enhancing school-based asthma education efforts using computer-based education for children	Nabors, L. A.; Kockritz, J. L.; Ludke, R. L.; Bernstein, J. A.	Background. Schools are an important site for delivery of asthma education programs. Computer-based educational programs are a critical component of asthma education programs and may be a particularly important education method in busy school environments. Objective. The objective of this brief report is to review and critique computer-based education efforts in schools. Results. The results of o…	2012	2012	Journal of Asthma	49		209-212		10.3109/02770903.2011.645181		Nabors 2012		Irrelevant				1	1
Web-based thoracic surgery online course: Increasing access, connecting people and decreasing inequalities: Feasibility results	Nabuco De Araujo, P.; Terra, R. M.; Mariani, A. W.; Dela Vega, A.; Pego-Fernades, P.	Objectives: Access to knowledge, information and quality education is a huge issue in many countries. Web-based technologies are considered powerful resources to spread knowledge and are supposed to improve access to better education. Nevertheless, very few initiatives have evaluated feasibility and efficiency of these methods in the field of thoracic surgery. The purpose of this study was to eva…	2015	2015	Interactive Cardiovascular and Thoracic Surgery	21						NabucoDeAraujo 2015		Irrelevant		1
Gait rehabilitation with a robotic dog	Naganuma, M.; Ohkubo, E.; Kimura, R.; Watanabe, M.; Kato, N.	Purpose: Gait rehabilitation is a fundamental requirement to avoid disuse syndrome for the long-term hospitalized person such as cerebral infarction patient or patient with dementia. In general gait rehabilitation is monotonous and dull, so some entertainment or a sense of achievement is helpful to maintain motivation during the daily exercise. This paper proposes an effective gait-rehabilitation…	2012	2012								Naganuma 2012		Irrelevant					1
Novel Balloon Catheter Technologies for Pulmonary Vein/Antrum Isolation	Nakagawa, H.; Yokoyama, K.; Aoyama, H.; Foresti, S.; Pitha, J. V.; Lazzara, R.; Natale, A.; Jackman, W. M.; Natale, A.; Jalife, J.	We describe novel balloon catheter technologies for pulmonary vein (PV)/antrum isolation using three different energy sources (high-intensity focused ultrasound, laser energy and cryothermia). 1) A High-intensity focused ultrasound (HIFU) balloon catheter is designed to focus HIFU energy circumferentially outside the PV (PV antrum). The catheter has two non-compliant balloons and a 9MHz ultrasoun…	2008	2008				363-383				Nakagawa 2008		Irrelevant						1
Obesity, diet and physical activity: The reality of our teenagers	Neves, C.; Brito, N.; Fernandes, L.	Introduction: Childhood obesity (OB) has tripled in adolescents in the past 30 years. Obese youth are more likely to have risk factors for cardiovascular disease, diabetes, bone and joint problems, sleep apnoea and psychological problems. Objectives: To determine the prevalence of overweight (OW), OB and hypertension (HT) in an adolescent school population and to correlate with eating habits (EH)…	2013	2013	Atencion Primaria	45		84				Neves 2013		Irrelevant		1
The Enhanced Workflow and Efficiency of the Wireless Local Area Network (WLAN)-Based Direct Digital Radiography (DDR) Portable Radiography	Ngan, Tsz-Lung; Wong, Edward; Ng, Kris; Jeor, Patrick; Lo, Gladys	With the implementation of the PACS in the hospital, there is an increasing demand from the clinicians for immediate access and display of radiological images. Recently, our hospital has installed the first wireless local area network (WLAN)-based direct digital radiography (DDR) portable radiography system. The DDR portable radiography system allows wireless retrieval of modality worklist and wi…	2015	2015	Journal of Digital Imaging	28		302-308		10.1007/s10278-014-9764-2		Ngan 2015		Irrelevant	1
Total artificial heart and physical therapy management	Nicholson, C.; Paz, J. C.	Purpose: To describe the total artificial heart (TAH) device as a bridge to heart transplantation (BTT), and related physical therapy management, while comparisons to left ventricular assist devices (LVAD) are made. Summary: The SynCardia CardioWest Temporary TAH System is the only TAH approved by the Food and Drug Administration (FDA), Health Canada and Consultants Europe (CE) for BTT. CardioWes…	2010	2010	Cardiopulmonary Physical Therapy Journal (American Physical Therapy Association, Cardiopulmonary Section)	21		13-21				Nicholson 2010		Irrelevant	1
Physical activity and inactivity in relation to asthma among 16 year olds in a Swedish birth cohort study	Nilsson, S.; Bergström, A.; Wickman, M.; Kull, I.	Background: The time adolescents spend in front of screens (TV, computers etc) increases. Time spent watching TV is often used as a marker of physical inactivity in epidemiological studies and has been associated with asthma in some studies. In addition, physical activity has been associated with both increased and decreased risks of asthma in previous studies. In this study we have examined the …	2013	2013	Allergy: European Journal of Allergy and Clinical Immunology	68		535				Nilsson 2013		Irrelevant		1
Flat panel detector-based cone beam CT imaging: Preliminary system evaluation	Ning, R. L.; Conover, D.; Yu, Y.; Lu, X. H.; Yaffe, M. J.; Flynn, M. J.	The purpose of this study was to perform a preliminary evaluation of a newly constructed s flat panel detector (FPD)-based system for cone beam CT imaging applications. A prototype flat-panel detector-based cone beam CT imaging system has been designed and constructed by modifying a GE HiSpeed Advantage CT scanner. The prototype consisted of a modified GE CT HiSpeed Advantage CT gantry, an x-ray …	2004	2004		5368		616-620				Ning 2004		Irrelevant						2
The enabler cannula pump: a novel circulatory support system	Nishimura, Y.; Meyns, B.; Ozaki, S.; Racz, R.; Dohmen, P.; Flameng, W.	Background. The enabler circulatory support system is a catheter pump which expels blood from the left or right ventricular cavity and provides pulsatile flow in the ascending aorta or pulmonary artery If is driven by a bedside installed pulsatile driving console. The device can easily be implanted by a minimal invasive approach, similar to the Hemopump. Purpose. To demonstrate the hemodynamic pe…	1999	May-99	International Journal of Artificial Organs	22		317-323				Nishimura 1999		Irrelevant						1
Development of a balloon volume sensor for pulsating balloon catheters	Nolan, T. D. C.; Hattler, B. G.; Federspiel, W. J.	Helium pulsed balloons are integral components of several cardiovascular devices, including intraaortic balloon pumps (IABP) and a novel intravenous respiratory support catheter. Effective use of these devices clinically requires full inflation and deflation of the balloon, and improper operating conditions that lead to balloon under-inflation can potentially reduce respiratory or cardiac support…	2004	May-Jun 2004	Asaio Journal	50		225-233		10.1097/01.mat.000012365.20778.52		Nolan 2004		Irrelevant						1
Intubation methods by novice intubators in a manikin model	O'Carroll, D. C.; Barnes, R. L.; Aratani, A. K.; Lee, D. C.; Lau, C. A.; Morton, P. N.; Yamamoto, L. G.; Berg, B. W.	Tracheal Intubation is an important yet difficult skill to learn with many possible methods and techniques. Direct laryngoscopy is the standard method of tracheal intubation, but several instruments have been shown to be less difficult and have better performance characteristics than the traditional direct method. We compared 4 different intubation methods performed by novice intubators on maniki…	2013	2013	Hawai'i journal of medicine & public health : a journal of Asia Pacific Medicine & Public Health	72		346-349				O'Carroll 2013		Irrelevant		1		1	1
Investigating exercise for manual wheelchair users with and without video game play using the GAME(Wheels) System	O'Connor, T. J.	Research has shown that individuals who start using wheelchairs for their mobility have a decrease in their physical activity level. Also the daily living activities for wheelchair users do not enhance or improve the cardiovascular fitness level. Due to the sedentary lifestyle and decreased physical activity level cardiovascular diseases are becoming a major health concern for wheelchair users.If…	2001	2001				106 p-106 p				O'Connor 2001		Irrelevant	1
Does computer game play aid in motivation of exercise and increase metabolic activity during wheelchair ergometry?	O'Connor, T. J.; Fitzgerald, S. G.; Cooper, R. A.; Thorman, T. A.; Boninger, M. L.	GAMEWheels is an interface between a portable roller system and a computer that enables a wheelchair user to play commercially available computer video games. The subject controls the game play with the propulsion of their wheelchair's wheels on the rollers. The purpose of this study was to investigate whether using the GAMEWheels System during wheelchair propulsion exercise can help increase the…	2001	2001	Medical Engineering and Physics	23		267-273		10.1016/S1350-4533(01)00046-7		O'Connor 2001		Irrelevant					1
Postural balance measured using the Nintendo WII board and clinical tests is worse in people with chronic obstructive pulmonary disease	Oliveira, C. C.; Irving, L. B.; Lee, A. L.; Clark, R.; Thompson, M.; Baker, T.; Denehy, L.	Rationale: People with chronic obstructive pulmonary disease (COPD) exhibit impaired performance on several postural balance measures. However, mediolateral displacement of the centre of pressure (dCOPML) measured using the Wii balance board and its relationship with clinical balance measures have not been explored in COPD. This is important given the reported association between dCOPML and futur…	2014	2014	American Journal of Respiratory and Critical Care Medicine	189						Oliveira 2014		Irrelevant		1
Postural balance in chronic obstructive pulmonary disease during an acute exacerbation: A comparison with stable participants and healthy controls	Oliveira, C.; Lee, A.; Irving, L.; Clark, R.; Thompson, M.; Clarke, S.; Baker, T.; Denehy, L.	Background: Impaired balance is evident in people with chronic obstructive pulmonary disease (COPD) compared to the healthy elderly, and specific balance components may be further affected during an acute exacerbation (AECOPD). Aims: To evaluate balance performance during an AECOPD compared to stable COPD and controls; to identify possible associations between balance measures, dyspnoea, and musc…	2014	2014	European Respiratory Journal	44						Oliveira 2014		Irrelevant		1
A new irradiation system for lung cancer combining linear accelerator, computed tomography, patient self-breath-holding, and patient-directed beam-control without respiratory monitoring devices	Onishi, H.; Kuriyama, K.; Komiyama, T.; Tanaka, S.; Sano, N.; Aikawa, Y.; Tateda, Y.; Araki, T.; Ikenaga, S.; Uematsu, M.	Purpose: To introduce and assess a new irradiation technique for lung cancer that utilizes a linear accelerator and computed tomography (CT) scanner combination, along with a novel switching mechanism, which enables patients to synchronize the duration of irradiation with self-breath-holding without respiratory monitoring devices. Methods and Materials: A newly developed treatment unit, a linear …	2003	May-03	International Journal of Radiation Oncology Biology Physics	56		14-20		10.1016/s0630-3016(02)04414-0		Onishi 2003		Irrelevant						1
Non-pharmacologic approaches to pain control	Orkoskey, N.	When children and adolescents experience pain a combination of pharmacological and non-pharmacological pain control methods can be beneficial (1). Non-pharmacological pain control methods can decrease fear, give children and adolescents a sense of control, and reduce distress and pain. Non-pharmacological interventions can also reduce the stress that caregivers experience when their child is unde…	2013	2013	Pediatric Pulmonology	48		165-166				Orkoskey 2013		Irrelevant		1
Clinical assessment in a cohort of children with tics and Tourette syndrome	Pérez-Dueñas, B.; Caurín, B.; Serrano, M.; Fernández, E.	Objective: To analyze risk factors and morbidity associated with tics in children. Background: Tics are the most common movement disorders in children. Methods: Ninety-two children (73% boys, mean age 9 years, range 2-17) were prospectively evaluated with a standardarized protocol for tics. Yale Global Tic Severity Scale (YGTSS) was applied to 65 patients. Results: Children were classified as fol…	2012	2012	Movement Disorders	27		S68				Pérez-Dueñas 2012		Irrelevant		1
Treatment of typical absence seizures and related epileptic syndromes	Panayiotopoulos, C. P.	Typical absences are brief (seconds) generalised seizures of sudden onset and termination. They have 2 essential components: clinically, the impairment of consciousness (absence) and, generalised 3 to 4Hz spike/polyspike and slow wave discharges on electroencephalogram (EEG). They differ fundamentally from other seizures and are pharmacologically unique. Their clinical and EEG manifestations are …	2001	2001	Paediatric Drugs	3		379-403				Panayiotopoulos 2001		Irrelevant		1
INTRAVASCULAR ULTRASOUND AND INTRACARDIAC ECHOCARDIOGRAPHY - CONCEPTS FOR THE FUTURE	Pandian, N. G.; Hsu, T. L.	Intravascular ultrasound imaging is a catheter-based method that has been shown to be better than contrast angiography in the detailed assessment of coronary and peripheral arterial atherosclerotic lesions, arterial dissections and clots, aortic and pulmonary arterial disorders, and the effects and complications of interventional therapy in various vascular beds. Evaluation of refined ultrasound …	1992	Jun-92	American Journal of Cardiology	69		H6-H17		10.1016/0002-9149(92)90641-b		Pandian 1992		Irrelevant						1
Exploring the potential of computer and video games for health and physical education: A literature review	Papastergiou, M.	This study aims at critically reviewing recently published scientific literature on the use of computer and video games in Health Education (HE) and Physical Education (PE) with a view: (a) to identifying the potential contribution of the incorporation of electronic games as educational tools into HE and PE programs, (b) to present a synthesis of the available empirical evidence on the educationa…	2009	Nov-09	Computers & Education	53		603-622		10.1016/j.compedu.2009.04.001		Papastergiou 2009		Irrelevant						1
Promoting Children's Health with Digital Games: A Review of Reviews	Parisod, H.; Pakarinen, A.; Kauhanen, L.; Aromaa, M.; Leppänen, V.; Liukkonen, T. N.; Smed, J.; Salanterä, S.	Effective, evidence-based, and interesting methods are needed for children's health promotion. Digital games can be such a method, but there is need for a summary of the evidence on the effectiveness of digital games in promoting children's health. The aim of this review of reviews was to evaluate the quality of systematic reviews, to summarize the evidence in systematic reviews and reviews relat…	2014	2014	Games for Health Journal	3		145-156		10.1089/g4h.2013.0086		Parisod 2014		Irrelevant				1	1	1
Chill-out: Relaxation training through respiratory biofeedback in a mobile casual game	Parnandi, A.; Ahmed, B.; Shipp, E.; Gutierrez-Osuna, R.	We present Chill-Out, an adaptive biofeedback game that teaches relaxation skills by monitoring the breathing rate of the player. The game uses a positive feedback loop that penalizes fast breathing by means of a proportional derivative control law: rapid (and/or increasing) breathing rates increase game difficulty and reduce the final score of the game. We evaluated Chill-Out against a conventio…	2014	2014		130		252-260				Parnandi 2014		Irrelevant					1
Physiological modalities for relaxation skill transfer in biofeedback games	Parnandi, A.; Gutierrez-Osuna, R.	We present an adaptive biofeedback game for teaching self-regulation of stress. Our approach consists of monitoring the user's physiology during gameplay and adapting the game using a positive feedback loop that rewards relaxing behaviors and penalizes states of high arousal. We evaluate the approach using a casual game under three biofeedback modalities: electrodermal activity, heart rate variab…	2015	2015	IEEE Journal of Biomedical and Health Informatics	PP						Parnandi 2015		Irrelevant		1
FINDINGS OF DIGITAL INTENSIVE OR BED LUNG RADIOGRAPHS AT THE MONITOR VS HARD-COPY - A CLINICAL ROC STUDY	Partan, G.; Mosser, H.; Tekusch, A.; Urban, M.; Augustin, I.; Hruby, W.	45 bedside chest examinations acquired with storage phosphorus radiography, were displayed on a viewing box as single-format hard copies and at a high-performance digital reporting console. 6 observers performed an ROC study. For the pathologies under question, significantly better results were shown in monitor reporting due to pneumonic infiltration whereas no significant differences were found …	1994	Oct-94	Fortschritte Auf Dem Gebiete Der Rontgenstrahlen Und Der Neuen Bildgebenden Verfahren	161		354-360		10.1055/s-2008-1032544		Partan 1994		Irrelevant						1
Endocrine disruptors, travel-associated illness, and media violence: important health considerations for children and adolescents	Pattishall, A. E.; Spector, N. D.	Purpose of review This article addresses three important topics that are part of contemporary life for children: endocrine disruptors, hazards of international travel, and the impact of media violence on children and adolescents. Recent findings Practitioners will learn about phthalates and Bisphenol-A as endocrine disruptors. In published studies, elevated phthalates were associated with an incr…	2010	Dec-10	Current Opinion in Pediatrics	22		814-821		10.1097/MOP.0b013e3283404156		Pattishall 2010		Irrelevant						1
White-out from a Wii: traumatic haemothorax sustained playing Nintendo Wii	Peek, A. C.; Ibrahim, T.; Abunasra, H.; Waller, D.; Natarajan, R.	A case is reported of a patient who sustained a significant haemothorax while playing with a Nintendo Wii console.	2008	2008	Annals of the Royal College of Surgeons of England	90		W9-10				Peek 2008		Irrelevant		1		1
A new respiratory monitoring and processing system based on Wii remote: Proof of principle	Peng, Y.; Vedam, S.; Gao, S.; Balter, P.	Purpose: To create a patient respiratory management system and patient self-practice tool using the Wii remote, a widely available consumer hardware product. Methods: The Wii remote (Wiimote) (Nintendo, Redmond, WA) contains an infrared (IR) camera that can track up to four spots whose coordinates are reported to a host computer via Bluetooth. The Wiimote is capable of tracking a fiducial box cur…	2013	2013	Medical Physics	40				10.1118/1.4810941		Peng 2013		Irrelevant		1		1	1	1
Feasibility of rehabilitation based on the use of a Wii-type game box for chronic heart failure patients	Peres Lambert, R.; Boireau, A.; Funck, F.; Fiolet, C.; Addala, D.; Jourdain, P.	The cardiac rehabilitation has demonstrated its interest in Chronic heart failure (CHF) for the reduction of the patient morbidity and mortality rate. But its effect is time limited and disappears after the training has stopped. Compliance to these rehab programs is limited due to the complexity of the process and to patient implication. So it seems necessary to develop more esasier rehabilitatio…	2011	2011	European Journal of Cardiovascular Nursing	10		S36				PeresLambert 2011		Irrelevant		1
The johnny bellybreath app: Engaging young children in relaxation breathing and bubble blowing interventions using photoplethysmogram-based biofeedback	Petersen, C.; Todorova, E.; Zhao, E.; Lin, W. L.; Newlove, T.; Ansermino, M.	Purpose Deep relaxation breathing is widely considered a beneficial coping strategy for children and adults experiencing pain and anxiety. Children are often taught this behavioral intervention through the blowing of real or imaginary soap bubbles. Widely prevalent mobile technology is an excellent medium to teach and promote relaxation breathing. Many such applications are already available for …	2016	2016	Postgraduate Medicine	128		73-74				Petersen 2016		Irrelevant		1
Feasibility and Efficacy of an mHealth Game for Managing Anxiety: "Flowy" Randomized Controlled Pilot Trial and Design Evaluation	Pham, Q.; Khatib, Y.; Stansfeld, S.; Fox, S.; Green, T.	Objective: Meeting the complex needs of patients with chronic common mental health disorders (CMHDs) may be the greatest challenge facing organized medical practice. On the basis of a well-established and proven theoretical foundation for controlled respiration as a behavioral intervention for CMHDs, as well as preliminary evidence that gamification can improve health outcomes through increasing …	2016	Feb-16	Games for Health Journal	5		50-67		10.1089/g4h.2015.0033		Pham 2016		Irrelevant						1
Grow up: It's time to play	Pillot de Chenecey, S.	Examines what thinkers have said about the nature of play, in particular its value to adults, and its relation to happiness and goals. Shows how play is natural to the digital generation, as back packers travelling around the world. Cites the pronouncements of writers like philosophers Jean-Paul Sartre and Aristotle, psychologists George Butterworth and Margaret Harris, and Pat Kane (in “The Play…	2005	2005	Young Consumers	6		40-43		10.1108/17473610510701098		PillotdeChenecey 2005		Irrelevant					1
Individual differences in vagal regulation are related to testosterone responses to observed violence	Porges, E. C.; Smith, K. E.; Decety, J.	Observing violent content has been hypothesized to facilitate antisocial behaviors including interpersonal violence. Testosterone is released in response to perceived challenges of social status, often followed by an increase in aggressive behaviors and physiological activation. Prior investigations evaluating the impact of observing violence on autonomic function have focused on sympathetic meas…	2015	Feb-15	Frontiers in Psychology	6				10.3389/fpsyg.2015.00019		Porges 2015		Irrelevant						1
Prediction of activity energy expenditure using accelerometers in children	Puyau, M. R.; Adolph, A. L.; Vohra, F. A.; Zakeri, I.; Butte, N. F.	Purpose: To validate two accelerometer-based activity monitors as measures of children's physical activity using energy expenditure as the criterion measure. Methods: Actiwatch (AW) and Actical (AC) activity monitors were validated against continuous 4-h measurements of energy expenditure (EE) in a respiratory room calorimeter and 1-h measurements in an exercise laboratory using a portable calori…	2004	2004	Medicine and Science in Sports and Exercise	36		1625-1631		10.1249/01.MSS.0000139898.30804.60		Puyau 2004		Irrelevant	1	1		1	1	1
AirFlow: Designing immersive breathing training games for COPD	Qin, Y.; Vincent, C.; Bianchi-Berthouze, N.; Shi, Y.	Chronic Obstructive Pulmonary Disease (COPD) refers to a collection of lung diseases that result in breathing difficulties. In some cases, the symptoms of COPD can be reduced, by engaging in breathing exercises. Technology can support, and we are developing AirFlow, a suite of interactive computer games, to guide breathing exercises and promote learning. To establish requirements, we interviewed …	2014	2014				2419-2424		10.1145/2559206.2581309		Qin 2014		Irrelevant					1
Fuzzy equilibria for games involving n &#x003E; 2 players	R. Nagy; D. Dumitrescu; R. I. Lung	Generative relations represent a powerful algebraic tool for characterizing and detecting game equilibria. Generative relations are particularly useful for defining new classes of equilibria, for example joint equilibria. In order to avoid difficulties for games involving many players (n &#x2265; 2) a new generative relation for fuzzy Nash-Pareto equilibrium is introduced. An evolutionary procedu…	2011	5-8 June 2011				2655-2661		10.1109/CEC.2011.5949950		R 2011		Irrelevant			1
A systematic review of interactive multimedia interventions to promote children's communication with health professionals: implications for communicating with overweight children	Raaff, C.; Glazebrook, C.; Wharrad, H.	Background: Interactive multimedia is an emerging technology that is being used to facilitate interactions between patients and health professionals. The purpose of this review was to identify and evaluate the impact of multimedia interventions (MIs), delivered in the context of paediatric healthcare, in order to inform the development of a MI to promote the communication of dietetic messages wit…	2014	Jan-14	Bmc Medical Informatics and Decision Making	14				10.1186/1472-6947-14-8		Raaff 2014		Irrelevant						1
Developing serious games to improve learning and increase interest in STEM careers for middle school students: The Mice of Riddle place®	Raffety, C.; Prawat, T.; Richter, J.; Hamilton, R. F.; Schelvan, M.; Jones, P.; Holian, A.	To address the need for high quality interactive curricula for STEM learning, Meadowlark Science and Education is creating a series of educational games, The Mice of Riddle Place®. A Design-based Research method is being used to create standards- and inquiry-based learning games for middle school classrooms. Early evaluations of “The Incident of Izzy Ramirez”, an asthmaoriented game module that u…	2016	2016		621		132-143				Raffety 2016		Irrelevant					1	1
IN-VIVO EVALUATION OF THE HIA-VAD - A NEW GERMAN VENTRICULAR ASSIST DEVICE	Rakhorst, G.; Hensens, A. G.; Verkerke, G. J.; Blanksma, P. K.; Bom, V. J. J.; Elstrodt, J.; Magielse, C. P. E.; Vandermeer, J.; Eilers, R.; Ruel, H.	Helmholtz Ventricular Assist Devices (VAD) are pneumatically driven polyurethane membrane pumps with various volumes. The pumps are placed paracorporeally and connected with commercially available cannulas between the left atrium and aorta (left ventricular assist device) and/or right atrium and pulmonary artery (right ventricular assist device, bi-ventricular assist device). The pumps can be dri…	1994	Jun-94	Thoracic and Cardiovascular Surgeon	42		136-140		10.1055/s-2007-1016475		Rakhorst 1994		Irrelevant						1
Serious games for team training and knowledge retention for long-duration space missions	Ramachandran, S.; Presnell, B.; Richards, R.	NASA's Johnson Space Center is working with Stottler Henke to improve teamwork skills for long-duration space missions. Numerous factors, however, make instilling teamwork skills into deep-space astronauts extremely challenging. First, due to communication difficulties and mission duration, teams must be trained in a wide variety of domains - from maintenance procedures throughout the ship, to ex…	2016	2016		2016-June				10.1109/AERO.2016.7500503		Ramachandran 2016		Irrelevant					1	1
Developments in laryngoscopy and tracheal intubation: videogames and practical tools	Randell, T.; Antila, H.	Difficult airway remains a problem, regardless of close to 150 years of history of laryngoscopy and tracheal intubation. The larynx and the vocal cords were first visualised in the middle of the 1800s by several doctors and other professionals, but Czermak deserves the credit for successfully using laryngoscopy as a clinical method of examination in 1858 (1, 2). The early instruments were not use…	2008	Jan-08	Acta Anaesthesiologica Scandinavica	52		3-May		10.1111/j.1399-6576.2007.01478.x		Randell 2008		Irrelevant				1	1	1
Sedentary patterns and media availability in European adolescents: The HELENA study	Rey-López, J. P.; Vicente-Rodriguez, G.; Ortega, F. B.; Ruiz, J. R.; Martinez-Gómez, D.; De Henauw, S.; Manios, Y.; Molnar, D.; Polito, A.; Verloigne, M.; Castillo, M. J.; Sjöström, M.; De Bourdeaudhuij, I.; Moreno, L. A.	OBJECTIVE: To describe sedentary behaviors in adolescents and to examine the influence of media availability on TV viewing. METHOD: The study assessed 3278 adolescents (1537 males and 1741 females, 12.5-17.5 years) involved in the HELENA study (2007). Adolescents reported hours of TV viewing, computer games, console, internet for study and non-study reasons, and study, as well as availability of …	2010	2010	Preventive Medicine	51		50-55		10.1016/j.ypmed.2010.03.013		Rey-López 2010		Irrelevant	1
Barriers to physical activity in schoolchildren with asthma: A parent perspective	Reznik, M.; Bauman, L. J.	OBJECTIVES/SPECIFIC AIMS: To identify barriers to PA in inner-city schoolchildren with asthma. METHODS/STUDY POPULATION: Qualitative semistructured interviews with parents of inner-city minority children with asthma from 10 Bronx, NY elementary schools. Sampling continued until theoretical saturation was reached. Interviews were recorded, transcribed and independently coded for common themes. Eme…	2012	2012	Clinical and Translational Science	5		168				Reznik 2012		Irrelevant		1
Video center games: energy cost and children's behaviors	Ridley, K.; Olds, T.	Time spent playing video games has been linked to increases in childhood obesity and sedentary behavior. However, 'new generation' video games require total body movement and greater physical exertion. The aim of this study was to describe children's behavior and energy expenditure while visiting video game centers. Observations were undertaken on 134 children's activity patterns while playing at…	2001	2001	Pediatric Exercise Science	13		413-421				Ridley 2001		Irrelevant	1
Multislice CT in thoracic trauma	Rivas, L. A.; Fishman, J. E.; Munera, F.; Bajayo, D. E.	Protocols for radiologic imaging of trauma victims have undergone major changes in recent years. CT has come to occupy an increasingly important role in the evaluation of severely injured individuals. Although the chest radiograph remains a mainstay for rapid triage, CT is a more accurate technique for characterization of almost all thoracic injuries, particularly those of the aorta, heart and pe…	2003	May-03	Radiologic Clinics of North America	41		599-+		10.1016/s0033-8389(03)00027-7		Rivas 2003		Irrelevant						1
Carrie's corner	Roberts, C.	Life is an interesting journey, wouldn’t you agree? The past three months, since the last NM Nurse was sent to the publisher, have been so full of international tragedy, joy, frustration, pain and peace. We nurses see it all; as providers of care to those beginning life’s journey to its end. We are there on the “front lines” every day, 24/7, providing high quality assessments of need, treatments …	2006	2006	New Mexico Nurse	51		7-Jul				Roberts 2006		Irrelevant	1
Effects of reducing children's television and video game use on aggressive behavior: a randomized controlled trial	Robinson, T. N.; Wilde, M. L.; Navracruz, L. C.; Haydel, K. F.; Varady, A.	CONTEXT: The relationship between exposure to aggression in the media and children's aggressive behavior is well documented. However, few potential solutions have been evaluated. OBJECTIVE: To assess the effects of reducing television, videotape, and video game use on aggressive behavior and perceptions of a mean and scary world. DESIGN: Randomized, controlled, school-based trial. SETTING: Two so…	2001	Jan	Archives of Pediatrics & Adolescent Medicine	155	1	17-23	11177057			Robinson 2001		Irrelevant	1
Transvenous cryoablation of cardiac arrhythmias	Rodriguez, L. M.; Timmermans, C.	This study reports on the acute and long-term results of cryoablation in patients with supraventricular and ventricular tachycardia. One hundred fifty nine patients with cardiac arrhythmias (147 with supraventricular and 12 with ventricular tachycardia) were consecutively enrolled in our institution to undergo tmasvenous cryoablation with a new cryotechnology system (CryoCor(TM)). This cryoablati…	2004	Oct-04	Technology in Cancer Research & Treatment	3		515-524				Rodriguez 2004		Irrelevant						1
Computers, Physicians, and the Diagnostic Decision-Making Process	Rogers, C. A.; Balintfy, J. L.; Goldman, A. M.	Utilizing computer gaming techniques, a pilot experiment was conducted which located several possible parameters relating to degree of difficulty of diagnosis in internal medicine; private physicians served as subjects and the field of inquiry was limited to functional and organic diseases of the respiratory system. A second study was then conducted in which a digital computer served the function…	1964	1964	Human Factors: The Journal of Human Factors and Ergonomics Society	6		459-464		10.1177/001872086400600503		Rogers 1964		Irrelevant					1
Improving CPAP use with telemonitoring and social media	Royant-Parola, S.; Hartley, S.; Violaine, L.; Lefevre, P.; Dagneaux, S.; Escourrou, P.	Introduction: Respir@dom is an innovative French telemedicine project that combines the automatic transmission of CPAP data with an internet based support programme. Respir@dom aims to improve patient observance by combining improved education and support with continually updated data, accessible to both the patient and his health care team, on machine use and patient satisfaction. Materials and …	2013	2013	Sleep Medicine	14		e249-e250				Royant-Parola 2013		Irrelevant		1
Educational intervention by computer in childhood asthma: A randomized clinical trial testing the use of a new teaching intervention in childhood asthma	Rubin, D. H.; Leventhal, J. M.; Sadock, R. T.	To affect asthma-related knowledge, behavior, and morbidity, researchers tested a new educational intervention for children with asthma: an asthma-specific computer game called Asthma Command, which was specifically designed for this study. Sixty-five children with moderately severe asthma were randomly assigned to one of two groups, and 54 completed the study. Both groups were seen approximately…	1986	1986	Pediatrics	77		1-Oct				Rubin 1986		Irrelevant		1		1	1
Improving sleep: initial headache treatment in OIF/OEF veterans with blast-induced mild traumatic brain injury	Ruff, R. L.; Ruff, S. S.; Wang, X.	This was an observational study of a cohort of 126 veterans with mild traumatic brain injury caused by an explosion during deployment in Operation Iraqi Freedom or Operation Enduring Freedom (OIF/OEF); 74 of the 126 veterans had comorbidities including frequent, severe headaches and residual deficits on neurological examination, neuropsychological testing, or both. Of these veterans, 71 had postt…	2009	2009	Journal of Rehabilitation Research & Development	46		1071-1084		10.1682/JRRD.2009.05.0062		Ruff 2009		Irrelevant	1
Effect of partition board color on mood and autonomic nervous function	Sakuragi, S.; Sugiyama, Y.	The purpose of this study was to evaluate the effects of the presence or absence (control) of a partition board and its color (red, yellow, blue) on subjective mood ratings and changes in autonomic nervous system indicators induced by a video game task. The increase in the mean Profile of Mood States (POMS) Fatigue score and mean Oppressive feeling rating after the task was lowest with the blue p…	2011	2011	Perceptual and Motor Skills	113		941-956		10.2466/03.14.22.PMS.113.6.941-956		Sakuragi 2011		Irrelevant	1				1
Does Video Laryngoscopy Offer Advantages over Direct Laryngoscopy during Cardiopulmonary Resuscitation?	Saracoglu, A.; Bezen, O.; Sengul, T.; Ugur, E. H.; Sener, S.; Yuzer, F.	Objective: Interruption of chest compressions should be minimized because of its negative effects on survival. This randomized, controlled, cross-over study aimed to analyze the effectiveness of Macintosh, Miller, McCoy and McGrath laryngoscopes during with or without chest compressions in the scope of a simulated cardiopulmonary resuscitation scenario. Methods: The time required for successful t…	2015	Aug-15	Turkish Journal of Anaesthesiology and Reanimation	43		263-268		10.5152/tjar.2015.52207		Saracoglu 2015		Irrelevant						1
Biventricular cannulation is superior regarding hemodynamics and organ recovery in patients on biventricular assist device support	Schlensak, C.; Schibilsky, D.; Siepe, M.; Brehm, K.; Klemm, R.; von Wattenwyl, R.; Berchthold-Herz, M.; Benk, C.; Beyersdorf, F.	BACKGROUND: Adequate pump flow is a prerequisite for recovery of end-organ failure and outcome in patients treated with a biventricular assist device (BiVAD). We hypothesized that hemodynamics and organ recovery would improve after biventricular, apical cannulation compared with right atrial cannulation. METHODS: Between 2003 and 2009, we treated 31 patients (21 men, 10 women; mean age, of 43 +/-…	2011	Sep-11	Journal of Heart and Lung Transplantation	30		1011-1017		10.1016/j.healun.2011.02.013		Schlensak 2011		Irrelevant						1
Effectiveness and practicality of an internet-based asthma refresher course for children and adolescents	Schmidt, A.; Greuter, T.; Möller, A.; Steiß, J. O.	Background and Methods: The effectiveness and practicality of the Luftikids (www.luftikids.de) structured, internet-based asthma refresher course was evaluated in a pilot study with 53 patients (ages 8 - 14 years). All patients had previously participated in either an inpatient or outpatient asthma education program. This prospective study examined the effect of a 4-week refresher course on param…	2014	2014	Pneumologie	68		259-265		10.1055/s-0033-1358921		Schmidt 2014		Irrelevant				1	1
Predicting energy expenditure from accelerometry counts in adolescent girls	Schmitz, K. H.; Treuth, M.; Hannan, P.; McMurray, R.; Ring, K. B.; Catellier, D.; Pate, R.	PURPOSE: Calibration of accelerometer counts against oxygen consumption to predict energy expenditure has not been conducted in middle school girls. We concurrently assessed energy expenditure and accelerometer counts during physical activities on adolescent girls to develop an equation to predict energy expenditure. METHODS: Seventy-four girls aged 13-14 yr performed 10 activities while wearing …	2005	2005	Medicine & Science in Sports & Exercise	37		155-161				Schmitz 2005		Irrelevant	1
Continuous cardiac output monitoring with an uncalibrated pulse contour method in patients supported with mechanical pulsatile assist device	Scolletta, S.; Miraldi, F.; Romano, S. M.; Muzzi, L.	We evaluated the accuracy of an uncalibrated pulse contour method called Pressure Recording Analytical Method (PRAM) compared with continuous thermodilution for cardiac output (CO) monitoring in patients implanted with a pulsatile left ventricular assist device (LVAD). Twelve adult patients implanted with the HeartMate I-XVE device were studied. CO was simultaneously evaluated by PRAM and by cont…	2011	Jun-11	Interactive Cardiovascular and Thoracic Surgery	13		52-56		10.1510/icvts.2010.264234		Scolletta 2011		Irrelevant						1
Energy expenditure during non-traditional physical activities	Sell, K.; Clocksin, B. D.; Spierer, D.; Ghigiarelli, J.	The purpose of this study was to compare the physical demands of a climbing activity (Prusik climbing) to Nintendo Wii boxing and brisk walking. Twenty-four college students (24 ± 4 years; 175.4 ± 8.6 cm; 78.9 ± 17.4 kg) attended four separate laboratory sessions: (a) 30 min of brisk walking; (b) maximal oxygen consumption (VO2 max) test; (c) 30 min of Nintendo Wii boxing; and (d) 30 min of Prusi…	2011	2011	Journal of Exercise Physiology Online	14		101-112				Sell 2011		Irrelevant					1
Energy expenditure during physically interactive video game playing in male college students with different playing experience	Sell, K.; Lillie, T.; Taylor, J.	Objective: Researchers have yet to explore the effect of physically interactive video game playing on energy expenditure, despite its potential for meeting current minimal daily activity and energy expenditure recommendations. Participants and Methods: Nineteen male college students-12 experienced Dance Dance Revolution (DDR) players and 7 inexperienced players-completed maximal oxygen uptake ass…	2008	2008	Journal of American College Health	56		505-511		10.3200/JACH.56.5.505-512		Sell 2008		Irrelevant	1	1		1	1	1
Effectiveness of a multicomponent self-management program in at-risk, school-aged children with asthma	Shames, R. S.; Sharek, P.; Mayer, M.; Robinson, T. N.; Hoyte, E. G.; Gonzalez-Hensley, F.; Bergman, D. A.; Umetsu, D. T.	Background: Improving asthma knowledge and self-management is a common focus of asthma educational programs, but most programs have had little influence on morbidity outcomes. We developed a novel multiple-component intervention that included the use of an asthma education video game intended to promote adoption of asthma self-management behaviors and appropriate asthma care. Objective: To determ…	2004	2004	Annals of Allergy, Asthma and Immunology	92		611-618				Shames 2004		Irrelevant	1	1		1	1	1
Vitamin D levels and food and environmental allergies in the United States: Results from the National Health and Nutrition Examination Survey 2005-2006	Sharief, S.; Jariwala, S.; Kumar, J.; Muntner, P.; Melamed, M. L.	Background: Previous research supports a possible link between low vitamin D levels and atopic disease. However, the association between low vitamin D levels and total and allergen-specific IgE levels has not been studied. Objective: We sought to test the association between serum 25-hydroxyvitamin D (25[OH]D) deficiency (<15 ng/mL) and insufficiency (15-29 ng/mL) and allergic sensitization measu…	2011	2011	Journal of Allergy and Clinical Immunology	127		1195-1202		10.1016/j.jaci.2011.01.017		Sharief 2011		Irrelevant		1			1	1
Remote pulmonary function testing-computer gaming in the respiratory world	Sharp, C.; Soleimani, V.; Hannuna, S.; Camplani, M.; Damen, D.; Viner, J.; Mirmehdi, M.; Dodd, J.	Introduction Lung function testing by spirometry has remained unchanged for over 50 years, despite limitations including patient technique, discomfort, cost and training. Non-invasive, remote lung volume measurement is an alternative approach. This has been explored in the past using structured light, accelerometers and impedance pneumography, but these have often been costly and of limited valid…	2015	2015	Thorax	70		A117-A118				Sharp 2015		Irrelevant		1				1
Effect of mental activity on breathing in congenital central hypoventilation syndrome	Shea, S. A.; Andres, L. P.; Paydarfar, D.; Banzett, R. B.; Shannon, D. C.	Congenital central hypoventilation syndrome (CCHS) is associated with hypoventilation during sleep, but breathing can be adequate during wakefulness. It has been assumed that in awake CCHS patients breathing is activated by the forebrain, even voluntarily (i.e. Ondine's Curse). We tested whether or not an abnormal breathing pattern can be provoked by intense mental concentration in CCHS patients …	1993	1993	Respiration Physiology	94		251-263		10.1016/0034-5687(93)90022-3		Shea 1993		Irrelevant		1		1	1	1
Cardiopulmonary response to videogame play using two different controllers: Differences in energy expenditure slaying monsters on the gamecube vs. the Wii	Sherman, J. D.; Sherman, M. S.; Heiman-Patterson, T.	Rationale: The obesity epidemic has been blamed, in part, on replacement of physical activity with videogames. Previous studies have shown that energy expenditure (EE) from videogame play is less than low levels of physical exercise and below levels needed for cardiovascular conditioning. Recently Nintendo introduced a videogame (Wii) that utilizes a motion sensing controller instead of a standar…	2010	2010	American Journal of Respiratory and Critical Care Medicine	181						Sherman 2010		Irrelevant		1
Cardiopulmonary Response to Videogaming: Slaying Monsters Using Motion Sensor Versus Joystick Devices	Sherman, J. D.; Sherman, M. S.; Heiman-Patterson, T.	Objective: Replacing physical activity with videogaming has been implicated in causing obesity. Studies have shown that using motion-sensing controllers with activity-promoting videogames expends energy comparable to aerobic exercise; however, effects of motion-sensing controllers have not been examined with traditional (non-exercise-promoting) videogames. Materials and Methods: We measured indir…	2014	2014	Games for Health Journal	3		284-290		10.1089/g4h.2014.0049		Sherman 2014		Irrelevant				1	1	1
Self and environmental exposures to drinking, smoking, gambling or video game addiction are associated with adult hypertension, heart and cerebrovascular diseases, allergy, self-rated health and happiness: Japanese General Social Survey, 2010	Shiue, I.	Background It was aimed to study the relationships between addiction behaviors and human health and well-being in East Asians in a national and population-based setting. Methods Data were retrieved from Japanese General Social Survey, 2010. Information on demographics, lifestyle factors, addiction behaviors and self-reported health conditions and well-being in Japanese adults was obtained by hous…	2015	2015	International Journal of Cardiology	181		403-412				Shiue 2015		Irrelevant		2
Cardiovascular and metabolic activity at rest and during psychological and physical challenge in normotensives and subjects with mildly elevated blood pressure	Sims, J.; Carroll, D.	Heart rate, systolic and diastolic blood pressure, and respiratory and metabolic activity were recorded prior to and during mental arithmetic and a video game task in 20 young men with mildly elevated casual systolic blood pressures. Twenty-five unambiguously normotensive young men were tested under the same protocol. For pretask baseline physiological activity, group differences emerged for all …	1990	1990	Psychophysiology	27		149-156		10.1111/j.1469-8986.1990.tb00366.x		Sims 1990		Irrelevant		1		1	1
Cardiac and metabolic activity in mild hypertensive and normotensive subjects	Sims, J.; Carroll, D.; Turner, J. R.; Hewitt, J. K.	Heart rate, respiration and metabolic activity were monitored at rest and during the mental challenge of a video game in 22 mild hypertensive and 53 normotensive young men. Subjects also completed the Eysenck Personality Questionnaire and the Jenkins Activity Survey. The mild hypertensive subjects displayed higher resting heart rates than the normotensives and larger magnitude heart rate increase…	1988	1988	Psychophysiology	25		172-178				Sims 1988		Irrelevant		1			1
Innovative design to prevent reversal of roller blood pump rotation in the event of electromechanical failure: an easy solution to a devastating problem	Skoletsky, J. S.; White, B. T.; Austin, J. W.; Skoletsky, Jennifer S.; White, Brian T.; Austin, Jon W.	Despite the advanced technologies of battery back-up for heart-lung consoles and the availability of system-wide generators, electromechanical failure is still occurring. Several heart-lung machine manufacturers still provide unsafe handcranking devices to use in the case of an emergency while using a roller blood pump. A new design has been engineered to eliminate safety and quality issues for t…	2007	2007	Journal of Extra-Corporeal Technology	39		96-98				Skoletsky 2007		Irrelevant	1
Telemonitoring and medical care supporting of patients with chronic respiratory diseases	Sohrabi, K.; Mursina, L.; Seifert, O.; Scholtes, M.; Hoehle, L.; Hildebrandt, O.; Koehler, U.; Schneider, H.; Gross, V.	Experts refer to innovative telemonitoring technologies to deal with chronic respiratory diseases, especially the chronic obstructive pulmonary disease - COPD. In chronic respiratory diseases, sudden acute exacerbations may occur that can be life-threatening in some cases. Telemonitoring solutions help to detect the beginning of an impaired medical condition and can induce an adequate countermeas…	2015	2015	Stud Health Technol Inform	212		141-5				Sohrabi 2015		Irrelevant				1
Allergen exposure modifies the relation of sensitization to fraction of exhaled nitric oxide levels in children at risk for allergy and asthma	Sordillo, J. E.; Webb, T.; Kwan, D.; Kamel, J.; Hoffman, E.; Milton, D. K.; Gold, D. R.	Background: Studies on airway inflammation, measured as fraction of exhaled nitric oxide (Feno), have focused on its relation to control of asthma, but the contribution of allergen exposure to the increase in Feno levels is unknown. Objective: We evaluated (1) whether Feno levels were increased in children with allergic sensitization or asthma; (2) whether specific allergen exposure increased Fen…	2011	2011	Journal of Allergy and Clinical Immunology	127		1165-1172		10.1016/j.jaci.2011.01.066		Sordillo 2011		Irrelevant		1		1	1	1
Sleeping habits and sleep disorders prevalence in children aged 4-11 years in Cuenca, Spain	Soria Bretones, C.; García Bellón, M.; García Jiménez, M.; De Las Heras Martínez, E.	Objectives: Describing sleeping habits, sleep features and sleep disorders, as well as changes with age, in children aged 4-11 years in the city of Cuenca (Spain). Methods: Observational descriptive cross-sectional study Children 4, 6, 8 and 11 years old in private and public schools (n = 1393). “Children Sleep Habits Questionnaire” (Owens) and “Sleep Disturbance Scale for Children” (Bruni) answe…	2010	2010	Journal of Sleep Research	19		261				SoriaBretones 2010		Irrelevant		1
Physical activity behaviors and cognitions of parents of preschoolers	Spaccarotella, K.; Martin-Biggers, J.; Hongu, N.; Worobey, J.; Byrd-Bredbenner, C.	This study examined PA behaviors, cognitions, barriers, and strategies for coping with barriers by 137 parents of preschoolers via survey (n=137) and focus groups (n=23). Parents spent 4.2±2.2 SD days/week engaging in vigorous play with children, with 2/3 spending <3 hours/week in vigorous play. Time spent in active play rose significantly (p<0.01) as parent education increased but did not differ…	2014	2014	FASEB Journal	28						Spaccarotella 2014		Irrelevant		1
Trends in girls' delinquency and the gender gap: Statistical assessment of diverse sources	Steffensmeier, D.; Schwartz, J.	One of the most consistent and robust findings in criminology is that, for nearly every category of crime, females commit much less crime and delinquency than males. The gender gap in offending is particularly notable for more serious and violent offenses. In recent years, however, the extent and character of this gender difference in crime is increasingly being called into question by statistics…	2009	2009				50-83				Steffensmeier 2009		Irrelevant					1
Behavioral response demands, cardiovascular reactivity, and essential hypertension	Steptoe, A.; Melville, D.; Ross, A.	Psychophysiologic reactions to behavioral challenges were examined in men aged 55 or less with no prior history of cardiovascular disorder. Three age-matched groups of twelve were recruited through factory screening: mild hypertensives (blood pressure in the range 175/105-145/90 persisting on retest), transient hypertensives (blood pressure above criterion on screening, falling on retest), and no…	1984	1984	Psychosomatic Medicine	46		33-48				Steptoe 1984		Irrelevant		1		1	1
New techniques in diagnosis, assessment of progression and research in muscular dystrophy	Stern, L.	A number of imaging techniques has been used in Duchenne muscular dystrophy and other neuromuscular conditions. Ultrasound reflects the changes occurring in muscle and allows differentiation between myopathies and neuropathies. It may also be of help in deciding where to take a needle biopsy. Computerized tomography (CT) has been used to assess progression over a 6 month period in Duchenne dystro…	1988	1988	Australian Paediatric Journal	24		34-36				Stern 1988		Irrelevant		1		1	1
The effects of menstrual cycle phase on cardiovascular and pulmonary responses to behavioral and exercise stress	Stoney, C. M.; Langer, A. W.; Gelling, P. D.	The present study was designed to compare the differential cardiopulmonary and hemodynamic responses of Type A and B women to an exercise and a psychological stressor. In addition, the effects of menstrual cycle phase on the resting and response levels of a wide range of physiological variables were explored. Thirty-two women participated in a progressive exercise stress test and a threat of shoc…	1986	1986	Psychophysiology	23		393-402				Stoney 1986		Irrelevant		1			1
Effect of screen-based media on energy expenditure and heart rate in 9- to 12-year-old children	Straker, L.; Abbott, R.	This study compared the cardiovascular responses and energy costs of new and traditional screen based entertainments, as played by twenty 9- to 12-year-old children. Playing traditional electronic games resulted in little change to heart rate or energy expenditure compared with watching a DVD. In contrast, playing an active-input game resulted in a 59% increase in heart rate (p &lt; .001) and a 2…	2007	2007	Pediatric Exercise Science	19		459-471				Straker 2007		Irrelevant	1				1
Associations of Physical Activity and Sedentary Behavior with Atopic Disease in United States Children	Strom, M. A.; Silverberg, J. I.	Objectives To determine if eczema, asthma, and hay fever are associated with vigorous physical activity, television/video game usage, and sports participation and if sleep disturbance modifies such associations. Study design Data were analyzed from 2 cross-sectional studies including 133-107 children age 6-17 years enrolled in the 2003-2004 and 2007-2008 National Survey of Children's Health. Biva…	2016	2016	Journal of Pediatrics	174		247-253.e3		10.1016/j.jpeds.2016.03.063		Strom 2016		Irrelevant	1	1		1	1	1
The effect of massage on premature infants	Strong, C. B.	The purpose of the study was to identify and compare characteristics of preterm infants' pulse rate, respiratory rate, stress related behavior and self comforting behavior in two situations: (1) the infant receiving routine nursing care in the environment of a neonatal intensive care nursery, and (2) the infant in the same environment after experiencing a gentle back massage. Specifically, the re…	1989	1989				385 p-385 p				Strong 1989		Irrelevant	1
Exercise as therapy in congenital heart disease - A gamification approach	Stuart, A. G.	Despite considerable evidence of efficacy, exercise is an underused therapy in congenital heart patients. In this paper, the evidence that exercise is a beneficial treatment in patients with congenital heart disease is described. The potential mechanisms for benefit are investigated and contrasted with the potential risks of introducing an exercise prescription to children and adults with congeni…	2014	2014	Progress in Pediatric Cardiology	38		37-44		10.1016/j.ppedcard.2014.12.008		Stuart 2014		Irrelevant		1			1
Totally endoscopic robotic-assisted repair of patent ductus arteriosus and vascular ring in children	Suematsu, Y.; Mora, B. N.; Mihaljevic, T.; del Nido, P. J.	Background. This study reports on our initial experience with robotically assisted patent ductus arteriosus (PDA) closure and vascular ring division in children. Methods. From April 2002 to May 2004, 15 patients under-went PDA closure (n = 9) and vascular ring repair (n = 6) by a totally endoscopic approach, utilizing the Da Vinci robotic system. The mean age of the patients was 8.3 +/- 4.7 years…	2005	Dec-05	Annals of Thoracic Surgery	80		2309-2313		10.1016/j.athoracsur.2005.05.078		Suematsu 2005		Irrelevant						1
Motivation, sustained attention, and autonomic regulation in school-age boys exposed in utero to opiates and alcohol	Suess, P. E.; Newlin, D. B.; Porges, S. W.	The effects of incentive on sustained attention and autonomic regulation among boys exposed in utero to opiates were studied. Respiratory sinus arrhythmia (RSA), an indicator of autonomic regulation, was quantified during sustained attention in 3 groups of 7- to 12-year-old boys. RSA is a component of heart rate variability controlled by cortical influences and affected by changes in demand for a…	1997	1997	Experimental and Clinical Psychopharmacology	5		375-387		10.1037/1064-1297.5.4.375		Suess 1997		Irrelevant		1		1	1	1
Notes on a fitness solution for Nash equilibria in large games	T. D. Mihoc; R. I. Lung; D. Dumitrescu	In game theory, every equilibrium can be characterized by a binary relation on the game strategies. This relation - called generative relation - induces an appropriate solution concept. Game equilibrium is described as the set of non dominated strategies with respect to the generative relation. Evolutionary algorithms do not perform well for large games (hundred of players). This may be either be…	2010	18-20 Nov. 2010				53-56		10.1109/CINTI.2010.5672273		T 2010		Irrelevant			1
Assessment of Microsoft Kinect technology (Kinect for Xbox and Kinect for windows) for patient monitoring during external beam radiotherapy	Tahavori, F.; Alnowami, M.; Jones, J.; Elangovan, P.; Donovan, E.; Wells, K.	In external beam radiotherapy, patient misalignment during set-up and motion during treatment may result in lost dose to target tissue and increased dose to normal tissues, reducing therapeutic benefit. The most common method for initial patient setup uses room mounted lasers and surface marks on the skin. We propose to use the Microsoft Kinect which can capture a complete patient skin surface re…	2013	2013						10.1109/NSSMIC.2013.6829316		Tahavori 2013		Irrelevant					1	1
Oral salbutamol in 2 wheelchair bound cases of sma type II	Tan, S. C.; Williams, A. N.	Background: Spinal Muscular atrophy (SMA) is an autosomal recessive neuromuscular disorder leading to progressive muscular weakness. β-adrenergic agonists have a positive effect on myometry, forced vital capacity and lean body mass for SMA II as confi rmed in a pilot study as well as increasing mRNA and SMN protein in SMA fibroblasts.1 2 We observed how β-adrenergic agonists in two patients with …	2011	2011	Archives of Disease in Childhood	96		A41-A42				Tan 2011		Irrelevant		1
Comparing the energy expenditure of wii-fit-based therapy with that of traditional physiotherapy in an older adult population	Taylor, M. J. D.; Lindsverk, H.; Nygaard, M.; Hunt, J.; Shanks, J.; Griffin, M.; Shawis, T.; Impson, R.	To the Editor: Exergaming involves digital games that have specific goals and require players to exert themselves physically.[1, 2] The Nintendo Wii-Fit is the most commonly reported exergame system.[3] It is used in rehabilitation[3] and as a tool to enable older adults to perform physical activity.[4] For example, when the Wii-Fit is incorporated into traditional training of elderly fallers, fu…	2014	2014	Journal of the American Geriatrics Society	62		203-205		10.1111/jgs.12624		Taylor 2014		Irrelevant					1
Activity-promoting gaming systems in exercise and rehabilitation	Taylor, Matthew J. D.; McCormick, Darren; Shawis, Teshk; Impson, Rebecca; Griffin, Murray	Commercial activity-promoting gaming systems provide a potentially attractive means to facilitate exercise and rehabilitation. The Nintendo Wii, Sony EyeToy, Dance Dance Revolution, and Xbox Kinect are examples of gaming systems that use the movement of the player to control gameplay. Activity-promoting gaming systems can be used as a tool to increase activity levels in otherwise sedentary gamers…	2011	2011	Journal of Rehabilitation Research & Development	48		1171-1186		10.1682/JRRD.2010.09.0171		Taylor 2011		Irrelevant	1
Finding balance with a creative life!	Ternus, M. P.	Recently the importance of balance and this artwork as a part of my life became very evident. Being a reserve nurse in the US Air Force, I had always had at least two jobs over the last 16 years, and moving to Virginia recently due to my husband's military move, I was confronted with two new jobs, a new house, and a husband with a new job. Even though my two new jobs were both wonderful, they wer…	2009	2009	Virginia Nurses Today	17		3-Mar				Ternus 2009		Irrelevant	1
Web-based thoracic surgery online course: Increasing access, connecting people and decreasing inequalities. Feasibility results	Terra, R. M.; De Araujo, P. H. X. N.; Mariani, A. W.; Dela Vega, A. J. M.; Pego-Fernandes, P.	Background: Access to knowledge, information and quality education is a huge issue in many countries. Web-based technologies are considered powerful resources to spread knowledge and are supposed to improve access to better education. Nevertheless, very few initiatives have evaluated feasibility and efficiency of these methods in the field of thoracic surgery. The purpose of this study was to eva…	2014	2014	Journal of Thoracic Oncology	9		S181				Terra 2014		Irrelevant		1
Effects of a Web-Based Patient Activation Intervention to Overcome Clinical Inertia on Blood Pressure Control: Cluster Randomized Controlled Trial	Thiboutot, J.; Sciamanna, C. N.; Falkner, B.; Kephart, D. K.; Stuckey, H. L.; Adelman, A. M.; Curry, W. J.; Lehman, E. B.	Background: Only approximately half of patients with hypertension have their blood pressure controlled, due in large part to the tendency of primary care providers (PCPs) not to intensify treatment when blood pressure values are elevated. Objective: This study tested the effect of an intervention designed to help patients ask questions at the point of care to encourage PCPs to appropriately inten…	2013	Sep-13	Journal of Medical Internet Research	15		20-39		10.2196/jmir.2298		Thiboutot 2013		Irrelevant						1
Robotic lung segmentectomy for malignant and benign lesions	Toker, A.; Ayalp, K.; Uyumaz, E.; Kaba, E.; Demirhan, O.; Erus, S.	Objective: Surgical use of robots has evolved over the last 10 years. However, the academic experience with robotic lung segmentectomy remains limited. We aimed to analyze our lung segmentectomy experience with robot-assisted thoracoscopic surgery. Methods: Prospectively recorded clinical data of 21 patients who underwent robotic lung anatomic segmentectomy with robot-assisted thoracoscopic surge…	2014	Jul-14	Journal of Thoracic Disease	6		937-942		10.3978/j.issn.2072-1439.2014.06.40		Toker 2014		Irrelevant						1
Robotic anatomic lung resections: the initial experience and description of learning in 102 cases	Toker, A.; Ozyurtkan, M. O.; Kaba, E.; Ayalp, K.; Demirhan, O.; Uyumaz, E.	The aim of this study was to analyze our initial pulmonary resection experience with robotic surgery (Da Vinci, Intuitive Surgical, Inc., Mountain View, California, USA) and define the learning curve based on the duration of operations. A retrospective review was conducted on patients undergoing robotic pulmonary resections from October 2011 to December 2014. The operating time, including the doc…	2016	Feb-16	Surgical Endoscopy and Other Interventional Techniques	30		676-683		10.1007/s00464-015-4259-x		Toker 2016		Irrelevant						1
Use of an extracorporeal circulation perfusion simulator: evaluation of its accuracy and repeatability	Tokumine, A.; Momose, N.; Tomizawa, Y.	Medical simulators have mainly been used as educational tools. They have been used to train technicians and to educate potential users about safety. We combined software for hybrid-type extracorporeal circulation simulation (ECCSIM) with a CPB-Workshop console. We evaluated the performance of ECCSIM, including its accuracy and repeatability, during simulated ECC. We performed a detailed evaluatio…	2013	Dec-13	Journal of Artificial Organs	16		417-424		10.1007/s10047-013-0728-y		Tokumine 2013		Irrelevant						1
Coronary artery bypass grafting using a miniature right ventricular support system	Toomasian, J. M.; Aboul-Hosn, W.	Cardiopulmonary bypass (CPB) with cardioplegic myocardial preservation has long been the gold standard for surgical care of coronary artery disease. More recently, alternatives to the conventional approach of CPB-myocardial revascularization have been developed. Epicardial stabilizing devices have been used to immobilize areas of the beating heart to provide a stable surface for some coronary ana…	2000	Nov-00	Perfusion-Uk	15		521-526				Toomasian 2000		Irrelevant						1
Positron emission tomography/computed tomography	Townsend, D. W.	Accurate anatomical localization of functional abnormalities obtained with the use of positron emission tomography (PET) is known to be problematic. Although tracers such as (18)F-fluorodeoxyglucose ((18)F-FDG) visualize certain normal anatomical structures, the spatial resolution is generally inadequate for accurate anatomic localization of pathology. Combining PET with a high-resolution anatomi…	2008	May-08	Seminars in Nuclear Medicine	38		152-166		10.1053/j.semnuclmed.2008.01.003		Townsend 2008		Irrelevant						1
Copulsation balloon for right ventricular assistance - Preliminary trials	Trumble, D. R.; Park, C. S.; Magovern, J. A.	Background-Options for management of acute right ventricular (RV) failure are limited. This report describes preliminary testing of a temporary RV assist device that acts by direct compression of the RV. The system comprises a pancake-shaped silicone balloon (5 cm diameter) connected to a drive console that delivers a 65-mL pneumatic pulse during cardiac systole. Methods and Results-Initial in vi…	1999	Jun-99	Circulation	99		2815-2818				Trumble 1999		Irrelevant						1
Cardiac and metabolic responses to 'space invaders': An instance of metabolically-exaggerated cardiac adjustments?	Turner, J. R.; Carroll, D.; Courtney, H.	Heart rate, plus various ventilatory and metabolic indices, were monitored while 24 male subjects played a computer game of the 'space invaders' type and during a control condition, in which analogous but ineffective actions were requested and the game proceeded automatically. Relative to baseline, subjects showed much larger increases in heart rate during 'space invaders' than during the control…	1983	1983	Psychophysiology	20		544-549				Turner 1983		Irrelevant		1			1
Developing an Educational Medical Game Using AgilePASSI Multi-agent Methodology	V. M. F. Ferreira; J. C. C. Carvalho; R. M. E. M. d. Costa; V. M. B. Werneck	Games applied to health education have emerged as a motivational improvement in learning and clinical performance of students from the health care area. Currently, there are several agent oriented methodologies that support the multi-agent systems development. However none are specific to the domain of medical and health education. Agent-oriented development of medical educational games must have…	2015	22-25 June 2015				298-303		10.1109/CBMS.2015.81		V 2015		Irrelevant			1
Dietary factors, body weight, and screen time in U.S. children with and without asthma	Vaccaro, J. A.; Niego, J.; Huffman, F. G.	Asthma is a chronic disease increasing in prevalence in Western cultures. Sedentary behaviors, such as television viewing, video game and computer use, have been associated with poor diet and being overweight. The extent to which these factors were associated with asthma was investigated in a representative sample of U.S. children ages 2-11 years (N = 4133). Results showed low dietary fiber, repo…	2016	2016	Children's Health Care	45		22-38		10.1080/02739615.2014.948165		Vaccaro 2016		Irrelevant		1			1	1
A WEB-BASED 3D LUNG ANATOMY LEARNING ENVIRONMENT USING GAMIFICATION	Vagg, T.; Tabirca, S.; Ronan, N.; Plant, B. J.; Eustace, J.; Roceanu, I.; Dubois, D.; Moldoveanu, F.; Stanescu, I.; Beligan, D.; Dascalu, M. I.; Barbieru, D.	The bronchial tree structure is a complex form within the human lung. It consists of many intertwining pipes which decrease in size and increase in number as you travel deeper into the structure. To amplify the difficulty this poses, visual learning aids accessible to students both in a lab environment and self-learning environment are generally two dimensional. Gamification techniques for educat…	2016	2016				556-560				Vagg 2016		Irrelevant						1
Family asthma program: Medical and psychological approach to asthmatic children and their parents	Valačić, V. B.; Tkalčić, M.; Smojver-Ažić, S.; Živčić-Bećirević, I.	Childhood asthma is, now days, an expanding medical and socio-economic problem. Children and their families are affected by this longstanding and unpredictable disease, as well as by its uncertain outcome. According to the experience, it seems that medical checkups and control are not sufficient. Active participation in a treatment by a child, their parents and physician is necessary. It has been…	2000	2000	Paediatria Croatica	44		33-35				Valačić 2000		Irrelevant		1			1
The use of flight simulators for airspace design in engineering education	Valdés, R. A.; Sanz, L. P.; Alonso, J. F.	To facilitate the safe, orderly and expeditious flight of aircraft from one airport to another, airspace structures, such as airways, departure and arrival instrumentalf light procedures and holding patterns, are definedinthe airspace. The criteria and principles of Airspace and procedures are part of the syllabus of the Aeronautical Engineering degree at the Escuela Universitaria de Ingeniería T…	2011	2011	International Journal of Engineering Education	27		757-765				Valdés 2011		Irrelevant					1	1
Validation of the sensewear mini activity monitor in 6-12 year old children	Van Loo, C.; Cliff, D.; Okely, T.; Janssen, X.; Jones, R.; Hinkley, T.; Batterham, M.; Reilly, J.; Brage, S.; Ekelund, U.	Introduction: The Sensewear Mini is a multi-sensor pattern recognition monitor that combines accelerometry and heat-related physiological sensors. The monitor has the potential to overcome limitations of traditional accelerometers in the measurement of physical activity and energy expenditure in children. Studies have shown improved accuracy for newly developed child algorithms. However, research…	2014	2014	Journal of Science and Medicine in Sport	18		e36				VanLoo 2014		Irrelevant		1
A quantitative method for the detection of spliced Xbox binding protein-1 (XBP1) mRNA in primary bronchial epithelial cells (PBEC) as a measure of endoplasmatic reticulum (ER) stress	Van Schadewijk, A.; Van'T Wout, E. F. A.; Stolk, J.; Hiemstra, P. S.	Accumulation of unfolded or misfolded proteins in the ER can cause ER stress, which is increasingly seen in diseases such as cystic fibrosis, alpha-1 antitrypsin deficiency and Alzheimer disease. ER stress leads to the activation of the unfolded protein response (UPR). UPR signaling involves splicing of XBP1 mRNA and leads to the induction of the chaperone protein BiP and the transcription factor…	2011	2011	European Respiratory Journal	38						VanSchadewijk 2011		Irrelevant		1
Asthma and physical activity in multiracial girls from three US sites	Vangeepuram, N.; McGovern, K. J.; Teitelbaum, S.; Galvez, M. P.; Pinney, S. M.; Biro, F. M.; Kushi, L. H.; Wolff, M. S.	Objective: Studies comparing physical activity levels in children with and without asthma have had mixed results. Our objective was to investigate the association between asthma diagnosis and physical activity and to examine differences in these associations by race/ethnicity, weight status and caregiver education. Methods: We investigated the association between asthma (defined as report of phys…	2014	2014	Journal of Asthma	51		193-199		10.3109/02770903.2013.853081		Vangeepuram 2014		Irrelevant		1		1	1	1
Validation of 3D mazes testing spatial navigation to determine the contribution of REM sleep toward memory consolidation	Varga, A. W.; Mantua, J.; Rapoport, D. M.; Ayappa, I.	Introduction: Sleep is important for memory, and various parameters of sleep may affect consolidation of spatial memory speciically. Both hippocampal electrophysiological evidence and behavioral performance evidence support roles for slow wave sleep (SWS) and REM sleep in spatial navigation. The role of REM is of particular clinical interest, as sleep disordered breathing (SDB) is often most seve…	2013	2013	Sleep	36		A82				Varga 2013		Irrelevant		1
Teaching good infection control practices with fun: Impact of the serious game Flu.0	Venier, A. G.; Marie, S.; Duroux, T.; Bervas, C.; Parneix, P.	Introduction: Flu outbreaks usually reveal that practices and knowledge about the diagnosis of influenza, its treatment and infection control measures must be improved. A serious game, “Flu.0”, was created to teach the 8 key points to know and do when facing one or more patient infected by influenza. Objectives: To evaluate the impact of playing to 'Flu.0' on the knowledge and practices of nurses…	2015	2015	Antimicrobial Resistance and Infection Control	4						Venier 2015		Irrelevant		1
The role of computer games in measuring spirometry in healthy and "asthmatic" preschool children	Vilozni, D.; Barak, A.; Efrati, O.; Angarten, A.; Springer, C.; Yahav, Y.; Bentur, L.	Study objectives: To explore the role of respiratory interactive computer games in teaching spirometry to preschool children, and to examine whether the spirometry data achieved are compatible with acceptable criteria for adults and with published data for healthy preschool children, and whether spirometry at this age can assess airway, obstruction. Design: Feasibility study. Settings: Community …	2005	Sep-05	Chest	128		1146-1155		10.1378/chest.128.3.1146		Vilozni 2005		Irrelevant		1		1	1	1
Forced inspiratory flow volume curve in healthy young children	Vilozni, D.; Efrati, O.; Barak, A.; Yahav, Y.; Augarten, A.; Bentur, L.	Introduction: Spirometry testing should include both expiratory and inspiratory measurements. Inspiratory forced maneuvers can demonstrate extrathoracic airway abnormalities, of which various symptoms may suggest asthma. However, the inspiratory portion of the forced flow/volume maneuver in young healthy children has not yet been described. Objectives: To document and analyze the forced inspirato…	2009	2009	Pediatric Pulmonology	44		105-111		10.1002/ppul.20835		Vilozni 2009		Irrelevant					1	1
Biventricular assist using a portable driver in combination with implanted devices: Preliminary experience	vonSegesser, L. K.; Tkebuchava, T.; Leskosek, B.; Marty, B.; Pei, Y. C.; Turina, M.	Left ventricular assist systems with portable drive units are increasingly used in the clinical setting. However, such systems usually are not suitable for right ventricular support, and therefore, in the case of biventricular heart failure, they must be combined with other support devices that require additional drive consoles. As a result, most of the benefits of the wearable drive units (early…	1997	Jan-97	Artificial Organs	21		72-75				vonSegesser 1997		Irrelevant						1
Dynamic airway evaluation with volume CT: initial experience	Wagnetz, U.; Roberts, H. C.; Chung, T.; Patsios, D.; Chapman, K. R.; Paul, N. S.	Purpose The purpose of the study was to prospectively establish the use of a novel multidetector computed tomography unit (MDCT) with 320 × 0.5 detector rows for the evaluation of tracheomalacia by using a dynamic expiratory low-dose technique. Methods Six adult patients (5 men, 1 woman; mean age, 53.7 years [37-70 years]) referred for a clinical suspicion of tracheomalacia were studied on a 320-…	2010	2010	Canadian Association of Radiologists Journal	61		90-97		10.1016/j.carj.2009.11.007		Wagnetz 2010		Irrelevant	1					1
Sedentary time and screen-based sedentary behaviors of children with a chronic disease	Walker, R. G.; Obeid, J.; Nguyen, T.; Ploeger, H.; Proudfoot, N. A.; Bos, C.; Chan, A. K.; Pedder, L.; Issenman, R. M.; Scheinemann, K.; Larché, M. J.; McAssey, K.; Timmons, B. W.	The objectives of this study were to (i) assess sedentary time and prevalence of screen-based sedentary behaviors of children with a chronic disease and (ii) compare sedentary time and prevalence of screen-based sedentary behaviors to age- and sex-matched healthy controls. Sixty-five children (aged 6-18 years) with a chronic disease participated: survivors of a brain tumor, hemophilia, type 1 dia…	2015	2015	Pediatric Exercise Science	27		219-225		10.1123/pes.2014-0074		Walker 2015		Irrelevant	1	1		1	1	1
Attenuation-based estimation of patient size for the purpose of size specific dose estimation in CT. Part I. Development and validation of methods using the CT image	Wang, J.; Duan, X. H.; Christner, J. A.; Leng, S.; Yu, L. F.; McCollough, C. H.	Purpose: For the purpose of size-specific dose estimation, information regarding patient attenuation is required. The purpose of this work is to describe a method for measuring patient attenuation and expressing the results in terms of a water cylinder, with cross sectional area A(w), which would absorb the same average dose as the irradiated patient. The ability to calculate Aw directly from the…	2012	Nov-12	Medical Physics	39		6764-6771		10.1118/1.4754303		Wang 2012		Irrelevant						1
Metabolic and physiologic responses to video game play in 7- to 10-year-old boys	Wang, X.; Perry, A. C.	Objective: To examine the metabolic, physiologic, and hemostatic responses to action video game play in a group of young boys. Design: Comparison study. Setting: Laboratory of Clinical and Applied Physiology, University of Miami. Participants: Twenty-one boys aged 7 to 10 years. Main Outcome Measures: Blood pressure monitored before and during game play and blood glucose and lactate levels measur…	2006	2006	Archives of Pediatrics and Adolescent Medicine	160		411-415		10.1001/archpedi.160.4.411		Wang 2006		Irrelevant	1	1		1	1	1
Leveraging Mobile Technology in a School-Based Participatory Asthma Intervention: Findings From the Student Media-Based Asthma Research Team (SMART) Study	Warren, Christopher M.; Dyer, Ashley; Blumenstock, Jesse; Gupta, Ruchi S.	Background: Asthma places a heavy burden on Chicago's schoolchildren, particularly in low-income, minority communities. Recently, our group developed a 10-week afterschool program, the Student Asthma Research Team (START), which successfully engaged high school youth in a Photovoice investigation of factors impacting their asthma at school and in their community. Purpose: The present Student Medi…	2016	2016	American Journal of Health Education	47		59-70		10.1080/19325037.2015.1133337		Warren 2016		Irrelevant	1
Evaluation of popularity of multi-lingual educational web games - Do all children speak english?	Weerasinghe, D.; Lazareck, L.; Kostkova, P.; Farrell, D.	Playing computer games is widely popular among children and teenagers as an entertainment activity; however, computer games can also be easily transformed into tools for education. City University London's City eHealth Research Centre (CeRC) has developed such educational web games as a part of a European Project, e-Bug (www.e-bug.eu) to improve pupils understanding of the importance of hand and …	2011	2011		69 LNICST		44-53				Weerasinghe 2011		Irrelevant					1
Locus of control predicts appraisals and cardiovascular reactivity to a novel active coping task	Weinstein, S. E.; Quigley, K. S.	These two studies investigated the influence of dispositional locus of control (LOC) on subjective and physiological responses to a novel laboratory stressor task. Across two studies, 64 healthy undergraduate students, ages 18-22, completed Levenson's (LOC) scales for internal, powerful others, and chance prior to performing a video-game task. Participants rated pretask and posttask stressfulness…	2006	2006	Journal of Personality	74		911-931		10.1111/j.1467-6494.2006.00396.x		Weinstein 2006		Irrelevant		1		1	1	1
Fast algorithm of support vector machines in lung cancer diagnosis	Weiqiang, Liu; Peihua, Shen; Yingge, Qu; Deshen, Xia	In this paper a method of lung cancer aid diagnosis using support vector machines is proposed. Combined with the knowledge of pathology, the improvement of sequential minimal optimization (SMO) is achieved by the introduction of game theory to accelerate the training process. The experimental result shows that the speed increased greatly. And comparing with other systems, the diagnosis identifica…	2001	2001				188-192		10.1109/MIAR.2001.930284		Weiqiang 2001		Irrelevant			1
Basic science discoveries yield novel approaches to analgesia	Whitten, L.	NIDA Bestows Prizes at International Science Fair Second Place: Ethan Garrett Guinn, a 17-year-old senior from Moore High School in Moore, Oklahoma, won the second-place award and $1,500 for "Video Games: The Next Generation's Addiction." The young scientist developed a survey that asked questions about gaming behavior similar to those used to assess whether drug users are addicted. It asked, for…	2008	2008	Nida Notes	22		Jan-15				Whitten 2008		Irrelevant	1
Gaming for health - Serious games in prevention and rehabilitation	Wiemeyer, J.	Whereas the connotation of gaming in general is positive, this does not hold for digital games (i.e., computer and video games, and games on mobile devices). Digital games are suspected of causing addiction and dependency as well as psychosocial and physical impairments. On the other hand, numerous activities have evolved that intent to make use of digital games for serious purposes. In this cont…	2010	2010	Deutsche Zeitschrift fur Sportmedizin	61		252-257				Wiemeyer 2010		Irrelevant					1	1
Serious games in prevention and rehabilitation-a new panacea for elderly people?	Wiemeyer, J.; Kliem, A.	Digital games cannot only be used for fun and entertainment. The term "serious games" (SG) denotes digital games serving serious purposes like education, training, advertising, research and health. Recently, a new generation of games has emerged involving whole-body movements. Compared to traditional interventions, these games may help elderly people to improve their health by enhancing physical …	2012	2012	European Review of Aging and Physical Activity	9		41-50		10.1007/s11556-011-0093-x		Wiemeyer 2012		Irrelevant					1	1
RESPIRATION IN PSYCHOPHYSIOLOGY - METHODS AND APPLICATIONS	Wientjes, C. J. E.	With the use of advanced equipment, respiratory measures can unobtrusively and reliably be assessed in a variety of psychophysiological research settings. New computerized analysis techniques can break down respiration into a number of components that provide valid estimates of variations in respiratory control mechanisms in the brain stem. Thus analysed, respiratory responses may vary in at leas…	1992	Nov-92	Biological Psychology	34		179-203		10.1016/0301-0511(92)90015-m		Wientjes 1992		Irrelevant						1
Influence of drive and timing mechanisms on breathing pattern and ventilation during mental task performance	Wientjes, C. J. E.; Grossman, P.; Gaillard, A. W. K.	Assessment of multiple respiratory measures may provide insight into how behavioral demands affect the breathing pattern. This is illustrated by data from a study among 44 subjects, in which tidal volume, respiration rate? minute ventilation and indices of central drive and timing mechanisms were assessed via inductive plethysmography, in addition to end-tidal PCO2. After a baseline, three condit…	1998	Sep-98	Biological Psychology	49		53-70		10.1016/s0301-0511(98)00026-x		Wientjes 1998		Irrelevant						1
MECAP news	Wierdak, D.	CPSC received 1308 MECAP cases during the months of September, October, and November of 2006. Some of those cases are listed below to show the type and nature ofthe reported incidents. ASPHYXIATIONS/SUFFOCATlONS A female, 18 months, was sleeping in her crib in her new home. Her family had lived in the home for about a week. The child woke up, and her six year old brother took her out of the crib.…		Spring2007	Consumer Product Safety Review	11		8-Sep						Irrelevant	1
Design application to lose weight of overweight person (Steppy Application)	Wijaya, R.; Setijadi, A.; Mengko, T. L.; Aziz, M. V. G.; Hadiyatma, E.	Obesity increases the chances of various diseases, particularly heart disease, diabetes type 2, obstructive sleep apnea, certain cancers, osteoarthritis and asthma. Obesity is often caused by a combination of excessive food energy intake, lack of physical activity, and genetic susceptibility, although a few cases are caused primarily by genes, endocrine disorders, medications or psychiatric illne…	2015	2015				49-54		10.1109/ICSEngT.2015.7412444		Wijaya 2015		Irrelevant					1	1
Comparison of Physiological and Metabolic Responses to Playing Nintendo Wii Sports and Brisk Treadmill Walking	Willems, M. E. T.; Bond, T. S.	Regular moderate-intensity exercise (e.g. brisk walking) provides health benefits. In the present study, we compared the physiological and metabolic responses of playing the Nintendo Wii Sports tennis, baseball and boxing with self-paced brisk treadmill Walking. Tell young-adults (21 +/- 1 years; 73.9 +/- 12.0 kg; 1.76 +/- 0.06 m) played each sport for 10 min With a 5 min rest interval or, in a s…	2009	Dec-09	Journal of Human Kinetics	22		43-49				Willems 2009		Irrelevant					1	1
Protection motivation theory and social distancing behaviour in response to a simulated infectious disease epidemic	Williams, L.; Rasmussen, S.; Kleczkowski, A.; Maharaj, S.; Cairns, N.	Epidemics of respiratory infectious disease remain one of the most serious health risks facing the population. Non-pharmaceutical interventions (e.g. hand-washing or wearing face masks) can have a significant impact on the course of an infectious disease epidemic. The current study investigated whether protection motivation theory (PMT) is a useful framework for understanding social distancing be…	2015	2015	Psychology, Health and Medicine	20		832-837		10.1080/13548506.2015.1028946		Williams 2015		Irrelevant	1			1	1	1
Symptom monitoring and dependent care during cancer treatment in children: Pilot study	Williams, P. D.; Schmideskamp, J.; Ridder, E. L.; Williams, A. R.	Symptom monitoring by parents/caregivers of children with cancer and what the caregiver and child did to help alleviate symptoms during chemotherapy were studied. The Therapy-Related Symptom Checklist (TRSC) child version was administered to parents/caregivers of 11 children and adolescents (mean age, 10.4 years; SD, 6.1 years; range, 2-18 years; 45% were boys). The Karnofsky scale was completed …	2006	2006	Cancer Nursing	29		188-197				Williams 2006		Irrelevant		1
The use of a skill-based activity in therapeutic induction	Winter, W. E.	This paper describes a hypnotherapeutic intervention for a brain damaged 36-year-old male who has suffered from asthma since infancy and seizure disorder from the age of eight. In early sessions it was discovered that conventional "passive-relaxation" induction techniques seemed to exacerbate certain disturbing somatic experiences, which he refers to as scary feelings. It was found that his perfo…	2001	2001	American Journal of Clinical Hypnosis	44		119-126				Winter 2001		Irrelevant		1		1	1	1
Innovation fund supports video game to help stroke patients regain movement	Wise, J.	A video game designed to rehabilitate stroke patients, gene therapy for a form of blindness, and an implantable device to monitor pulmonary hypertension are some of the projects being supported by the Health Innovation Challenge Fund. The fund was set up by the Department of Health and the Wellcome Trust in 2009 to stimulate the development of products and interventions for possible use in the NH…	2012	2012	BMJ (Clinical research ed.)	344				10.1136/bmj.e3524		Wise 2012		Irrelevant					1
Serious gaming in pediatric critical care medicine: The development of a virtual mechanical ventilator	Wolbrink, T.; Burns, J. P.	Background and aims: Post-graduate medical trainees face many challenges when trying to master complex concepts in the pediatric critical care (PCC) environment. The emergence of innovative technologies, such as serious gaming, actively incorporates principles of adult learning theory, offers the potential to accelerate learning for complex topics such as mechanical ventilation, and allows the le…	2014	2014	Pediatric Critical Care Medicine	15		221				Wolbrink 2014		Irrelevant		1
Metabolic responses to Wii Fit™ video games at different game levels	Worley, J. R.; Rogers, S. N.; Kraemer, R. R.	The Wii Fit™ is a form of interactive gaming designed to elicit health and fitness benefits to replace sedentary gaming. This study was designed to determine the effectiveness of Wii Fit™ fitness games. The purpose of the study was to determine the %̇VO2max and energy expenditure from different Wii Fit™ games at different levels including the step and hula games. Eight healthy young women complet…	2011	2011	Journal of Strength and Conditioning Research	25		689-693				Worley 2011		Irrelevant	1	1		1	1	1
Bufalin Alters Gene Expressions Associated DNA Damage, Cell Cycle, and Apoptosis in Human Lung Cancer NCI-H460 Cells in Vitro	Wu, S. H.; Hsiao, Y. T.; Chen, J. C.; Lin, J. H.; Hsu, S. C.; Hsia, T. C.; Yang, S. T.; Hsu, W. H.; Chung, J. G.	Lung cancer is the leading cause of cancer related death and there is no effective treatment to date. Bufalin has been shown effective in inducing apoptosis and DNA damage in lung cancer cells. However, the genetic mechanisms underlying these actions have not been elucidated yet. Cultured NCI-H460 cells were treated with or without 2 M of bufalin for 24 h. The total RNA was extracted from each tr…	2014	May-14	Molecules	19		6047-6057		10.3390/molecules19056047		Wu 2014		Irrelevant						1
Developing an Interactive Story for Children with Asthma	Wyatt, T. H.; Li, X.; Huang, Y.; Farmer, R.; Reed, D.; Burkhart, P. V.	Despite advancements in asthma treatment and diagnosis, asthma still remains the number 1 cause for hospitalizations in school-aged children. This usability study aimed to develop a child-friendly interactive narrative, Okay with Asthma v2.0, based on the Biopsychosocial Family Model using feedback from children. This fun and kid-friendly program encourages children to manage their own asthma wit…	2013	2013	Nursing Clinics of North America	48		271-285		10.1016/j.cnur.2013.01.006		Wyatt 2013		Irrelevant	1			1	1
Persuasive mobile health applications	Wylie, C. G.; Coulton, P.	With many industrialized societies bearing the cost of an increasingly sedentary lifestyle on the health of their populations there is a need to find new ways of encouraging physical activity to promote better health and well being. With the increasing power of mobile phones and the recent emergence of personal heart rate monitors, aimed at dedicated amateur runners, there is now a possibility to…	2009	2009		1 LNICST		90-97				Wylie 2009		Irrelevant					1	1
Air qulity analysis based on PM2.5 distribution over China	X. He; Y. Xue; Y. Li; J. Guang; L. Yang; H. Xu; C. Li	Since the year of 2011, PM2.5 have become a heated topic in China. Particulate matter (PM), also known as aerosol, is one of the major pollutants that affect air quality. Exposure to particular matter with aerodynamic diameters less than 2.5 &#x03BC;m (PM2.5) can cause lung and respiratory diseases and even premature deaths. In this paper we use the aerosol optical depth (AOD) retrieved by the Sy…	2012	22-27 July 2012				2494-2497		10.1109/IGARSS.2012.6350346		X 2012		Irrelevant			1
An innovative breathing game applied with textile sensors	Yang, C. M.; Yang, C. W.; Hung, S. H.; Wang, C. H.; Lin, H. H.; Fang, W. C.; Huang, W. C.; Huang, Y. M.	Recently there has been much interest in and speculation about whether games could be used to improve health, learning and behaviour but there is little empirical evidence that games work. Physiological signals open new channels for communication between the player and the game. In this paper, we use a 4-stage breath belt to detect both breath rate and amplitude; socks with dome-shaped sensors ca…	2010	2010						10.1109/ICEGIC.2010.5716880		Yang 2010		Irrelevant					1
An in-school CD-ROM asthma education program	Yawn, B. P.; Algatt-Bergstrom, P. J.; Yawn, R. A.; Wollan, P.; Greco, M.; Gleason, M.; Markson, L.	Computer-based education in schools is not novel. However, only a few computer games have been introduced into school-based health education programs. This study describes inclusion of an asthma education space adventure game into fourth-grade classrooms. Using the game improved asthma knowledge in the intervention classes. Children in the active participation classroom gained significantly more …	2000	2000	Journal of School Health	70		153-159				Yawn 2000		Irrelevant	1	1		1	1	1
The effects of platform motion and target orientation on the performance of trackball manipulation	Yi-Jan, Yau; Chin-Jung, Chao; Wen-Yang, Feng; Sheue-Ling, Hwang	The trackball has been widely employed as a control/command input device on moving vehicles, but few studies have explored the effects of platform motion on its manipulation. Fewer still have considered this issue in designing the user interface and the arrangement of console location and orientation simultaneously. This work describes an experiment carried out to investigate the performance of t…	2011	2011	Ergonomics	54		745-754		10.1080/00140139.2011.595512		Yi-Jan 2011		Irrelevant	1
Bisdemethoxycurcumin (BDMC) Alters Gene Expression-associated Cell Cycle, Cell Migration and Invasion and Tumor Progression in Human Lung Cancer NCI-H460 Cells	Yu, C. C.; Yang, M. D.; Lin, H. Y.; Huang, A. C.; Lin, J. P.; Kuo, C. L.; Liu, K. C.; Liu, H. C.; Yang, S. T.; Chung, J. G.	Background/Aim: Lung cancer is one of the most common malignancies and a predominant cause of cancerrelated death. It can metastasize in almost all organs, and currently, while new cases are increasing, treatment is still insufficient. Bisdemethoxycurcumin (BDMC), one of the components of turmeric, has been known to possess biological activities. However, the effects of BDMC on the genetic level …	2015	Nov-Dec 2015	In Vivo	29		711-728				Yu 2015		Irrelevant						1
Treatment efficiency of heat-sensitive moxibustion affiliation in children with unilateral hyperopic anisometropic amblyopia	Yu, J.; Li, Y. Y.; Liu, R. Q.; Zou, J.; Hu, P. H.; Jiang, N.; Miu, C. Y.; Shao, Y.	Objective: This study aims to investigate the efficacy of Heat-sensitive moxibustion affiliation treatment for unilateral hyperopic anisometropic amblyopia. Methods: 92 children (aged from 8 a to 14 a) diagnosed as unilateral hyperopic anisometropic amblyopia in the First Affiliated Hospital of Nanchang University from 2007 to 2013 were include in this prospective random controlled study. All pat…	2016	2016	International Journal of Clinical and Experimental Medicine	9		11125-11136				Yu 2016		Irrelevant						1
Preterm infants' behaviors and skin conductance responses to nurse handling in the NICU	Zeiner, V.; Storm, H.; Doheny, K. K.	Stress response patterns are indicative of the neonate's unique ability to cope with environmental demands and can be evaluated through autonomic and behavioral response parameters.Objective: To characterize stress responses during tactile stimulation to standard nurse handling in the NICU, and their association with severity of illness in preterm infants.Methods: Thirty preterm neonates were stu…	2016	2016	Journal of Maternal-Fetal & Neonatal Medicine	29		2530-2535		10.3109/14767058.2015.1092959		Zeiner 2016		Irrelevant	1					1
Psychosocial modulators of motor learning in parkinson’s disease	Zemankova, P.; Lungu, O.; Bares, M.	Using the remarkable overlap between brain circuits affected in Parkinson's disease (PD) and those underlying motor sequence learning, we may improve the effectiveness of motor rehabilitation interventions by identifying motor learning facilitators in PD. For instance, additional sensory stimulation and task cueing enhanced motor learning in people with PD, whereas exercising using musical rhythm…	2016	2016	Frontiers in Human Neuroscience	10				10.3389/fnhum.2016.00074		Zemankova 2016		Irrelevant					1
Real-time endoscopic fluorescence imaging for early cancer detection in the gastrointestinal tract	Zeng, H. S.; Weiss, A.; Cline, R.; MacAulay, C. E.	The utility of autofluorescence imaging for early lung cancer detection has been previously demonstrated. The-aim of this work is to extend the use of real-time autofluorescence imaging to the early cancer detection in the esophagus, stomach, and colon. A prototype fluorescence imaging system for the gastrointestinal (GI) tract was developed which produces real-time video images of tissue autoflu…	1998	Dec-98	Bioimaging	6		151-165		10.1002/1361-6374(199812)6:4<151::aid-bio1>3.3.co;2-7		Zeng 1998		Irrelevant						1
Communicating with patients and their families about the end of life		About This Activity: This self-study module is the first in a four-part series on nursing care of the dying patient. The series is being developed by MNA, supported in part by a grant from the Michigan Department of Community Health. The other modules will focus on symptom management, grief, and caring for dying patients in the long-term care setting. This module was developed for registered nurs…	1999	1999	Michigan Nurse	72		Jun-13						Irrelevant	1
Continuing Education Offerings			2014	2014	Iowa Board of Nursing Newsletter	33		13-22						Irrelevant	1
Continuing Education Offerings			2014	2014	Iowa Board of Nursing Newsletter	33		Oct-19						Irrelevant	1
CONTINUING EDUCATION OFFERINGS			2014	2014	Iowa Board of Nursing Newsletter	33		Aug-19						Irrelevant	1
Continuing Education Offerings			2015	2015	Iowa Board of Nursing Newsletter	34		13-23						Irrelevant	1
Good family from kids to money, what to know now		Skip Burgers, Breathe Easier While you don't have to cut them out completely, eating three or more of the Hamburglar's favorite food each week may make kids more likely to develop asthma. Researchers from Germany, Spain, and Britain studied 50,000 children ages 8 to 12 across the globe and found that adhering to a Mediterranean diet (one that emphasizes healthy fats, fruits, and vegetables) may g…	2010	2010	Good Housekeeping	251		117-117						Irrelevant	1
Guidelines for school and community programs to promote lifelong physical activity among young people		Regular physical activity is linked to enhanced health and to reduced risk for all-cause mortality and the development of many chronic diseases in adults. However, many U.S. adults are either sedentary or less physically active than recommended. Children and adolescents are more physically active than adults, but participation in physical activity declines in adolescence. School and community pro…	1997	1997	MMWR: Morbidity & Mortality Weekly Report	46		Jan-36						Irrelevant	1
Journals watch			2009	2009	Independent Nurse			6-Jun						Irrelevant	1
JRRD at a Glance		Subjective visual vertical perception and sense of smell in Parkinson disease Ahmed Khattab, PhD, et al Impaired sense of smell is present in most patients with Parkinson disease (PD) at an early stage. This article aims to explore the relationship between smell and perception of vertical in PD. Smell was tested by scratch cards with different odors. Subjective visual vertical was assessed by a c…	2012	2012	Journal of Rehabilitation Research & Development	49		vii-x						Irrelevant	1
JRRD at a Glance		Increased reward in ankle robotics training enhances motor control and cortical efficiency in stroke Ronald N. Goodman, PhD, et al. People with stroke and chronic gait disability participated in a 3 wk, 3 sessions per week robotics training program using their affected ankle to play video games. Half of the participants were given encouragement, performance feedback, and the opportunity to win mo…	2014	2014	Journal of Rehabilitation Research & Development	51		xix-xxii						Irrelevant	1
Mass of evidence backs COPD rehabilitation		Active video games can be not only safe but helpful for children with mild-to-moderate asthma, Brazilian researchers have found. Aerobic exercise has been shown to improve children’s exercise capacity and reduce airway inflammation. ‘However, the treatment of a chronic disease that involves continual physical training can be discouraging,’ say Evelim Gomes, of Nove de Julho University in São Paul…	2016	2016	Frontline (20454910)	22		18-19						Irrelevant	1
MNA award winning stories		MNA Nurse of the Year Mary Sprayberry School Nurse Nettleton Mary Sprayberry learned the importance of a caring and knowledgeable nurse early on. She was frequently ill as a child and decided at a very early age she wanted to be like those nurses who helped her. She never wavered in this decision even in the face of financial obstacles. After graduating from high school, she spent a year working …	2002	Winter2002	Mississippi RN	64		Aug-15						Irrelevant	2
MNA pays tribute to nurses of vision		Again in 2007, Registered Nurses face what seem to be insurmountable obstacles to staffing for patient safety, and access to affordable care. Are these things even possible to overcome? Let's borrow a fable originated by the Canadian Nurses Association: A vacationing Nurse wades into a river, throws her fishing line in a choice spot, and waits for the fish to start biting. As she waits, a body ap…	2007	2007	Minnesota Nursing Accent	79		Aug-14						Irrelevant	1
MobiSys 2015 - Proceedings of the 13th Annual International Conference on Mobile Systems, Applications, and Services		The proceedings contain 58 papers. The topics discussed include: invisible sensing of vehicle steering with smartphones; turning a mobile device into a mouse in the air; tracking keystrokes using wireless signals; contactless sleep apnea detection on smartphones; efficient privilege de-escalation for ad libraries in mobile apps; accelerating mobile applications through flip-flop replication; outa…	2015	2015										Irrelevant					1
NEW RESOURCES			2013	2013	Coping With Cancer	27		17-17						Irrelevant	1
Obesity in k-8 students - new york city, 2006-07 to 2010-11 school years		Overweight and obese children are more likely to develop risk factors that can lead to respiratory, metabolic, and cardiovascular illness. The increase in prevalence of childhood overweight and obesity in the United States since the 1960s has been well documented. In New York City, in 1996, an estimated 19.7% of third grade children and 21.2% of sixth grade children in public and private schools …	2011	2011	MMWR: Morbidity & Mortality Weekly Report	60		1673-1678						Irrelevant	1
Public health and wellbeing			2010	2010	Nursing Times	106		6-Jul						Irrelevant	1
RC currents. Strange but true			2007	2007	AARC Times	31		115-115						Irrelevant	1
School health guidelines to prevent unintentional injuries and violence		Approximately two thirds of all deaths among children and adolescents aged 5-19 years result from injury-related causes: motor-vehicle crashes, all other unintentional injuries, homicide, and suicide. Schools have a responsibility to prevent injuries from occurring on school property and at school-sponsored events. In addition, schools can teach students the skills needed to promote safety and pr…	2001	2001	MMWR: Morbidity & Mortality Weekly Report	50		Jan-73						Irrelevant	1
Self-study Questions for Continuing Education Hours		The Society of Health and Physical Educators (SHAPE America), as a multiple-event provider through the National Commission for Health Education Credentialing, Inc., provides this self-study opportunity in the American Journal of Health Education. Category 1 continuing education hours (CECH) are awarded for each article. After completion of six articles, a certificate is sent to the Certified Heal…	2015	2015	American Journal of Health Education	46		252-253		10.1080/19325037.2015.1052327				Irrelevant	1
Singapore Health and Biomedical Congress, SHBC 2013		The proceedings contain 327 papers. The special focus in this conference is on Health and Biomedicine. The topics include: Reducing the rate of postoperative endophthalmitis over 11 years-results of a new intervention using intracameral antibiotics; corpus callosum morphology in first episode and chronic schizophrenia; differences in late cardiovascular mortality following acute myocardial infarc…	2013	2013	Annals of the Academy of Medicine Singapore	42		S1						Irrelevant		1
VERB -- it's what you do		If your work involves getting children to abandon the sofa in favor of physical activity, you probably know about VERB. It is the national media campaign with the goal of getting 9- through 13-year-olds away from TV and video games and onto a playground of any sort. So far, indications are that the campaign is successful.	2005	2005 Winter	Chronic Disease Notes & Reports	17		21-25						Irrelevant	1
		A new play using computer games imagery to help young people understand the impact of asthma Is being launched this week in secondary schools throughout the country. Sonic Roar!, developed by ZIP Theatre, Wolverhampton, in support of the British I.ung foundation, features arch villain Constrictorman (left) and The Pollens, along with Dixie, the central character who has asthma.	1993	Jun 9 1993	Nurs Stand	7		7		10.7748/ns.7.38.7.s13				Irrelevant				1
�pre-habilitation� of frail candidates for lung transplantation using a mobile health enabled home-based intervention is feasible and safe													Exclusion reason: Insufficient information to include;	Excluded		1
2017 IEEE 5th International Conference on Serious Games and Applications for Health, SeGAH 2017														Irrelevant					1
A pilot study for video game therapy for substance cessation and recovery for nicotine dependence														Irrelevant		1
A prototype intelligent assistant to help dysphagia patients eat safely at home														Irrelevant					1
A Randomized Controlled Pilot Study Using A Virtual Game System (vgs) As A Home-Based Exercise Modality Following Pulmonary Rehabilitation (pr) In Patients With COPD													Exclusion reason: Not published in full-text (abstract only);	Excluded						1
A systematic review of serious games in asthma education														Irrelevant		1		1	1	1
A systematic review of serious video games used for vaccination														Irrelevant		1
Active video gaming compared to treadmill walking and TV watching in obese children and adolescents														Irrelevant		1
Age and gender differences and correlates of morning-eveningness among adolescents in Pakistan														Irrelevant		1
AHFE 2017 International Conference on The Human Side of Service Engineering, 2017														Irrelevant					1
AIRPlay: Towards a 'breathgiving' approach													Exclusion reason: Doesn't give clinically-relevant outcome measures;	Excluded					1
An instrument for measuring force vector and frequency of CPR compressions														Irrelevant					1
Aspira: Employing a serious game in an mHealth app to improve asthma outcomes													Exclusion reason: Insufficient information to include;	Excluded					1	1
Avaler's adventure: An open source game for dysphagia therapy														Irrelevant					1
Behaviorally inhibited individuals exhibit greater minute ventilation and breathing frequency than noninhibited individuals when breathing 4.5% CO2														Irrelevant		1
Biometrics and classifier fusion to predict the fun-factor in video gaming														Irrelevant					1	1
BioPad: Leveraging Off-the-Shelf Video Games for Stress Self-Regulation														Irrelevant				1
Continuing Education Offerings														Irrelevant	1
Correction: (The Journal of Pediatrics (2016) 174 (247�253-e3) (S0022347616300075) (10.1016/j.jpeds.2016.03.063))														Irrelevant		1			1
CT Imaging of the Airways														Irrelevant						1
Effect of non-pharmacological intervention for apathy: Response to one-on-one reminiscence-based intervention														Irrelevant		1
Effective and organ doses from common CT examinations in one general hospital in Tehran, Iran														Irrelevant						1
Effectiveness of a Home-Based Active Video Game Programme in Young Cystic Fibrosis Patients														Included		1		1	1
Emotional Response of Internet Gaming Disorder Gamer Among Taiwan College Students														Irrelevant						1
Evidence-based Brazilian physicaltherapy guideline for huntington's disease														Irrelevant		1
Extracorporeal Membrane Oxygenation in a case of opioid-induced acute respiratory distress syndrome														Irrelevant						1
Impact of television on the quality of sleep in preschool children														Irrelevant					1
Incorporating natural products, pharmaceutical drugs, self-care and digital/mobile health technologies into molecular-behavioral combination therapies for chronic diseases														Irrelevant					1
Initial Egyptian ECMO experience														Irrelevant						1
Initial Experience of Robotic Sleeve Resection for Lung Cancer Patients														Irrelevant						1
Interventions to improve inhaler technique for people with asthma														Irrelevant					1
Is �deep� extubation preferable in patients at risk for bronchospasm?														Irrelevant					1
Killed by internet addiction? A real possibility														Irrelevant		1			1
Lower cardiorespiratory fitness is associated with more time spent sedentary in first episode psychosis: A pilot study														Irrelevant		1		1	1	1
New prospective 4D-CT for mitigating the effects of irregular respiratory motion														Irrelevant						1
Novel dyeless and fluoro-less approach to cryoballoon pulmonary vein occlusion assessment														Irrelevant						1
Obesity, sedentary lifestyle, and video games: The new thrombophilia cocktail in adolescent males														Irrelevant		1
Physical activity assisted by interactive video gaming as new treatment approaches in COPD rehabilitation of patients at home : Observance, satisfaction and impact on quality of life													Exclusion reason: Not published in full-text (abstract only);	Excluded		1
Physiological Signal Analysis for Evaluating Flow during Playing of Computer Games of Varying Difficulty														Irrelevant				1	1	1
Pilot Project: Feasibility of High-intensity active video game with COPD patients. Tools for home rehabilitation													Exclusion reason: Not published in full-text (abstract only);	Excluded						1
Piloting mobile mixed reality simulation in paramedic distance education														Irrelevant					1
Playing computer games for isolated breathing therapy														Irrelevant					1	1
Playing with and without Biofeedback Studying the short-term physiological and cognitive effects of playing a respiratory biofeedback enhanced game to combat stress														Irrelevant					1	1
Postural balance and elderly quality of life with Parkinson's disease treated with functional training, stationary bike and exergame: Pilot study of a randomized clinical trial														Irrelevant		1
Precision global health in the digital age														Irrelevant		1
Prediction of adenocarcinoma development using game theory														Irrelevant			1
Psychological and physical symptom improvement after a 6-week personalized physical activity program (PPAP) among head and neck cancer (HNC) patients														Irrelevant		1
Rehabilitation of a 7-year-old Boy with Brachial Plexus Palsy Using MIRA exergames and Vojta therapy														Irrelevant					1
Rhinitis: Adherence to treatment and new technologies														Irrelevant	1	1			1	1
Robot-assisted thoracoscopic esophagectomy with extensive mediastinal lymphadenectomy: experience with 114 consecutive patients with intrathoracic esophageal cancer														Irrelevant						1
Robotic anatomic pulmonary resection in octogenarian patients with primary lung cancer: report of seven cases														Irrelevant						1
Robotic Lobectomy Utilizing the Robotic Stapler														Irrelevant						1
Robotic Total Hysterectomy: Initial Experience in a Tertiary Center														Irrelevant						1
Robotic-assisted thoracoscopic surgery for lung resection: the first Canadian series														Irrelevant	1					1
Routine Application of Bloodless Priming in Neonatal Cardiopulmonary Bypass: A 3-Year Experience														Irrelevant						1
Screaming for Attention: The Vocal Demands of Actors in Violent Interactive Games														Irrelevant		1
Screen Time Engagement Is Increased in Urban Children With Asthma														Irrelevant				1	1
Screen-based sedentary behavior during adolescence and pulmonary function in a birth cohort														Irrelevant		1		1	1	1
Smartphones and e-tablets in perioperative medicine														Irrelevant				1
Suitability of Asthma Education Materials for School-age Children: Implications for Health Literacy														Irrelevant				1
SwifTree: Interactive Extraction of 3D Trees Supporting Gaming and Crowdsourcing														Irrelevant					1
The contribution of Nintendo Wii Fit series in the field of health: a systematic review and meta-analysis														Irrelevant						1
The Effects of Students' Learning Anxiety and Motivation on the Learning Achievement in the Activity Theory Based Gamified Learning Environment														Irrelevant						1
The Potential of Mobile Apps for Improving Asthma Self-Management: A Review of Publicly Available and Well-Adopted Asthma Apps														Irrelevant				1		1
The use of entertainment and communication technologies before sleep could affect sleep and weight status: A population-based study among children														Irrelevant		1
Toward respiratory assessment using depth measurements from a time-of-flight sensor														Irrelevant					1	1
Turning point: Intelligence programmer														Irrelevant		1			1
Using a mobile game application to monitor well-being data for patients with cystic fibrosis														Irrelevant					1
Virtual Burglary: Exploring the Potential of Virtual Reality to Study Burglary in Action														Irrelevant						1
Worldwide casebook in marketing management														Irrelevant					1
