# Supplementary material for: Active Video Games for Rehabilitation in Respiratory Conditions: Systematic Review and Meta-Analysis
Source: JMIR Serious Games. 2019 Feb 25;7(1):e10116. doi: 10.2196/10116 (PMC6409512; doi:10.2196/10116)
Supplement: Multimedia Appendix 4 [file games_v7i1e10116_app4.zip]

Archive with 5 entries (5 files):
- characteristics_included_studies.csv
- meanDYSdata.csv
- meanENJdata.csv
- meanHRdata.csv
- meanSPO2data.csv
