# Supplementary material for: Active Video Games for Rehabilitation in Respiratory Conditions: Systematic Review and Meta-Analysis
Source: JMIR Serious Games. 2019 Feb 25;7(1):e10116. doi: 10.2196/10116 (PMC6409512; doi:10.2196/10116)
Supplement: Multimedia Appendix 4 [file games_v7i1e10116_app4.zip › characteristics_included_studies.csv]

Study	Bibtex	PubType	Participants	Disease	COPD	CF	Cancer	Misc	Randomized	Design	Crossover?	parallel?	Single_Session	Tech	Wii	Xbox
Albores (2013)	albores_use_2013-1	Full	25	COPD	1				N	Other			N	Wii	1
Bingham (2012)	bingham_pilot_2012-1	Full	19	CF		1			Y	Crossover	1		N	Custom
del Corral (2014)	del_corral_physiological_2014-5	Full	24	CF		1			Y	Crossover			Y	Wii	1
del Corral (2017)	del_corral_effectiveness_2017-10	Full	40	CF		1			Y	Parallel		1	N	Wii	1
Gomes (2015)	gomes_active_2015-1	Full	36	Asthma					Y	Parallel		1	N	Xbox		1
Hoffman (2013)	hoffman_too_2013-1	Full	7	Cancer			1		N	Other			N	Wii	1
Holmes (2013)	holmes_xbox_2013-1	Full	10	CF		1			N	Other			Y	Xbox		1
Kuys (2011)	kuys_gaming_2011-1	Full	19	CF		1			Y	Crossover	1		Y	Wii	1
Legear (2016)	legear_does_2016-4	Full	10	COPD	1				Y	Crossover	1		Y	Wii	1
Mazzoleni (2014)	mazzoleni_interactive_2014-5	Full	40	Misc				1	Y	Parallel		1	N	Wii	1
Salonini (2015)	salonini_active_2015-1	Full	30	CF		1			Y	Crossover	1		Y	Xbox		1
Wardini (2013)	wardini_using_2013-1	Full	32	COPD	1				N	Other			N	Wii	1
Alarie (2012)	alarie_cardiorespiratory_2012	Abstract	4	CF		1			Y	Crossover	1		Y	Wii	1
Albores (2011)	albores_physiologic_2011	Abstract	5	COPD	1				N	Other			Y	Wii	1
Del Corral (2012)	del_corral_video_2012-1	Abstract	7	CF		1			N	Other			N	Wii	1
Makhabah (2015)	makhabah_role_2015-1	Abstract	20	COPD	1				Y	Parallel		1	N	Wii	1
Marqueste (2011)	marqueste_wii_2011-1	Abstract	16	COPD	1				N	Other			Y	Wii	1
Wilson (2016)	wilson_so_2016-1	Abstract	13	APE		1			?	Parallel		1	N	Xbox		1
