# Supplementary material for: Active Video Games for Rehabilitation in Respiratory Conditions: Systematic Review and Meta-Analysis
Source: JMIR Serious Games. 2019 Feb 25;7(1):e10116. doi: 10.2196/10116 (PMC6409512; doi:10.2196/10116)
Supplement: Multimedia Appendix 4 [file games_v7i1e10116_app4.zip › meanDYSdata.csv]

Study	Source	Population	Type	Paired	n_exp	m_exp	sd_exp	n_con	m_con	sd_con	med_exp	q1_exp	q3_exp	med_con	q1_con	q3_con	n_exp2	m_exp2	sd_exp2	n_exp3	m_exp3	sd_exp3	ci_diff_lb	ci_diff_ub
3	del Corral 2014	CF	Observational	TRUE	24	3	2.8	24	2.6	2.3							24	1.4	2.1	24	2.7	2.5
8	Kuys 2011	CF	Experimental	TRUE	19	5.1	2.1	19	5.1	2.2													-0.6	0.6
9	LeGear 2016	COPD	Experimental	TRUE	10	3.4	0.52	10	3.1	0.5													-0.004	0.537
11	Salonini 2015	CF	Experimental	TRUE	30			30			4	3	6	3	2	5
