# Supplementary material for: Active Video Games for Rehabilitation in Respiratory Conditions: Systematic Review and Meta-Analysis
Source: JMIR Serious Games. 2019 Feb 25;7(1):e10116. doi: 10.2196/10116 (PMC6409512; doi:10.2196/10116)
Supplement: Multimedia Appendix 4 [file games_v7i1e10116_app4.zip › meanENJdata.csv]

Study	Source	Population	Paired	n_exp	m_exp	sd_exp	n_con	m_con	sd_con	ci_diff_lb	ci_diff_ub
8	Kuys 2011	CF	TRUE	19	7.3	1.6	19	4.7	2	1.6	3.6
9	LeGear 2016	COPD	TRUE
11	Salonini 2015	CF	TRUE	30			30
