# Supplementary material for: Active Video Games for Rehabilitation in Respiratory Conditions: Systematic Review and Meta-Analysis
Source: JMIR Serious Games. 2019 Feb 25;7(1):e10116. doi: 10.2196/10116 (PMC6409512; doi:10.2196/10116)
Supplement: Multimedia Appendix 4 [file games_v7i1e10116_app4.zip › meanHRdata.csv]

Study	Source	Population	Type	Paired	n_con	m_con	sd_con	n_exp	m_exp	sd_exp	n_exp2	m_exp2	sd_exp2	n_exp3	m_exp3	sd_exp3	ci_diff_lb	ci_diff_ub
3	del Corral 2014	CF	Observational	TRUE	24	159.1	15.5	24	159.5	14.1	24	124.3	14.2	24	163.5	14.9
4	Gomes 2015	Asthma	Experimental	FALSE
8	Kuys 2011	CF	Experimental	TRUE	19	141	15	19	144	13							-3	9
9	LeGear 2016	COPD	Experimental	TRUE	10	112.7	10.2	10	112.5	13.2							-4.83	4.5
11	Salonini 2015	CF	Experimental	TRUE	30	164.4	12.2	30	153.9	18.9
