# Supplementary material for: Active Video Games for Rehabilitation in Respiratory Conditions: Systematic Review and Meta-Analysis
Source: JMIR Serious Games. 2019 Feb 25;7(1):e10116. doi: 10.2196/10116 (PMC6409512; doi:10.2196/10116)
Supplement: Multimedia Appendix 4 [file games_v7i1e10116_app4.zip › meanSPO2data.csv]

Study	Source	Type	Population	Paired	n_exp	m_exp	sd_exp	n_con	m_con	sd_con	n_exp2	m_exp2	sd_exp2	n_exp3	m_exp3	sd_exp3	ci_diff_lb	ci_diff_ub
3	del Corral 2014	Observational	CF	TRUE	24	94	3.3	24	92.9	3.6	24	94.5	2.2	24	93.6	3.3
8	Kuys 2011	Experimental	CF	TRUE	19	97	3	19	96	3							0	2
9	LeGear 2016	Experimental	COPD	TRUE	10	94.7	2.5	10	92.3	3.3							1.52	3.15
11	Salonini 2015	Experimental	CF	TRUE	30	95	1.9	30	95	1.6
